# Supplementary material for: H2S-Prdx4 axis mitigates Golgi stress to bolster tumor-reactive T cell immunotherapeutic response
Source: Sci Adv. 2024 Nov 15;10(46):eadp1152. doi: 10.1126/sciadv.adp1152 (PMC11566994; doi:10.1126/sciadv.adp1152)
Supplement: Supplementary file 2 — Tables S1 and S2 [file sciadv.adp1152_tables_s1_and_s2.zip]

Archive with 2 entries (2 files):
- sciadv.adp1152_table_s2.xlsx
- sciadv.adp1152_table_s1.xlsx
