# Supplementary material for: H2S-Prdx4 axis mitigates Golgi stress to bolster tumor-reactive T cell immunotherapeutic response
Source: Sci Adv. 2024 Nov 15;10(46):eadp1152. doi: 10.1126/sciadv.adp1152 (PMC11566994; doi:10.1126/sciadv.adp1152)
Supplement: Supplementary file 2 — Tables S1 and S2 [file sciadv.adp1152_tables_s1_and_s2.zip › sciadv.adp1152_table_s2.xlsx]

## Sheet: Protein Groups
MaxQuant Protein Groups File. Filtered to remove reversed database hits, contaminants, and proteins not quantified in all samples in at least one group. One unique and razor protein required. Protein IDs	Majority protein IDs	Protein names	Gene names	Mean Log2 fold change (H2S-CTR)	T-test Significant FDR<0.01	p-value	q-value	Log2 Protein Intensity CTR1	Log2 Protein Intensity CTR2	Log2 Protein Intensity CTR3	Log2 Protein IntensityCTR4	Log2 Protein Intensity H2S1	Log2 Protein Intensity H2S2	Log2 Protein Intensity H2S3	Gene ontology (biological process)	Gene ontology (cellular component)	Gene ontology (molecular function)	Subcellular location [CC]	ReactomePathway	Peptides	Razor + unique peptides	Unique peptides	Sequence coverage [%]	Unique + razor sequence coverage [%]	Unique sequence coverage [%]	Mol. weight [kDa]	Q-value	Score	Intensity	MS/MS count	Number of proteins	Sequence length	Fasta headers	Identification type CTR1_A	Identification type CTR1_B	Identification type CTR1_C	Identification type CTR2_A	Identification type CTR2_B	Identification type CTR2_C	Identification type CTR3_A	Identification type CTR3_B	Identification type CTR3_C	Identification type CTR4_A	Identification type CTR4_B	Identification type CTR4_C	Identification type H2S1_A	Identification type H2S1_B	Identification type H2S1_C	Identification type H2S2_A
Q8BGQ7	Q8BGQ7	Alanine--tRNA ligase, cytoplasmic	Aars	-0.299452	+	0.00131863	0.00537748	21.6753	21.6208	21.6492	21.7481	21.3003	21.4366	21.3847	cerebellar Purkinje cell layer development [GO:0021680]; negative regulation of neuron apoptotic process [GO:0043524]; neuromuscular process [GO:0050905]; neuromuscular process controlling balance [GO:0050885]; regulation of cytoplasmic translational fidelity [GO:0140018]; tRNA modification [GO:0006400];alanyl-tRNA aminoacylation [GO:0006419]	mitochondrion [GO:0005739];cytoplasm [GO:0005737]	amino acid binding [GO:0016597]; aminoacyl-tRNA editing activity [GO:0002161]; ATP binding [GO:0005524]; Ser-tRNA(Ala) hydrolase activity [GO:0002196]; translation regulator activity [GO:0045182]; tRNA binding [GO:0000049]; zinc ion binding [GO:0008270];alanine-tRNA ligase activity [GO:0004813]	SUBCELLULAR LOCATION: Cytoplasm {ECO:0000255|HAMAP-Rule:MF_03133}.		15	15	15	26.1	26.1	26.1	106.91	0	323.31	389340000	215	1	968	sp|Q8BGQ7|SYAC_MOUSE Alanine--tRNA ligase, cytoplasmic OS=Mus musculus OX=10090 GN=Aars1 PE=1 SV=1	By MS/MS	By MS/MS	By MS/MS	By MS/MS	By MS/MS	By MS/MS	By MS/MS	By MS/MS	By MS/MS	By MS/MS	By MS/MS	By MS/MS	By MS/MS	By MS/MS	By MS/MS	By MS/MS
Q3THG9	Q3THG9	Alanyl-tRNA editing protein Aarsd1	Aarsd1	0.316594	+	0.00287819	0.00838875	19.1109	18.9096	18.9693	18.9895	19.2672	19.2844	19.3826	regulation of translational fidelity [GO:0006450];alanyl-tRNA aminoacylation [GO:0006419]	cytoplasm [GO:0005737]	aminoacyl-tRNA editing activity [GO:0002161]; ATP binding [GO:0005524]; metal ion binding [GO:0046872]; nucleic acid binding [GO:0003676]; Ser-tRNA(Ala) hydrolase activity [GO:0002196];alanine-tRNA ligase activity [GO:0004813]	SUBCELLULAR LOCATION: Cytoplasm {ECO:0000250}.		2	2	2	8	8	8	44.97	0	6.6817	16846000	17	1	412	sp|Q3THG9|AASD1_MOUSE Alanyl-tRNA editing protein Aarsd1 OS=Mus musculus OX=10090 GN=Aarsd1 PE=1 SV=2	By MS/MS	By MS/MS	By MS/MS	By MS/MS	By MS/MS	By MS/MS	By MS/MS	By MS/MS	By MS/MS	By MS/MS	By MS/MS	By MS/MS	By matching	By MS/MS	By MS/MS	By MS/MS
Q6P542	Q6P542	ATP-binding cassette sub-family F member 1	Abcf1	0.326477	+	0.000506085	0.0041106	20.8226	20.7507	20.8116	20.8357	21.1502	21.1919	21.0528	translational initiation [GO:0006413];positive regulation of translation [GO:0045727]	cytosol [GO:0005829]; nuclear envelope [GO:0005635]; nucleoplasm [GO:0005654]; polysomal ribosome [GO:0042788]; ribosome [GO:0005840];cytoplasm [GO:0005737]	ATP binding [GO:0005524]; ribosome binding [GO:0043022]; translation activator activity [GO:0008494];ATPase-coupled transmembrane transporter activity [GO:0042626]	SUBCELLULAR LOCATION: Cytoplasm {ECO:0000250|UniProtKB:Q8NE71}. Nucleus, nucleoplasm {ECO:0000250|UniProtKB:Q8NE71}. Nucleus envelope {ECO:0000250|UniProtKB:Q8NE71}.	ABC-family proteins mediated transport	11	11	11	19.8	19.8	19.8	94.944	0	323.31	123720000	142	1	837	sp|Q6P542|ABCF1_MOUSE ATP-binding cassette sub-family F member 1 OS=Mus musculus OX=10090 GN=Abcf1 PE=1 SV=1	By MS/MS	By MS/MS	By MS/MS	By MS/MS	By MS/MS	By MS/MS	By MS/MS	By MS/MS	By MS/MS	By MS/MS	By MS/MS	By MS/MS	By MS/MS	By MS/MS	By MS/MS	By MS/MS
Q8K4G5	Q8K4G5	Actin-binding LIM protein 1	Ablim1	0.684341	+	0.00296843	0.0084898	18.0932	18.0705	17.929	18.4194	18.7729	18.7738	18.8905	cilium assembly [GO:0060271]; cytoskeleton organization [GO:0007010]; lamellipodium assembly [GO:0030032]; positive regulation of transcription by RNA polymerase II [GO:0045944];axon guidance [GO:0007411]	cytoplasm [GO:0005737]; lamellipodium [GO:0030027]; postsynaptic density [GO:0014069]; stress fiber [GO:0001725];actin cytoskeleton [GO:0015629]	actin filament binding [GO:0051015]; metal ion binding [GO:0046872];actin binding [GO:0003779]	SUBCELLULAR LOCATION: Cytoplasm {ECO:0000269|PubMed:9245787}. Cytoplasm, cytoskeleton {ECO:0000269|PubMed:9245787}. Note=In a striped pattern along the myofibril axis in cardiac myocytes. Associated with the cytoskeleton.		3	3	3	5	5	5	96.804	0	5.2924	14998000	17	1	861	sp|Q8K4G5|ABLM1_MOUSE Actin-binding LIM protein 1 OS=Mus musculus OX=10090 GN=Ablim1 PE=1 SV=1	By MS/MS	By MS/MS	By MS/MS	By MS/MS	By MS/MS	By MS/MS	By MS/MS	By MS/MS	By MS/MS	By MS/MS	By MS/MS	By MS/MS	By MS/MS	By MS/MS	By MS/MS	By MS/MS
Q07417	Q07417	Short-chain specific acyl-CoA dehydrogenase, mitochondrial	Acads	-0.812516	+	0.000621399	0.00398276	20.5092	20.1647	20.1731	20.4004	19.5597	19.5166	19.4218	fatty acid beta-oxidation using acyl-CoA dehydrogenase [GO:0033539];butyrate catabolic process [GO:0046359]	mitochondrial matrix [GO:0005759]; mitochondrial membrane [GO:0031966]; mitochondrion [GO:0005739]; nucleoplasm [GO:0005654];centrosome [GO:0005813]	butyryl-CoA dehydrogenase activity [GO:0004085]; fatty-acyl-CoA binding [GO:0000062]; flavin adenine dinucleotide binding [GO:0050660]; identical protein binding [GO:0042802];acyl-CoA dehydrogenase activity [GO:0003995]	SUBCELLULAR LOCATION: Mitochondrion matrix {ECO:0000250|UniProtKB:Q3ZBF6}.	Beta oxidation of hexanoyl-CoA to butanoyl-CoA	3	3	3	15	15	15	44.889	0	110.62	45436000	38	1	412	sp|Q07417|ACADS_MOUSE Short-chain specific acyl-CoA dehydrogenase, mitochondrial OS=Mus musculus OX=10090 GN=Acads PE=1 SV=2	By MS/MS	By MS/MS	By MS/MS	By MS/MS	By MS/MS	By MS/MS	By MS/MS	By MS/MS	By MS/MS	By MS/MS	By MS/MS	By MS/MS	By MS/MS	By MS/MS	By MS/MS	By MS/MS
P50544	P50544	Very long-chain specific acyl-CoA dehydrogenase, mitochondrial	Acadvl	0.30974	+	0.00112966	0.00475789	19.8817	19.9809	20.0689	19.9514	20.2854	20.2658	20.2903	fatty acid beta-oxidation [GO:0006635]; fatty acid beta-oxidation using acyl-CoA dehydrogenase [GO:0033539]; fatty acid catabolic process [GO:0009062]; negative regulation of fatty acid biosynthetic process [GO:0045717]; negative regulation of fatty acid oxidation [GO:0046322]; regulation of cholesterol metabolic process [GO:0090181]; response to cold [GO:0009409]; temperature homeostasis [GO:000…	mitochondrial inner membrane [GO:0005743]; mitochondrial membrane [GO:0031966]; mitochondrial nucleoid [GO:0042645]; mitochondrion [GO:0005739]; nucleolus [GO:0005730]; nucleoplasm [GO:0005654];extrinsic component of mitochondrial inner membrane [GO:0031314]	fatty-acyl-CoA binding [GO:0000062]; flavin adenine dinucleotide binding [GO:0050660]; identical protein binding [GO:0042802]; long-chain-acyl-CoA dehydrogenase activity [GO:0004466]; very-long-chain-acyl-CoA dehydrogenase activity [GO:0017099];acyl-CoA dehydrogenase activity [GO:0003995]	Peripheral membrane protein {ECO:0000250|UniProtKB:P49748}.;SUBCELLULAR LOCATION: Mitochondrion inner membrane {ECO:0000250|UniProtKB:P49748}	Beta oxidation of palmitoyl-CoA to myristoyl-CoA	10	10	10	25.5	25.5	25.5	70.875	0	145.37	106670000	67	1	656	sp|P50544|ACADV_MOUSE Very long-chain specific acyl-CoA dehydrogenase, mitochondrial OS=Mus musculus OX=10090 GN=Acadvl PE=1 SV=3	By MS/MS	By MS/MS	By MS/MS	By MS/MS	By MS/MS	By MS/MS	By MS/MS	By MS/MS	By MS/MS	By MS/MS	By MS/MS	By MS/MS	By MS/MS	By MS/MS	By MS/MS	By MS/MS
Q8CAY6	Q8CAY6	Acetyl-CoA acetyltransferase, cytosolic	Acat2	-0.605719	+	0.0017345	0.00640476	21.5576	21.3328	21.1989	21.3952	20.7352	20.873	20.688	positive regulation of intestinal cholesterol absorption [GO:0045797];fatty acid beta-oxidation [GO:0006635]	cytosol [GO:0005829]; mitochondrion [GO:0005739];cytoplasm [GO:0005737]	acetyl-CoA C-acetyltransferase activity [GO:0003985]	SUBCELLULAR LOCATION: Cytoplasm, cytosol {ECO:0000250|UniProtKB:Q9BWD1}.	Cholesterol biosynthesis	4	4	4	20.4	20.4	20.4	41.297	0	69.156	139550000	84	1	397	sp|Q8CAY6|THIC_MOUSE Acetyl-CoA acetyltransferase, cytosolic OS=Mus musculus OX=10090 GN=Acat2 PE=1 SV=2	By MS/MS	By MS/MS	By MS/MS	By MS/MS	By MS/MS	By MS/MS	By MS/MS	By MS/MS	By MS/MS	By MS/MS	By MS/MS	By MS/MS	By MS/MS	By MS/MS	By MS/MS	By MS/MS
P68033;P63268;P62737;P68134	P68033;P63268;P62737;P68134	Actin, alpha cardiac muscle 1;Actin, gamma-enteric smooth muscle;Actin, aortic smooth muscle;Actin, alpha skeletal muscle	Actc1;Actg2;Acta2;Acta1	-1.10168	+	2.30479e-05	0.00355556	28.7697	28.5963	28.6749	28.5661	27.6656	27.5116	27.4731	actin filament organization [GO:0007015]; actin-mediated cell contraction [GO:0070252]; actin-myosin filament sliding [GO:0033275]; actomyosin structure organization [GO:0031032]; cardiac muscle contraction [GO:0060048]; cardiac muscle tissue morphogenesis [GO:0055008]; cardiac myofibril assembly [GO:0055003]; heart contraction [GO:0060047]; mesenchyme migration [GO:0090131]; muscle contraction […	actin filament [GO:0005884]; cell body [GO:0044297]; cell periphery [GO:0071944]; cytoplasm [GO:0005737]; cytoskeleton [GO:0005856]; dynactin complex [GO:0005869]; filopodium [GO:0030175]; glutamatergic synapse [GO:0098978]; I band [GO:0031674]; lamellipodium [GO:0030027]; myosin filament [GO:0032982]; protein-containing complex [GO:0032991]; sarcomere [GO:0030017]; smooth muscle contractile fibe…	ATP binding [GO:0005524]; myosin binding [GO:0017022]; protein kinase binding [GO:0019901];ATP binding [GO:0005524];ATPase activity [GO:0016887]	SUBCELLULAR LOCATION: Cytoplasm, cytoskeleton.	Smooth Muscle Contraction;Striated Muscle Contraction	14	2	2	43	9.8	9.8	42.019	0	35.531	10368000000	212	4	377	sp|P68033|ACTC_MOUSE Actin, alpha cardiac muscle 1 OS=Mus musculus OX=10090 GN=Actc1 PE=1 SV=1;sp|P63268|ACTH_MOUSE Actin, gamma-enteric smooth muscle OS=Mus musculus OX=10090 GN=Actg2 PE=1 SV=1;sp|P62737|ACTA_MOUSE Actin, aortic smooth muscle OS=Mus muscu	By MS/MS	By MS/MS	By MS/MS	By MS/MS	By MS/MS	By MS/MS	By MS/MS	By MS/MS	By MS/MS	By MS/MS	By MS/MS	By MS/MS	By MS/MS	By MS/MS	By MS/MS	By MS/MS
Q7TPR4	Q7TPR4	Alpha-actinin-1	Actn1	-0.495257	+	0.000418517	0.00398	21.1743	21.0498	20.9459	21.0806	20.5158	20.5878	20.5986	actin filament network formation [GO:0051639]; actin filament organization [GO:0007015]; cortical cytoskeleton organization [GO:0030865]; focal adhesion assembly [GO:0048041]; negative regulation of cellular component movement [GO:0051271]; platelet formation [GO:0030220]; platelet morphogenesis [GO:0036344];actin filament bundle assembly [GO:0051017]	brush border [GO:0005903]; cell junction [GO:0030054]; cell projection [GO:0042995]; cell-cell junction [GO:0005911]; cortical cytoskeleton [GO:0030863]; cytoplasm [GO:0005737]; cytoskeleton [GO:0005856]; dendritic spine [GO:0043197]; dense core granule membrane [GO:0032127]; fascia adherens [GO:0005916]; focal adhesion [GO:0005925]; glutamatergic synapse [GO:0098978]; nucleus [GO:0005634]; plasm…	calcium ion binding [GO:0005509]; cytoskeletal regulatory protein binding [GO:0005519]; double-stranded RNA binding [GO:0003725]; integrin binding [GO:0005178]; ion channel binding [GO:0044325]; nuclear receptor coactivator activity [GO:0030374]; protein domain specific binding [GO:0019904]; protein homodimerization activity [GO:0042803]; structural constituent of postsynapse [GO:0099186]; vincul…	SUBCELLULAR LOCATION: Cytoplasm, cytoskeleton {ECO:0000269|PubMed:23100251}. Cytoplasm, myofibril, sarcomere, Z line {ECO:0000269|PubMed:11114196}. Cell membrane {ECO:0000250|UniProtKB:Q9Z1P2}. Cell junction {ECO:0000250|UniProtKB:Q9Z1P2}. Cell projection, ruffle {ECO:0000269|PubMed:17298598}. Note=Colocalizes with MYOZ2 and PPP3CA at the Z-line of heart and skeletal muscle (PubMed:11114196). Col…	Platelet degranulation	15	5	5	22.1	10.5	10.5	103.07	0	264.6	81708000	42	1	892	sp|Q7TPR4|ACTN1_MOUSE Alpha-actinin-1 OS=Mus musculus OX=10090 GN=Actn1 PE=1 SV=1	By MS/MS	By MS/MS	By MS/MS	By MS/MS	By MS/MS	By MS/MS	By MS/MS	By MS/MS	By MS/MS	By MS/MS	By MS/MS	By MS/MS	By MS/MS	By MS/MS	By MS/MS	By MS/MS
P61161	P61161	Actin-related protein 2	Actr2	-0.557131	+	0.00136596	0.00553055	23.3893	23.1506	23.1686	23.4025	22.7945	22.6699	22.6974	Arp2/3 complex-mediated actin nucleation [GO:0034314]; associative learning [GO:0008306]; asymmetric cell division [GO:0008356]; cellular response to interferon-gamma [GO:0071346]; cellular response to trichostatin A [GO:0035984]; cilium assembly [GO:0060271]; cytosolic transport [GO:0016482]; establishment or maintenance of cell polarity [GO:0007163]; meiotic cell cycle [GO:0051321]; meiotic chr…	Arp2/3 protein complex [GO:0005885]; cell cortex [GO:0005938]; cytoplasm [GO:0005737]; cytosol [GO:0005829]; lamellipodium [GO:0030027]; nucleus [GO:0005634]; podosome core [GO:0061825]; postsynapse [GO:0098794]; postsynaptic density [GO:0014069]; site of double-strand break [GO:0035861];actin cap [GO:0030478]	ATP binding [GO:0005524]; cytoskeletal protein binding [GO:0008092]; structural constituent of cytoskeleton [GO:0005200];actin filament binding [GO:0051015]	SUBCELLULAR LOCATION: Cytoplasm, cytoskeleton {ECO:0000250|UniProtKB:P61160}. Cell projection {ECO:0000250|UniProtKB:P61160}. Nucleus {ECO:0000250|UniProtKB:P61160}.	Regulation of actin dynamics for phagocytic cup formation	10	10	10	31.5	31.5	31.5	44.76	0	170.88	792950000	210	1	394	sp|P61161|ARP2_MOUSE Actin-related protein 2 OS=Mus musculus OX=10090 GN=Actr2 PE=1 SV=1	By MS/MS	By MS/MS	By MS/MS	By MS/MS	By MS/MS	By MS/MS	By MS/MS	By MS/MS	By MS/MS	By MS/MS	By MS/MS	By MS/MS	By MS/MS	By MS/MS	By MS/MS	By MS/MS
Q99JY9;Q641P0	Q99JY9	Actin-related protein 3	Actr3	-0.291158	+	0.00200431	0.00711111	23.9613	23.859	23.8365	23.7989	23.5561	23.6361	23.5262	astrocyte differentiation [GO:0048708]; asymmetric cell division [GO:0008356]; cellular response to interferon-gamma [GO:0071346]; cellular response to transforming growth factor beta stimulus [GO:0071560]; cellular response to tumor necrosis factor [GO:0071356]; cilium assembly [GO:0060271]; establishment or maintenance of cell polarity [GO:0007163]; meiotic cell cycle [GO:0051321]; meiotic chro…	apical tubulobulbar complex [GO:0061828]; Arp2/3 protein complex [GO:0005885]; basal ectoplasmic specialization [GO:0061832]; brush border [GO:0005903]; cell leading edge [GO:0031252]; cell-cell junction [GO:0005911]; concave side of sperm head [GO:0061830]; cytoplasm [GO:0005737]; cytoskeleton [GO:0005856]; excitatory synapse [GO:0060076]; glutamatergic synapse [GO:0098978]; Golgi membrane [GO:0…	actin filament binding [GO:0051015]; ATP binding [GO:0005524]; ATPase binding [GO:0051117]; structural constituent of cytoskeleton [GO:0005200];actin binding [GO:0003779]	SUBCELLULAR LOCATION: Cytoplasm, cytoskeleton {ECO:0000250|UniProtKB:P61158}. Cell projection {ECO:0000250|UniProtKB:P61158}. Nucleus {ECO:0000250|UniProtKB:P61158}. Note=In pre-apoptotic cells, colocalizes with MEFV in large specks (pyroptosomes). {ECO:0000250|UniProtKB:P61158}.;SUBCELLULAR LOCATION: Cytoplasm, cytoskeleton {ECO:0000250}. Cell projection {ECO:0000250}.	Regulation of actin dynamics for phagocytic cup formation	12	12	12	34.4	34.4	34.4	47.357	0	155.85	1120700000	189	2	418	sp|Q99JY9|ARP3_MOUSE Actin-related protein 3 OS=Mus musculus OX=10090 GN=Actr3 PE=1 SV=3	By MS/MS	By MS/MS	By MS/MS	By MS/MS	By MS/MS	By MS/MS	By MS/MS	By MS/MS	By MS/MS	By MS/MS	By MS/MS	By MS/MS	By MS/MS	By MS/MS	By MS/MS	By MS/MS
Q99MK8;Q3UYH7	Q99MK8	Beta-adrenergic receptor kinase 1	Adrbk1	0.373161	+	0.000852712	0.00401544	21.3034	21.0971	21.2011	21.2196	21.552	21.614	21.5694	cellular response to chemokine [GO:1990869]; cellular response to epidermal growth factor stimulus [GO:0071364]; cellular response to glucose stimulus [GO:0071333]; desensitization of G protein-coupled receptor signaling pathway [GO:0002029]; follicle-stimulating hormone signaling pathway [GO:0042699]; G protein-coupled receptor signaling pathway [GO:0007186]; heart development [GO:0007507]; inos…	axon [GO:0030424]; basolateral plasma membrane [GO:0016323]; caveola [GO:0005901]; cilium [GO:0005929]; cytoplasm [GO:0005737]; cytosol [GO:0005829]; dendrite terminus [GO:0044292]; dendritic shaft [GO:0043198]; dendritic spine [GO:0043197]; membrane [GO:0016020]; membrane raft [GO:0045121]; mitochondrion [GO:0005739]; nucleus [GO:0005634]; perinuclear region of cytoplasm [GO:0048471]; sperm midp…	beta-adrenergic receptor kinase activity [GO:0047696]; D1 dopamine receptor binding [GO:0031748]; delta-type opioid receptor binding [GO:0031850]; Edg-2 lysophosphatidic acid receptor binding [GO:0031755]; G protein-coupled receptor binding [GO:0001664]; G protein-coupled receptor kinase activity [GO:0004703]; kappa-type opioid receptor binding [GO:0031851]; protein kinase activity [GO:0004672]; …	SUBCELLULAR LOCATION: Cytoplasm {ECO:0000250|UniProtKB:P21146}. Cell membrane {ECO:0000250|UniProtKB:P21146}.	Calmodulin induced events;G alpha (s) signalling events	9	9	9	18.6	18.6	18.6	79.638	0	46.594	196710000	91	2	689	sp|Q99MK8|ARBK1_MOUSE Beta-adrenergic receptor kinase 1 OS=Mus musculus OX=10090 GN=Grk2 PE=1 SV=2	By MS/MS	By MS/MS	By MS/MS	By MS/MS	By MS/MS	By MS/MS	By MS/MS	By MS/MS	By MS/MS	By MS/MS	By MS/MS	By MS/MS	By MS/MS	By MS/MS	By MS/MS	By MS/MS
Q8JZQ2;Q920A7	Q8JZQ2;Q920A7	AFG3-like protein 2;AFG3-like protein 1	Afg3l2;Afg3l1	-0.72574	+	0.000730888	0.00421577	18.7528	18.8993	19.0223	18.9029	18.2077	17.9995	18.2986	calcium import into the mitochondrion [GO:0036444]; cristae formation [GO:0042407]; membrane protein proteolysis [GO:0033619]; mitochondrial calcium ion homeostasis [GO:0051560]; mitochondrial fusion [GO:0008053]; mitochondrial protein processing [GO:0034982]; mitochondrion organization [GO:0007005]; muscle fiber development [GO:0048747]; myelination [GO:0042552]; nerve development [GO:0021675]; …	mitochondrial inner membrane [GO:0005743]; mitochondrion [GO:0005739];m-AAA complex [GO:0005745]	ATP-dependent peptidase activity [GO:0004176]; metalloendopeptidase activity [GO:0004222]; metallopeptidase activity [GO:0008237]; zinc ion binding [GO:0008270];ATP binding [GO:0005524]	Multi-pass membrane protein {ECO:0000255}.;SUBCELLULAR LOCATION: Mitochondrion inner membrane {ECO:0000269|PubMed:19656850, ECO:0000269|PubMed:24856930};SUBCELLULAR LOCATION: Mitochondrion inner membrane {ECO:0000269|PubMed:19656850}	Processing of SMDT1	2	2	2	3.5	3.5	3.5	89.518	0	22.602	13333000	17	2	802	sp|Q8JZQ2|AFG32_MOUSE AFG3-like protein 2 OS=Mus musculus OX=10090 GN=Afg3l2 PE=1 SV=1;sp|Q920A7|AFG31_MOUSE AFG3-like protein 1 OS=Mus musculus OX=10090 GN=Afg3l1 PE=1 SV=2	By MS/MS	By MS/MS	By MS/MS	By MS/MS	By MS/MS	By MS/MS	By MS/MS	By MS/MS	By MS/MS	By MS/MS	By MS/MS	By MS/MS	By MS/MS	By MS/MS	By matching	By MS/MS
P10518	P10518	Delta-aminolevulinic acid dehydratase	Alad	-0.589926	+	0.000765969	0.00414343	20.1073	20.2713	20.3916	20.1191	19.6424	19.6521	19.6026	cellular response to lead ion [GO:0071284]; heme biosynthetic process [GO:0006783]; negative regulation of proteasomal protein catabolic process [GO:1901799]; protein homooligomerization [GO:0051260]; protoporphyrinogen IX biosynthetic process [GO:0006782]; response to activity [GO:0014823]; response to aluminum ion [GO:0010044]; response to amino acid [GO:0043200]; response to arsenic-containing…	extracellular space [GO:0005615];cytosol [GO:0005829]	porphobilinogen synthase activity [GO:0004655]; proteasome core complex binding [GO:1904854]; zinc ion binding [GO:0008270];identical protein binding [GO:0042802]		Heme biosynthesis	4	4	4	27.9	27.9	27.9	36.023	0	204.82	61442000	83	1	330	sp|P10518|HEM2_MOUSE Delta-aminolevulinic acid dehydratase OS=Mus musculus OX=10090 GN=Alad PE=1 SV=1	By MS/MS	By MS/MS	By MS/MS	By MS/MS	By MS/MS	By MS/MS	By MS/MS	By MS/MS	By MS/MS	By MS/MS	By MS/MS	By MS/MS	By MS/MS	By MS/MS	By MS/MS	By MS/MS
Q9JLJ2	Q9JLJ2	4-trimethylaminobutyraldehyde dehydrogenase	Aldh9a1	-0.707647	+	0.000882694	0.00430534	21.3892	21.6027	21.4831	21.5297	20.9572	20.6068	20.8166	carnitine metabolic process [GO:0009437]; cellular aldehyde metabolic process [GO:0006081]; neurotransmitter biosynthetic process [GO:0042136]; protein homotetramerization [GO:0051289];carnitine biosynthetic process [GO:0045329]	mitochondrion [GO:0005739];cytosol [GO:0005829]	aldehyde dehydrogenase (NAD+) activity [GO:0004029]; amine binding [GO:0043176]; aminobutyraldehyde dehydrogenase activity [GO:0019145]; glyceraldehyde-3-phosphate dehydrogenase (NAD+) (non-phosphorylating) activity [GO:0043878]; identical protein binding [GO:0042802]; NAD binding [GO:0051287]; oxidoreductase activity, acting on the aldehyde or oxo group of donors, NAD or NADP as acceptor [GO:001…	SUBCELLULAR LOCATION: Cytoplasm, cytosol {ECO:0000250|UniProtKB:Q9JLJ3}.	Carnitine synthesis	7	7	7	19.2	19.2	19.2	53.514	0	135.5	159800000	128	1	494	sp|Q9JLJ2|AL9A1_MOUSE 4-trimethylaminobutyraldehyde dehydrogenase OS=Mus musculus OX=10090 GN=Aldh9a1 PE=1 SV=1	By MS/MS	By MS/MS	By MS/MS	By MS/MS	By MS/MS	By MS/MS	By MS/MS	By MS/MS	By MS/MS	By MS/MS	By MS/MS	By MS/MS	By MS/MS	By MS/MS	By MS/MS	By MS/MS
O08583;Q9JJW6	O08583	THO complex subunit 4	Alyref	0.564886	+	0.0019576	0.00700865	21.8282	21.8098	21.7742	21.9028	22.4931	22.5087	22.179	mRNA transport [GO:0051028]; RNA export from nucleus [GO:0006405]; RNA splicing [GO:0008380];mRNA processing [GO:0006397]	nuclear speck [GO:0016607]; nucleus [GO:0005634]; spliceosomal complex [GO:0005681];cytoplasm [GO:0005737]	RNA binding [GO:0003723]; single-stranded DNA binding [GO:0003697];C5-methylcytidine-containing RNA binding [GO:0062153];RNA binding [GO:0003723]	SUBCELLULAR LOCATION: Nucleus {ECO:0000250|UniProtKB:Q86V81}. Cytoplasm {ECO:0000250|UniProtKB:Q86V81}.;SUBCELLULAR LOCATION: Nucleus {ECO:0000269|PubMed:9119228}. Nucleus speckle {ECO:0000250|UniProtKB:Q86V81}. Cytoplasm {ECO:0000269|PubMed:9119228}. Note=Colocalizes with the core EJC, ALYREF/THOC4, NXF1 and DDX39B in the nucleus and nuclear speckles. Localizes to regions surrounding nuclear spe…	Transport of the SLBP independent Mature mRNA	8	8	8	44.3	44.3	44.3	26.94	0	194.97	338370000	85	2	255	sp|O08583|THOC4_MOUSE THO complex subunit 4 OS=Mus musculus OX=10090 GN=Alyref PE=1 SV=3	By MS/MS	By MS/MS	By MS/MS	By MS/MS	By MS/MS	By MS/MS	By MS/MS	By MS/MS	By MS/MS	By MS/MS	By MS/MS	By MS/MS	By MS/MS	By MS/MS	By MS/MS	By MS/MS
P07356	P07356	Annexin A2	Anxa2	-0.365184	+	0.00118394	0.00478082	24.7611	24.6619	24.5412	24.6809	24.3191	24.2683	24.3008	body fluid secretion [GO:0007589]; catabolism by host of symbiont protein [GO:0052362]; collagen fibril organization [GO:0030199]; fibrinolysis [GO:0042730]; membrane raft assembly [GO:0001765]; negative regulation by host of symbiont molecular function [GO:0052405]; negative regulation of development of symbiont involved in interaction with host [GO:0044147]; negative regulation of low-density l…	basement membrane [GO:0005604]; basolateral plasma membrane [GO:0016323]; cell cortex [GO:0005938]; cell surface [GO:0009986]; collagen-containing extracellular matrix [GO:0062023]; cytoplasm [GO:0005737]; cytosol [GO:0005829]; early endosome [GO:0005769]; endosome [GO:0005768]; extracellular exosome [GO:0070062]; extracellular space [GO:0005615]; extrinsic component of plasma membrane [GO:001989…	calcium channel activity [GO:0005262]; calcium ion binding [GO:0005509]; calcium-dependent phospholipid binding [GO:0005544]; calcium-dependent protein binding [GO:0048306]; cytoskeletal protein binding [GO:0008092]; identical protein binding [GO:0042802]; phosphatidylinositol-4,5-bisphosphate binding [GO:0005546]; phosphatidylserine binding [GO:0001786]; phospholipase A2 inhibitor activity [GO:0…	SUBCELLULAR LOCATION: Secreted, extracellular space, extracellular matrix, basement membrane. Melanosome {ECO:0000250}. Note=In the lamina beneath the plasma membrane.	Neutrophil degranulation	24	24	24	54.9	54.9	54.9	38.676	0	323.31	4068100000	542	1	339	sp|P07356|ANXA2_MOUSE Annexin A2 OS=Mus musculus OX=10090 GN=Anxa2 PE=1 SV=2	By MS/MS	By MS/MS	By MS/MS	By MS/MS	By MS/MS	By MS/MS	By MS/MS	By MS/MS	By MS/MS	By MS/MS	By MS/MS	By MS/MS	By MS/MS	By MS/MS	By MS/MS	By MS/MS
P35585	P35585	AP-1 complex subunit mu-1	Ap1m1	0.236073	+	0.00230063	0.00727671	19.8794	19.9374	19.9362	19.8378	20.1103	20.204	20.087	intracellular protein transport [GO:0006886]; melanosome organization [GO:0032438]; vesicle-mediated transport [GO:0016192];endosome to melanosome transport [GO:0035646]	clathrin-coated vesicle [GO:0030136]; clathrin-coated vesicle membrane [GO:0030665]; cytoplasmic vesicle [GO:0031410]; intracellular membrane-bounded organelle [GO:0043231]; trans-Golgi network [GO:0005802];clathrin adaptor complex [GO:0030131]	clathrin adaptor activity [GO:0035615]	Cytoplasmic side. Note=Component of the coat surrounding the cytoplasmic face of coated vesicles located at the Golgi complex.; Peripheral membrane protein;SUBCELLULAR LOCATION: Golgi apparatus. Cytoplasmic vesicle, clathrin-coated vesicle membrane	MHC class II antigen presentation	4	4	4	12.8	12.8	12.8	48.542	0	6.6889	46582000	21	1	423	sp|P35585|AP1M1_MOUSE AP-1 complex subunit mu-1 OS=Mus musculus OX=10090 GN=Ap1m1 PE=1 SV=3	By MS/MS	By MS/MS	By MS/MS	By MS/MS	By MS/MS	By MS/MS	By MS/MS	By MS/MS	By MS/MS	By MS/MS	By MS/MS	By MS/MS	By matching	By MS/MS	By MS/MS	By MS/MS
P61967	P61967	AP-1 complex subunit sigma-1A	Ap1s1	0.234151	+	0.00345378	0.00945098	19.6461	19.5262	19.638	19.5128	19.8251	19.8419	19.7777	retrograde transport, endosome to Golgi [GO:0042147]; vesicle-mediated transport [GO:0016192];intracellular protein transport [GO:0006886]	clathrin-coated pit [GO:0005905]; cytosol [GO:0005829]; Golgi apparatus [GO:0005794]; intracellular membrane-bounded organelle [GO:0043231]; terminal bouton [GO:0043195]; trans-Golgi network [GO:0005802];AP-1 adaptor complex [GO:0030121]		Cytoplasmic side. Membrane, clathrin-coated pit. Note=Component of the coat surrounding the cytoplasmic face of coated vesicles located at the Golgi complex.; Peripheral membrane protein;SUBCELLULAR LOCATION: Golgi apparatus. Cytoplasmic vesicle membrane	MHC class II antigen presentation	2	2	2	14.6	14.6	14.6	18.733	0	56.772	23325000	18	1	158	sp|P61967|AP1S1_MOUSE AP-1 complex subunit sigma-1A OS=Mus musculus OX=10090 GN=Ap1s1 PE=1 SV=1	By MS/MS	By MS/MS	By MS/MS	By MS/MS	By MS/MS	By MS/MS	By MS/MS	By MS/MS	By matching	By MS/MS	By MS/MS	By MS/MS	By MS/MS	By MS/MS	By MS/MS	By MS/MS
P28352	P28352	DNA-(apurinic or apyrimidinic site) lyase;DNA-(apurinic or apyrimidinic site) lyase, mitochondrial	Apex1	0.560595	+	0.00359169	0.00951691	20.6896	20.3561	20.3144	20.4007	21.05	21.0503	20.9021	base-excision repair [GO:0006284]; cell redox homeostasis [GO:0045454]; cellular response to cAMP [GO:0071320]; cellular response to hydrogen peroxide [GO:0070301]; cellular response to peptide hormone stimulus [GO:0071375]; DNA demethylation [GO:0080111]; DNA recombination [GO:0006310]; DNA repair [GO:0006281]; negative regulation of smooth muscle cell migration [GO:0014912]; positive regulation…	cytoplasm [GO:0005737]; endoplasmic reticulum [GO:0005783]; mitochondrion [GO:0005739]; nuclear speck [GO:0016607]; nucleolus [GO:0005730]; nucleoplasm [GO:0005654]; nucleus [GO:0005634]; perinuclear region of cytoplasm [GO:0048471]; transcription regulator complex [GO:0005667];centrosome [GO:0005813]	chromatin DNA binding [GO:0031490]; damaged DNA binding [GO:0003684]; DNA binding [GO:0003677]; DNA-(apurinic or apyrimidinic site) endonuclease activity [GO:0003906]; double-stranded DNA 3'-5' exodeoxyribonuclease activity [GO:0008311]; double-stranded DNA exodeoxyribonuclease activity [GO:0008309]; double-stranded telomeric DNA binding [GO:0003691]; endoribonuclease activity [GO:0004521]; metal…	SUBCELLULAR LOCATION: [DNA-(apurinic or apyrimidinic site) endonuclease, mitochondrial]: Mitochondrion. Note=Translocation from the cytoplasm to the mitochondria is mediated by ROS signaling and cleavage mediated by granzyme A. Tom20-dependent translocated mitochondrial APEX1 level is significantly increased after genotoxic stress (By similarity). The cleaved APEX2 is only detected in mitochondri…	Displacement of DNA glycosylase by APEX1	4	4	4	18.9	18.9	18.9	35.49	0	72.516	102100000	52	1	317	sp|P28352|APEX1_MOUSE DNA-(apurinic or apyrimidinic site) endonuclease OS=Mus musculus OX=10090 GN=Apex1 PE=1 SV=2	By MS/MS	By MS/MS	By MS/MS	By MS/MS	By MS/MS	By MS/MS	By MS/MS	By MS/MS	By MS/MS	By MS/MS	By MS/MS	By MS/MS	By MS/MS	By MS/MS	By MS/MS	By MS/MS
Q8K4Z3	Q8K4Z3	NAD(P)H-hydrate epimerase	Apoa1bp	-0.677441	+	0.000760528	0.00416	21.4669	21.3264	21.4557	21.4198	20.8194	20.5382	20.8617	membrane raft distribution [GO:0031580]; negative regulation of angiogenesis [GO:0016525]; nicotinamide nucleotide metabolic process [GO:0046496]; regulation of cholesterol efflux [GO:0010874]; sprouting angiogenesis [GO:0002040];lipid transport [GO:0006869]	cilium [GO:0005929]; extracellular region [GO:0005576]; extracellular space [GO:0005615]; mitochondrion [GO:0005739];cell body [GO:0044297]	metal ion binding [GO:0046872]; NADHX epimerase activity [GO:0052856]; NADPHX epimerase activity [GO:0052857]; nucleotide binding [GO:0000166];identical protein binding [GO:0042802]	SUBCELLULAR LOCATION: Mitochondrion {ECO:0000255|HAMAP-Rule:MF_03159}. Secreted {ECO:0000255|HAMAP-Rule:MF_03159, ECO:0000269|PubMed:18202122, ECO:0000269|PubMed:18614015}. Note=In sperm, secretion gradually increases during capacitation.	Nicotinamide salvaging	3	3	3	21.3	21.3	21.3	30.972	0	34.06	71666000	36	1	282	sp|Q8K4Z3|NNRE_MOUSE NAD(P)H-hydrate epimerase OS=Mus musculus OX=10090 GN=Naxe PE=1 SV=1	By MS/MS	By MS/MS	By MS/MS	By MS/MS	By MS/MS	By MS/MS	By MS/MS	By MS/MS	By MS/MS	By MS/MS	By MS/MS	By MS/MS	By MS/MS	By MS/MS	By MS/MS	By MS/MS
P61205;P84078;Q8BSL7	P61205;P84078;Q8BSL7	ADP-ribosylation factor 3;ADP-ribosylation factor 1;ADP-ribosylation factor 2	Arf3;Arf1;Arf2	-0.516048	+	4.69644e-05	0.00243038	23.5173	23.5728	23.5919	23.6076	22.982	23.1082	23.0789	cellular copper ion homeostasis [GO:0006878]; cellular response to virus [GO:0098586]; dendritic spine organization [GO:0097061]; Golgi to transport vesicle transport [GO:0055108]; intracellular protein transport [GO:0006886]; long-term synaptic depression [GO:0060292]; lysosomal membrane organization [GO:0097212]; mitotic cleavage furrow ingression [GO:1990386]; positive regulation of calcium io…	COPI-coated vesicle [GO:0030137]; cytosol [GO:0005829]; endomembrane system [GO:0012505]; glutamatergic synapse [GO:0098978]; Golgi apparatus [GO:0005794]; Golgi membrane [GO:0000139]; late endosome [GO:0005770]; neuron projection [GO:0043005]; perinuclear region of cytoplasm [GO:0048471]; peroxisomal membrane [GO:0005778]; plasma membrane [GO:0005886]; postsynaptic density [GO:0014069]; protein-…	GTP binding [GO:0005525]; magnesium ion binding [GO:0000287]; phospholipase D activator activity [GO:1990583]; protein domain specific binding [GO:0019904];GDP binding [GO:0019003];GTP binding [GO:0005525]	Lipid-anchor {ECO:0000250|UniProtKB:P84077}. Golgi apparatus, trans-Golgi network membrane {ECO:0000269|PubMed:11950392}; Lipid-anchor {ECO:0000305}.;SUBCELLULAR LOCATION: Golgi apparatus {ECO:0000250}. Cytoplasm, perinuclear region {ECO:0000250}.;SUBCELLULAR LOCATION: Golgi apparatus.;SUBCELLULAR LOCATION: Golgi apparatus. Cytoplasm, perinuclear region {ECO:0000250}. Cell junction, synapse, syna…	Synthesis of PIPs at the Golgi membrane;Synthesis of PIPs at the plasma membrane	9	9	5	60.2	60.2	31.5	20.601	0	197.43	1154300000	252	3	181	sp|P61205|ARF3_MOUSE ADP-ribosylation factor 3 OS=Mus musculus OX=10090 GN=Arf3 PE=2 SV=2;sp|P84078|ARF1_MOUSE ADP-ribosylation factor 1 OS=Mus musculus OX=10090 GN=Arf1 PE=1 SV=2;sp|Q8BSL7|ARF2_MOUSE ADP-ribosylation factor 2 OS=Mus musculus OX=10090 GN=A	By MS/MS	By MS/MS	By MS/MS	By MS/MS	By MS/MS	By MS/MS	By MS/MS	By MS/MS	By MS/MS	By MS/MS	By MS/MS	By MS/MS	By MS/MS	By MS/MS	By MS/MS	By MS/MS
Q99PT1	Q99PT1	Rho GDP-dissociation inhibitor 1	Arhgdia	-0.61946	+	0.000183287	0.00286842	26.1366	26	25.9266	25.9215	25.3533	25.4265	25.3504	cellular response to organic cyclic compound [GO:0071407]; cellular response to redox state [GO:0071461]; negative regulation of cell migration [GO:0030336]; positive regulation of GTPase activity [GO:0043547]; regulation of actin cytoskeleton reorganization [GO:2000249]; regulation of cell shape [GO:0008360]; regulation of protein localization [GO:0032880]; regulation of Rho protein signal trans…	extracellular space [GO:0005615]; immunological synapse [GO:0001772]; membrane [GO:0016020]; nucleus [GO:0005634]; synapse [GO:0045202];cytosol [GO:0005829]	GTPase activator activity [GO:0005096]; Hsp90 protein binding [GO:0051879]; protein kinase binding [GO:0019901]; Rho GDP-dissociation inhibitor activity [GO:0005094]; small GTPase binding [GO:0031267];fatty acid binding [GO:0005504]	SUBCELLULAR LOCATION: Cytoplasm {ECO:0000269|PubMed:23434736}.	Axonal growth inhibition (RHOA activation)	7	7	7	44.6	44.6	44.6	23.407	0	253.1	2079500000	203	1	204	sp|Q99PT1|GDIR1_MOUSE Rho GDP-dissociation inhibitor 1 OS=Mus musculus OX=10090 GN=Arhgdia PE=1 SV=3	By MS/MS	By MS/MS	By MS/MS	By MS/MS	By MS/MS	By MS/MS	By MS/MS	By MS/MS	By MS/MS	By MS/MS	By MS/MS	By MS/MS	By MS/MS	By MS/MS	By MS/MS	By MS/MS
Q61599	Q61599	Rho GDP-dissociation inhibitor 2	Arhgdib	-0.498097	+	1.11177e-05	0.00205714	24.8567	24.9206	24.8721	24.8354	24.3975	24.3933	24.3284	negative regulation of trophoblast cell migration [GO:1901164]; positive regulation of GTPase activity [GO:0043547]; regulation of actin cytoskeleton reorganization [GO:2000249]; regulation of Rho protein signal transduction [GO:0035023]; Rho protein signal transduction [GO:0007266];cellular response to redox state [GO:0071461]	membrane [GO:0016020];cytosol [GO:0005829]	GTPase activity [GO:0003924]; Rho GDP-dissociation inhibitor activity [GO:0005094]; small GTPase binding [GO:0031267];GTPase activator activity [GO:0005096]	SUBCELLULAR LOCATION: Cytoplasm, cytosol {ECO:0000250|UniProtKB:P52566}.	Rho GTPase cycle	5	5	5	49	49	49	22.851	0	139.42	1533200000	206	1	200	sp|Q61599|GDIR2_MOUSE Rho GDP-dissociation inhibitor 2 OS=Mus musculus OX=10090 GN=Arhgdib PE=1 SV=3	By MS/MS	By MS/MS	By MS/MS	By MS/MS	By MS/MS	By MS/MS	By MS/MS	By MS/MS	By MS/MS	By MS/MS	By MS/MS	By MS/MS	By MS/MS	By MS/MS	By MS/MS	By MS/MS
Q60875	Q60875	Rho guanine nucleotide exchange factor 2	Arhgef2	0.482383	+	0.00282783	0.00837209	20.0524	19.9517	19.8529	20.1469	20.381	20.495	20.5742	asymmetric neuroblast division [GO:0055059]; cell morphogenesis [GO:0000902]; cellular response to muramyl dipeptide [GO:0071225]; establishment of mitotic spindle orientation [GO:0000132]; innate immune response [GO:0045087]; intracellular signal transduction [GO:0035556]; negative regulation of microtubule depolymerization [GO:0007026]; negative regulation of neurogenesis [GO:0050768]; negative…	cytoplasm [GO:0005737]; cytoplasmic vesicle [GO:0031410]; cytoskeleton [GO:0005856]; dendritic shaft [GO:0043198]; glutamatergic synapse [GO:0098978]; Golgi apparatus [GO:0005794]; microtubule [GO:0005874]; neuronal cell body [GO:0043025]; podosome [GO:0002102]; postsynaptic density [GO:0014069]; postsynaptic density, intracellular component [GO:0099092]; protein-containing complex [GO:0032991]; …	metal ion binding [GO:0046872]; microtubule binding [GO:0008017]; small GTPase binding [GO:0031267];guanyl-nucleotide exchange factor activity [GO:0005085]	SUBCELLULAR LOCATION: Cytoplasm, cytoskeleton {ECO:0000250|UniProtKB:Q865S3, ECO:0000250|UniProtKB:Q92974}. Cytoplasm {ECO:0000250|UniProtKB:Q865S3, ECO:0000250|UniProtKB:Q92974}. Cell junction, tight junction {ECO:0000269|PubMed:12604587}. Golgi apparatus {ECO:0000250|UniProtKB:Q92974}. Cytoplasm, cytoskeleton, spindle {ECO:0000250|UniProtKB:Q865S3, ECO:0000250|UniProtKB:Q92974}. Cytoplasmic ves…	NRAGE signals death through JNK	9	9	9	12.4	12.4	12.4	111.97	0	102.43	99209000	70	1	985	sp|Q60875|ARHG2_MOUSE Rho guanine nucleotide exchange factor 2 OS=Mus musculus OX=10090 GN=Arhgef2 PE=1 SV=4	By MS/MS	By MS/MS	By MS/MS	By MS/MS	By MS/MS	By MS/MS	By MS/MS	By MS/MS	By MS/MS	By MS/MS	By MS/MS	By MS/MS	By MS/MS	By MS/MS	By MS/MS	By MS/MS
Q9JM76	Q9JM76	Actin-related protein 2/3 complex subunit 3	Arpc3	-0.71327	+	8.62586e-05	0.00223423	23.0237	23.0857	23.1354	23.0814	22.2643	22.3483	22.4922	cellular response to nerve growth factor stimulus [GO:1990090];Arp2/3 complex-mediated actin nucleation [GO:0034314]	cell leading edge [GO:0031252]; cytoplasm [GO:0005737]; filamentous actin [GO:0031941]; growth cone leading edge [GO:0061850]; lamellipodium [GO:0030027]; nucleus [GO:0005634]; site of double-strand break [GO:0035861];Arp2/3 protein complex [GO:0005885]	structural constituent of cytoskeleton [GO:0005200];actin filament binding [GO:0051015]	SUBCELLULAR LOCATION: Cytoplasm, cytoskeleton {ECO:0000250|UniProtKB:O15145}. Cell projection {ECO:0000250|UniProtKB:O15145}. Nucleus {ECO:0000250|UniProtKB:O15145}.	Regulation of actin dynamics for phagocytic cup formation	5	5	5	39.3	39.3	39.3	20.524	0	81.543	419450000	196	1	178	sp|Q9JM76|ARPC3_MOUSE Actin-related protein 2/3 complex subunit 3 OS=Mus musculus OX=10090 GN=Arpc3 PE=1 SV=3	By MS/MS	By MS/MS	By MS/MS	By MS/MS	By MS/MS	By MS/MS	By MS/MS	By MS/MS	By MS/MS	By MS/MS	By MS/MS	By MS/MS	By MS/MS	By MS/MS	By MS/MS	By MS/MS
P97370	P97370	Sodium/potassium-transporting ATPase subunit beta-3	Atp1b3	0.405287	+	0.00158384	0.00585759	21.7626	21.6262	21.5525	21.6873	21.9901	22.1473	22.0499	cellular sodium ion homeostasis [GO:0006883]; membrane repolarization [GO:0086009]; metal ion transport [GO:0030001]; positive regulation of ATPase activity [GO:0032781]; positive regulation of potassium ion import across plasma membrane [GO:1903288]; positive regulation of potassium ion transmembrane transporter activity [GO:1901018]; positive regulation of sodium ion export across plasma membra…	basolateral plasma membrane [GO:0016323]; caveola [GO:0005901]; cytoplasm [GO:0005737]; melanosome [GO:0042470]; plasma membrane [GO:0005886]; sodium:potassium-exchanging ATPase complex [GO:0005890]; sperm flagellum [GO:0036126];apical plasma membrane [GO:0016324]	ATPase binding [GO:0051117]; protein-macromolecule adaptor activity [GO:0030674]; P-type sodium:potassium-exchanging transporter activity [GO:0005391];ATPase activator activity [GO:0001671]	Single-pass type II membrane protein {ECO:0000255}. Basolateral cell membrane {ECO:0000250|UniProtKB:Q63377}; Single-pass type II membrane protein {ECO:0000255}. Melanosome {ECO:0000250|UniProtKB:P54709}. Note=Identified by mass spectrometry in melanosome fractions from stage I to stage IV. {ECO:0000250|UniProtKB:P54709}.;SUBCELLULAR LOCATION: Apical cell membrane {ECO:0000250|UniProtKB:Q63377}	Basigin interactions	7	7	7	27.3	27.3	27.3	31.775	0	87.442	151100000	57	1	278	sp|P97370|AT1B3_MOUSE Sodium/potassium-transporting ATPase subunit beta-3 OS=Mus musculus OX=10090 GN=Atp1b3 PE=1 SV=1	By MS/MS	By MS/MS	By MS/MS	By MS/MS	By MS/MS	By MS/MS	By MS/MS	By MS/MS	By MS/MS	By MS/MS	By MS/MS	By MS/MS	By MS/MS	By MS/MS	By MS/MS	By MS/MS
O55143;Q8R429	O55143	Sarcoplasmic/endoplasmic reticulum calcium ATPase 2	Atp2a2	0.269345	+	0.00205902	0.00714607	21.4289	21.3828	21.4598	21.4603	21.7909	21.6236	21.6924	autophagosome membrane docking [GO:0016240]; calcium ion import [GO:0070509]; calcium ion import into sarcoplasmic reticulum [GO:1990036]; calcium ion transmembrane transport [GO:0070588]; calcium ion transport [GO:0006816]; calcium ion transport from cytosol to endoplasmic reticulum [GO:1903515]; cardiac muscle hypertrophy in response to stress [GO:0014898]; cellular calcium ion homeostasis [GO:…	calcium ion-transporting ATPase complex [GO:0090534]; endoplasmic reticulum [GO:0005783]; endoplasmic reticulum membrane [GO:0005789]; endoplasmic reticulum-Golgi intermediate compartment [GO:0005793]; extrinsic component of cytoplasmic side of plasma membrane [GO:0031234]; H zone [GO:0031673]; I band [GO:0031674]; integral component of membrane [GO:0016021]; intracellular membrane-bounded organe…	ATP binding [GO:0005524]; calcium ion binding [GO:0005509]; calcium-dependent ATPase activity [GO:0030899]; enzyme binding [GO:0019899]; ion channel binding [GO:0044325]; lutropin-choriogonadotropic hormone receptor binding [GO:0031775]; nucleotide-sugar transmembrane transporter activity [GO:0005338]; protein C-terminus binding [GO:0008022]; protein homodimerization activity [GO:0042803]; P-type…	Multi-pass membrane protein {ECO:0000250|UniProtKB:P04191}.; Multi-pass membrane protein {ECO:0000250|UniProtKB:P04191}. Sarcoplasmic reticulum membrane {ECO:0000269|PubMed:26816378}; Multi-pass membrane protein {ECO:0000255}.; Multi-pass membrane protein {ECO:0000255}. Sarcoplasmic reticulum membrane {ECO:0000269|PubMed:22355118};SUBCELLULAR LOCATION: Endoplasmic reticulum membrane {ECO:0000250|…	Reduction of cytosolic Ca++ levels	13	13	12	15.9	15.9	15.1	114.86	0	121.06	334500000	99	2	1044	sp|O55143|AT2A2_MOUSE Sarcoplasmic/endoplasmic reticulum calcium ATPase 2 OS=Mus musculus OX=10090 GN=Atp2a2 PE=1 SV=2	By MS/MS	By MS/MS	By MS/MS	By MS/MS	By MS/MS	By MS/MS	By MS/MS	By MS/MS	By MS/MS	By MS/MS	By MS/MS	By MS/MS	By MS/MS	By MS/MS	By MS/MS	By MS/MS
P56480	P56480	ATP synthase subunit beta, mitochondrial	Atp5b	-0.749876	+	7.31375e-05	0.00243137	25.5047	25.6909	25.6973	25.6457	24.8457	24.843	24.9656	ATP biosynthetic process [GO:0006754]; ATP metabolic process [GO:0046034]; cellular response to interleukin-7 [GO:0098761]; lipid metabolic process [GO:0006629]; mitochondrial ATP synthesis coupled proton transport [GO:0042776]; negative regulation of cell adhesion involved in substrate-bound cell migration [GO:0006933]; positive regulation of blood vessel endothelial cell migration [GO:0043536];…	membrane [GO:0016020]; membrane raft [GO:0045121]; mitochondrial inner membrane [GO:0005743]; mitochondrial membrane [GO:0031966]; mitochondrial nucleoid [GO:0042645]; mitochondrial proton-transporting ATP synthase complex [GO:0005753]; mitochondrial proton-transporting ATP synthase complex, catalytic sector F(1) [GO:0000275]; mitochondrion [GO:0005739]; myelin sheath [GO:0043209]; plasma membran…	angiostatin binding [GO:0043532]; ATP binding [GO:0005524]; ATPase activity [GO:0016887]; calcium ion binding [GO:0005509]; lipoprotein particle receptor activity [GO:0030228]; MHC class I protein binding [GO:0042288]; proton-transporting ATP synthase activity, rotational mechanism [GO:0046933]; proton-transporting ATPase activity, rotational mechanism [GO:0046961];ADP binding [GO:0043531]	Matrix side {ECO:0000250|UniProtKB:P00829}.; Peripheral membrane protein {ECO:0000269|PubMed:17438143};SUBCELLULAR LOCATION: Mitochondrion inner membrane {ECO:0000269|PubMed:17438143}	Mitochondrial protein import	27	27	27	77.3	77.3	77.3	56.3	0	323.31	8386300000	1193	1	529	sp|P56480|ATPB_MOUSE ATP synthase subunit beta, mitochondrial OS=Mus musculus OX=10090 GN=Atp5f1b PE=1 SV=2	By MS/MS	By MS/MS	By MS/MS	By MS/MS	By MS/MS	By MS/MS	By MS/MS	By MS/MS	By MS/MS	By MS/MS	By MS/MS	By MS/MS	By MS/MS	By MS/MS	By MS/MS	By MS/MS
Q06185	Q06185	ATP synthase subunit e, mitochondrial	Atp5i	-4.63875	+	6.49759e-06	0.00276923	22.2494	22.2061	22.2629	22.2574	17.0448	17.8127	17.9581	mitochondrial ATP synthesis coupled proton transport [GO:0042776];ATP metabolic process [GO:0046034]	mitochondrial proton-transporting ATP synthase complex, coupling factor F(o) [GO:0000276]; mitochondrion [GO:0005739];mitochondrial proton-transporting ATP synthase complex [GO:0005753]	proton-transporting ATP synthase activity, rotational mechanism [GO:0046933];protein-containing complex binding [GO:0044877]	SUBCELLULAR LOCATION: Mitochondrion. Mitochondrion inner membrane.	Formation of ATP by chemiosmotic coupling	3	3	3	50.7	50.7	50.7	8.2355	0	9.4375	123980000	11	1	71	sp|Q06185|ATP5I_MOUSE ATP synthase subunit e, mitochondrial OS=Mus musculus OX=10090 GN=Atp5me PE=1 SV=2	By MS/MS	By MS/MS	By MS/MS	By matching	By MS/MS	By matching	By matching	By MS/MS	By MS/MS	By matching	By MS/MS	By MS/MS	By matching		By matching	By matching
Q9DB20	Q9DB20	ATP synthase subunit O, mitochondrial	Atp5o	0.675107	+	0.000150806	0.00280292	22.8597	22.694	22.6245	22.8061	23.3862	23.4634	23.4139	ATP metabolic process [GO:0046034]; ATP synthesis coupled proton transport [GO:0015986]; cellular response to cAMP [GO:0071320]; cellular response to cytokine stimulus [GO:0071345]; mitochondrial ATP synthesis coupled proton transport [GO:0042776];ATP biosynthetic process [GO:0006754]	mitochondrial proton-transporting ATP synthase complex [GO:0005753]; mitochondrial proton-transporting ATP synthase complex, coupling factor F(o) [GO:0000276]; mitochondrial proton-transporting ATP synthase, stator stalk [GO:0000274]; mitochondrion [GO:0005739]; myelin sheath [GO:0043209]; plasma membrane [GO:0005886]; proton-transporting ATP synthase complex, catalytic core F(1) [GO:0045261];cel…	estradiol binding [GO:1903924]; protein-containing complex binding [GO:0044877]; proton-transporting ATP synthase activity, rotational mechanism [GO:0046933];ATPase activity [GO:0016887]	SUBCELLULAR LOCATION: Mitochondrion {ECO:0000250}. Mitochondrion inner membrane {ECO:0000250}.	Formation of ATP by chemiosmotic coupling	7	7	7	44.1	44.1	44.1	23.363	0	97.095	662600000	161	1	213	sp|Q9DB20|ATPO_MOUSE ATP synthase subunit O, mitochondrial OS=Mus musculus OX=10090 GN=Atp5po PE=1 SV=1	By MS/MS	By MS/MS	By MS/MS	By MS/MS	By MS/MS	By MS/MS	By MS/MS	By MS/MS	By MS/MS	By MS/MS	By MS/MS	By MS/MS	By MS/MS	By MS/MS	By MS/MS	By MS/MS
Q07813	Q07813	Apoptosis regulator BAX	Bax	-0.71744	+	0.000331232	0.00331551	23.1579	22.941	22.962	23.1272	22.4318	22.3303	22.2267	activation of cysteine-type endopeptidase activity involved in apoptotic process by cytochrome c [GO:0008635]; activation of cysteine-type endopeptidase activity involved in apoptotic signaling pathway [GO:0097296]; apoptotic mitochondrial changes [GO:0008637]; apoptotic process [GO:0006915]; apoptotic process involved in blood vessel morphogenesis [GO:1902262]; apoptotic process involved in embr…	BAX complex [GO:0097144]; Bcl-2 family protein complex [GO:0097136]; cell periphery [GO:0071944]; cytoplasm [GO:0005737]; cytosol [GO:0005829]; endoplasmic reticulum [GO:0005783]; endoplasmic reticulum membrane [GO:0005789]; integral component of membrane [GO:0016021]; mitochondrial membrane [GO:0031966]; mitochondrial outer membrane [GO:0005741]; mitochondrial permeability transition pore comple…	BH domain binding [GO:0051400]; channel activity [GO:0015267]; chaperone binding [GO:0051087]; heat shock protein binding [GO:0031072]; Hsp70 protein binding [GO:0030544]; identical protein binding [GO:0042802]; lipid binding [GO:0008289]; protein heterodimerization activity [GO:0046982]; protein homodimerization activity [GO:0042803]; protein-containing complex binding [GO:0044877];BH3 domain bi…	Single-pass membrane protein {ECO:0000255}. Cytoplasm {ECO:0000250|UniProtKB:Q07812}. Note=Colocalizes with 14-3-3 proteins in the cytoplasm. Under stress conditions, undergoes a conformation change that causes release from JNK-phosphorylated 14-3-3 proteins and translocation to the mitochondrion membrane (By similarity). {ECO:0000250|UniProtKB:Q07812}.; SUBCELLULAR LOCATION: [Isoform Beta]: Cyto…	Release of apoptotic factors from the mitochondria	6	6	6	46.4	46.4	46.4	21.394	0	188.15	222010000	108	1	192	sp|Q07813|BAX_MOUSE Apoptosis regulator BAX OS=Mus musculus OX=10090 GN=Bax PE=1 SV=1	By MS/MS	By MS/MS	By MS/MS	By MS/MS	By MS/MS	By MS/MS	By MS/MS	By MS/MS	By MS/MS	By MS/MS	By MS/MS	By MS/MS	By MS/MS	By MS/MS	By MS/MS	By MS/MS
Q9Z277	Q9Z277	Tyrosine-protein kinase BAZ1B	Baz1b	1.33148	+	0.000152853	0.00278261	21.6821	21.8068	21.8251	22.1522	23.088	23.3076	23.1985	chromatin assembly or disassembly [GO:0006333]; chromatin remodeling [GO:0006338]; histone phosphorylation [GO:0016572];cellular response to DNA damage stimulus [GO:0006974]	nuclear body [GO:0016604]; nuclear replication fork [GO:0043596]; nucleus [GO:0005634]; pericentric heterochromatin [GO:0005721];condensed chromosome [GO:0000793]	histone binding [GO:0042393]; histone kinase activity [GO:0035173]; metal ion binding [GO:0046872]; non-membrane spanning protein tyrosine kinase activity [GO:0004715]; protein tyrosine kinase activity [GO:0004713]; transmembrane receptor protein tyrosine kinase activity [GO:0004714];ATP binding [GO:0005524]	SUBCELLULAR LOCATION: Nucleus {ECO:0000255|PROSITE-ProRule:PRU00063, ECO:0000255|PROSITE-ProRule:PRU00475}. Note=Accumulates in pericentromeric heterochromatin during replication. Targeted to replication foci throughout S phase via its association with PCNA (By similarity). {ECO:0000250}.	B-WICH complex positively regulates rRNA expression	8	8	8	8	8	8	170.65	0	49.83	228840000	39	1	1479	sp|Q9Z277|BAZ1B_MOUSE Tyrosine-protein kinase BAZ1B OS=Mus musculus OX=10090 GN=Baz1b PE=1 SV=2	By MS/MS	By MS/MS	By MS/MS	By MS/MS	By MS/MS	By MS/MS	By MS/MS	By MS/MS	By MS/MS	By MS/MS	By MS/MS	By MS/MS	By MS/MS	By MS/MS	By MS/MS	By MS/MS
O08539	O08539	Myc box-dependent-interacting protein 1	Bin1	-0.950975	+	0.00025705	0.00279769	20.3389	20.3035	20.2802	20.6245	19.5339	19.4013	19.3723	lipid tube assembly [GO:0060988]; muscle cell differentiation [GO:0042692]; negative regulation of amyloid-beta formation [GO:1902430]; negative regulation of aspartic-type endopeptidase activity involved in amyloid precursor protein catabolic process [GO:1902960]; negative regulation of calcium ion transmembrane transport via high voltage-gated calcium channel [GO:1904878]; negative regulation o…	axon initial segment [GO:0043194]; axon terminus [GO:0043679]; cerebellar mossy fiber [GO:0044300]; cytoplasm [GO:0005737]; cytosol [GO:0005829]; dendrite [GO:0030425]; endosome [GO:0005768]; extrinsic component of synaptic vesicle membrane [GO:0098850]; glutamatergic synapse [GO:0098978]; I band [GO:0031674]; lipid tube [GO:0060987]; membrane [GO:0016020]; microtubule [GO:0005874]; node of Ranvi…	aspartic-type endopeptidase inhibitor activity [GO:0019828]; chaperone binding [GO:0051087]; GTPase binding [GO:0051020]; identical protein binding [GO:0042802]; phospholipid binding [GO:0005543]; protease binding [GO:0002020]; protein-containing complex binding [GO:0044877]; RNA polymerase binding [GO:0070063]; tau protein binding [GO:0048156];actin filament binding [GO:0051015]	SUBCELLULAR LOCATION: Nucleus {ECO:0000250|UniProtKB:O00499}. Cytoplasm {ECO:0000269|PubMed:12668730}. Endosome {ECO:0000269|PubMed:12668730}. Cell membrane, sarcolemma, T-tubule {ECO:0000250|UniProtKB:O08839}.	Clathrin-mediated endocytosis	3	3	3	9	9	9	64.469	0	18.151	41883000	26	1	588	sp|O08539|BIN1_MOUSE Myc box-dependent-interacting protein 1 OS=Mus musculus OX=10090 GN=Bin1 PE=1 SV=1	By MS/MS	By MS/MS	By MS/MS	By MS/MS	By MS/MS	By MS/MS	By MS/MS	By MS/MS	By MS/MS	By MS/MS	By MS/MS	By MS/MS	By MS/MS	By MS/MS	By MS/MS	By MS/MS
Q9DCA5	Q9DCA5	Ribosome biogenesis protein BRX1 homolog	Brix1	2.0669	+	8.11395e-06	0.00257143	19.0013	19.0382	18.9859	19.1783	20.8918	21.2824	21.1793	rRNA processing [GO:0006364];ribosomal large subunit assembly [GO:0000027]	nucleolus [GO:0005730];chromosome [GO:0005694]	rRNA binding [GO:0019843];RNA binding [GO:0003723]	SUBCELLULAR LOCATION: Nucleus, nucleolus {ECO:0000250}.		3	3	3	8.8	8.8	8.8	41.241	0.00067958	2.211	53012000	24	1	353	sp|Q9DCA5|BRX1_MOUSE Ribosome biogenesis protein BRX1 homolog OS=Mus musculus OX=10090 GN=Brix1 PE=1 SV=3	By MS/MS	By MS/MS	By matching	By MS/MS	By MS/MS	By MS/MS	By MS/MS	By MS/MS	By MS/MS	By MS/MS	By MS/MS	By MS/MS	By MS/MS	By MS/MS	By MS/MS	By MS/MS
O54825	O54825	Bystin	Bysl	0.810009	+	0.000177461	0.00294595	19.2285	19.1337	19.0073	19.2753	20.0072	20.0344	19.872	cell population proliferation [GO:0008283]; in utero embryonic development [GO:0001701]; maturation of SSU-rRNA from tricistronic rRNA transcript (SSU-rRNA, 5.8S rRNA, LSU-rRNA) [GO:0000462]; rRNA processing [GO:0006364]; trophectodermal cell differentiation [GO:0001829];blastocyst formation [GO:0001825]	cell projection [GO:0042995]; chromosome [GO:0005694]; cytoplasm [GO:0005737]; cytoplasmic microtubule [GO:0005881]; intracellular membrane-bounded organelle [GO:0043231]; nucleolus [GO:0005730]; nucleoplasm [GO:0005654]; perinuclear region of cytoplasm [GO:0048471]; preribosome, small subunit precursor [GO:0030688];apical part of cell [GO:0045177]	snoRNA binding [GO:0030515]	SUBCELLULAR LOCATION: Cytoplasm {ECO:0000269|PubMed:17242206}. Nucleus, nucleolus {ECO:0000269|PubMed:17242206}. Note=Associated with 40S ribosomal subunits.	Major pathway of rRNA processing in the nucleolus and cytosol	5	5	5	16.5	16.5	16.5	49.783	0	7.6996	40303000	13	1	436	sp|O54825|BYST_MOUSE Bystin OS=Mus musculus OX=10090 GN=Bysl PE=1 SV=3	By MS/MS	By MS/MS	By MS/MS	By MS/MS	By MS/MS	By MS/MS	By MS/MS	By MS/MS	By MS/MS	By MS/MS	By MS/MS	By MS/MS	By MS/MS	By MS/MS	By MS/MS	By MS/MS
O35658	O35658	Complement component 1 Q subcomponent-binding protein, mitochondrial	C1qbp	-0.34559	+	0.000469886	0.00380861	23.1013	23.2025	23.2053	23.2482	22.8229	22.8131	22.8953	complement activation, classical pathway [GO:0006958]; innate immune response [GO:0045087]; mature ribosome assembly [GO:0042256]; mRNA processing [GO:0006397]; negative regulation of defense response to virus [GO:0050687]; negative regulation of interferon-gamma production [GO:0032689]; negative regulation of interleukin-12 production [GO:0032695]; negative regulation of MDA-5 signaling pathway …	cytoplasm [GO:0005737]; cytosol [GO:0005829]; extracellular space [GO:0005615]; GABA-ergic synapse [GO:0098982]; glutamatergic synapse [GO:0098978]; membrane [GO:0016020]; mitochondrial matrix [GO:0005759]; mitochondrion [GO:0005739]; nucleolus [GO:0005730]; nucleus [GO:0005634]; plasma membrane [GO:0005886]; presynapse [GO:0098793]; presynaptic active zone [GO:0048786];cell surface [GO:0009986]	complement component C1q complex binding [GO:0001849]; hyaluronic acid binding [GO:0005540]; kininogen binding [GO:0030984]; mitochondrial ribosome binding [GO:0097177]; mRNA binding [GO:0003729]; protein kinase C binding [GO:0005080]; transcription corepressor activity [GO:0003714]; transcription factor binding [GO:0008134]; translation activator activity [GO:0008494];adrenergic receptor binding…	Extracellular side {ECO:0000250|UniProtKB:Q07021}. Secreted {ECO:0000250|UniProtKB:Q07021}. Cytoplasm {ECO:0000250|UniProtKB:Q07021}. Nucleus, nucleolus {ECO:0000250|UniProtKB:Q07021}. Note=Seems to be predominantly localized to mitochondria (PubMed:17486078, PubMed:18166172). Secreted by activated lymphocytes (By similarity). {ECO:0000250|UniProtKB:Q07021, ECO:0000269|PubMed:17486078, ECO:000026…	Intrinsic Pathway of Fibrin Clot Formation	6	6	6	24.8	24.8	24.8	31.013	0	219.68	493410000	110	1	278	sp|O35658|C1QBP_MOUSE Complement component 1 Q subcomponent-binding protein, mitochondrial OS=Mus musculus OX=10090 GN=C1qbp PE=1 SV=1	By MS/MS	By MS/MS	By MS/MS	By MS/MS	By MS/MS	By MS/MS	By MS/MS	By MS/MS	By MS/MS	By MS/MS	By MS/MS	By MS/MS	By MS/MS	By MS/MS	By MS/MS	By MS/MS
P14211	P14211	Calreticulin	Calr	-0.150795	+	0.00123141	0.00509831	24.9118	24.8692	24.8434	24.9162	24.7512	24.7405	24.7113	cellular response to lithium ion [GO:0071285]; cellular senescence [GO:0090398]; cortical actin cytoskeleton organization [GO:0030866]; endoplasmic reticulum unfolded protein response [GO:0030968]; negative regulation of cell cycle arrest [GO:0071157]; negative regulation of intracellular steroid hormone receptor signaling pathway [GO:0033144]; negative regulation of neuron differentiation [GO:00…	cell surface [GO:0009986]; collagen-containing extracellular matrix [GO:0062023]; cortical granule [GO:0060473]; cytoplasm [GO:0005737]; cytosol [GO:0005829]; endoplasmic reticulum [GO:0005783]; endoplasmic reticulum lumen [GO:0005788]; endoplasmic reticulum membrane [GO:0005789]; endoplasmic reticulum quality control compartment [GO:0044322]; external side of plasma membrane [GO:0009897]; extrac…	calcium ion binding [GO:0005509]; carbohydrate binding [GO:0030246]; hormone binding [GO:0042562]; integrin binding [GO:0005178]; iron ion binding [GO:0005506]; mRNA binding [GO:0003729]; peptide binding [GO:0042277]; ubiquitin protein ligase binding [GO:0031625]; unfolded protein binding [GO:0051082];androgen receptor binding [GO:0050681]	SUBCELLULAR LOCATION: Endoplasmic reticulum lumen {ECO:0000269|PubMed:8418194}. Cytoplasm, cytosol {ECO:0000250|UniProtKB:P27797}. Cytolytic granule {ECO:0000269|PubMed:8418194}. Secreted, extracellular space, extracellular matrix {ECO:0000250|UniProtKB:P27797}. Cell surface {ECO:0000250|UniProtKB:P27797}. Sarcoplasmic reticulum lumen {ECO:0000250|UniProtKB:P28491}. Cytoplasmic vesicle, secretory…	ER-Phagosome pathway	16	16	16	55.8	55.8	55.8	47.994	0	192.71	1840900000	456	1	416	sp|P14211|CALR_MOUSE Calreticulin OS=Mus musculus OX=10090 GN=Calr PE=1 SV=1	By MS/MS	By MS/MS	By MS/MS	By MS/MS	By MS/MS	By MS/MS	By MS/MS	By MS/MS	By MS/MS	By MS/MS	By MS/MS	By MS/MS	By MS/MS	By MS/MS	By MS/MS	By MS/MS
O35887	O35887	Calumenin	Calu	-1.56032	+	0.00105075	0.0046065	21.3456	21.8814	21.9858	21.5913	20.5056	19.9691	19.9474		endoplasmic reticulum lumen [GO:0005788]; endoplasmic reticulum membrane [GO:0005789]; extracellular region [GO:0005576]; Golgi apparatus [GO:0005794]; intracellular membrane-bounded organelle [GO:0043231]; melanosome [GO:0042470]; sarcoplasmic reticulum lumen [GO:0033018];endoplasmic reticulum [GO:0005783]	enzyme binding [GO:0019899]; enzyme inhibitor activity [GO:0004857];calcium ion binding [GO:0005509]	SUBCELLULAR LOCATION: Endoplasmic reticulum membrane {ECO:0000250|UniProtKB:O43852}. Golgi apparatus {ECO:0000250|UniProtKB:O43852}. Secreted {ECO:0000250|UniProtKB:O43852}. Melanosome {ECO:0000250|UniProtKB:O43852}. Sarcoplasmic reticulum lumen {ECO:0000250|UniProtKB:O43852}.	Regulation of Insulin-like Growth Factor (IGF) transport and uptake by Insulin-like Growth Factor Binding Proteins (IGFBPs)	8	8	8	40	40	40	37.063	0	49.326	181790000	41	1	315	sp|O35887|CALU_MOUSE Calumenin OS=Mus musculus OX=10090 GN=Calu PE=1 SV=1	By MS/MS	By MS/MS	By MS/MS	By MS/MS	By MS/MS	By MS/MS	By MS/MS	By MS/MS	By MS/MS	By MS/MS	By MS/MS	By MS/MS	By MS/MS	By MS/MS	By MS/MS	By MS/MS
P40124;Q9CYT6	P40124	Adenylyl cyclase-associated protein 1	Cap1	-0.203347	+	0.000487896	0.00373709	24.4702	24.513	24.4637	24.4786	24.2638	24.2417	24.3285	ameboidal-type cell migration [GO:0001667]; cAMP-mediated signaling [GO:0019933]; cell morphogenesis [GO:0000902]; cytoskeleton organization [GO:0007010]; receptor-mediated endocytosis [GO:0006898]; regulation of adenylate cyclase activity [GO:0045761];actin cytoskeleton organization [GO:0030036];cAMP-mediated signaling [GO:0019933]	cytoplasm [GO:0005737]; cytosol [GO:0005829]; extracellular region [GO:0005576]; plasma membrane [GO:0005886]; postsynaptic density [GO:0014069];cortical actin cytoskeleton [GO:0030864];cytoplasm [GO:0005737]	adenylate cyclase binding [GO:0008179]; identical protein binding [GO:0042802];actin binding [GO:0003779]	Peripheral membrane protein {ECO:0000250}.;SUBCELLULAR LOCATION: Cell membrane {ECO:0000250}	Neutrophil degranulation	20	20	20	49.8	49.8	49.8	51.564	0	323.31	1824600000	528	2	474	sp|P40124|CAP1_MOUSE Adenylyl cyclase-associated protein 1 OS=Mus musculus OX=10090 GN=Cap1 PE=1 SV=4	By MS/MS	By MS/MS	By MS/MS	By MS/MS	By MS/MS	By MS/MS	By MS/MS	By MS/MS	By MS/MS	By MS/MS	By MS/MS	By MS/MS	By MS/MS	By MS/MS	By MS/MS	By MS/MS
P24452	P24452	Macrophage-capping protein	Capg	-0.670177	+	6.92629e-05	0.00217822	22.6558	22.4858	22.6066	22.6181	21.9211	21.9931	21.85	actin polymerization or depolymerization [GO:0008154]; barbed-end actin filament capping [GO:0051016]; cell projection assembly [GO:0030031]; cellular response to interferon-gamma [GO:0071346]; central nervous system development [GO:0007417];actin filament severing [GO:0051014]	centriole [GO:0005814]; cytoplasm [GO:0005737]; extracellular space [GO:0005615]; Flemming body [GO:0090543]; lamellipodium [GO:0030027]; melanosome [GO:0042470]; mitotic spindle [GO:0072686]; nucleolus [GO:0005730]; nucleoplasm [GO:0005654]; nucleus [GO:0005634]; phagocytic vesicle [GO:0045335]; ruffle [GO:0001726];actin cytoskeleton [GO:0015629]	phosphatidylinositol-4,5-bisphosphate binding [GO:0005546]; protein domain specific binding [GO:0019904]; protein-containing complex binding [GO:0044877];actin filament binding [GO:0051015]	SUBCELLULAR LOCATION: Nucleus {ECO:0000269|PubMed:8293478}. Cytoplasm {ECO:0000269|PubMed:8293478}. Melanosome {ECO:0000250|UniProtKB:P40121}. Cell projection, lamellipodium. Cell projection, ruffle. Note=In macrophages, may be predominantly cytoplasmic. Nuclear localization was observed in fibroblasts. In macrophages, present at the membrane-cytoplasm interface. In activated macrophages, concent…		8	8	8	32.7	32.7	32.7	39.24	0	149.33	252770000	195	1	352	sp|P24452|CAPG_MOUSE Macrophage-capping protein OS=Mus musculus OX=10090 GN=Capg PE=1 SV=2	By MS/MS	By MS/MS	By MS/MS	By MS/MS	By MS/MS	By MS/MS	By MS/MS	By MS/MS	By MS/MS	By MS/MS	By MS/MS	By MS/MS	By MS/MS	By MS/MS	By MS/MS	By MS/MS
P80318	P80318	T-complex protein 1 subunit gamma	Cct3	-0.433909	+	0.000403685	0.00387879	24.0845	23.9974	23.9877	24.0689	23.503	23.6214	23.6778	pore complex assembly [GO:0046931]; positive regulation of establishment of protein localization to telomere [GO:1904851]; positive regulation of telomere maintenance via telomerase [GO:0032212]; protein folding [GO:0006457]; protein stabilization [GO:0050821]; toxin transport [GO:1901998];binding of sperm to zona pellucida [GO:0007339]	chaperonin-containing T-complex [GO:0005832]; microtubule [GO:0005874]; myelin sheath [GO:0043209]; zona pellucida receptor complex [GO:0002199];cell body [GO:0044297]	ATP binding [GO:0005524]; protein folding chaperone [GO:0044183]; unfolded protein binding [GO:0051082];ATPase activity [GO:0016887]	SUBCELLULAR LOCATION: Cytoplasm {ECO:0000305}.	Association of TriC/CCT with target proteins during biosynthesis	18	18	18	39.1	39.1	39.1	60.629	0	263.53	2029400000	374	1	545	sp|P80318|TCPG_MOUSE T-complex protein 1 subunit gamma OS=Mus musculus OX=10090 GN=Cct3 PE=1 SV=1	By MS/MS	By MS/MS	By MS/MS	By MS/MS	By MS/MS	By MS/MS	By MS/MS	By MS/MS	By MS/MS	By MS/MS	By MS/MS	By MS/MS	By MS/MS	By MS/MS	By MS/MS	By MS/MS
P80313	P80313	T-complex protein 1 subunit eta	Cct7	-0.37417	+	4.15105e-06	0.00258824	24.0655	24.0734	24.1012	24.0623	23.7143	23.6681	23.7218	positive regulation of establishment of protein localization to telomere [GO:1904851]; positive regulation of telomere maintenance via telomerase [GO:0032212]; protein folding [GO:0006457]; protein stabilization [GO:0050821]; toxin transport [GO:1901998];binding of sperm to zona pellucida [GO:0007339]	chaperonin-containing T-complex [GO:0005832]; microtubule [GO:0005874]; mitochondrion [GO:0005739];cell body [GO:0044297]	ATP binding [GO:0005524]; identical protein binding [GO:0042802]; protein folding chaperone [GO:0044183]; unfolded protein binding [GO:0051082];ATPase activity [GO:0016887]	SUBCELLULAR LOCATION: Cytoplasm {ECO:0000305|PubMed:7953530}.	Association of TriC/CCT with target proteins during biosynthesis	16	16	16	42.1	42.1	42.1	59.652	0	323.31	1332300000	322	1	544	sp|P80313|TCPH_MOUSE T-complex protein 1 subunit eta OS=Mus musculus OX=10090 GN=Cct7 PE=1 SV=1	By MS/MS	By MS/MS	By MS/MS	By MS/MS	By MS/MS	By MS/MS	By MS/MS	By MS/MS	By MS/MS	By MS/MS	By MS/MS	By MS/MS	By MS/MS	By MS/MS	By MS/MS	By MS/MS
Q61735	Q61735	Leukocyte surface antigen CD47	Cd47	-0.579865	+	0.000645811	0.00420426	22.7872	22.6708	22.7045	22.6306	21.962	22.1794	22.2138	cell migration [GO:0016477]; cellular response to interferon-gamma [GO:0071346]; cellular response to interleukin-1 [GO:0071347]; cellular response to interleukin-12 [GO:0071349]; inflammatory response [GO:0006954]; monocyte aggregation [GO:0070487]; monocyte extravasation [GO:0035696]; negative regulation of Fc-gamma receptor signaling pathway involved in phagocytosis [GO:1905450]; opsonization …	extracellular exosome [GO:0070062]; integral component of plasma membrane [GO:0005887]; plasma membrane [GO:0005886];cell surface [GO:0009986]	protein binding involved in heterotypic cell-cell adhesion [GO:0086080]; thrombospondin receptor activity [GO:0070053];cell-cell adhesion mediator activity [GO:0098632]	Multi-pass membrane protein {ECO:0000269|PubMed:7691831}.;SUBCELLULAR LOCATION: Cell membrane {ECO:0000269|PubMed:7691831}	Cell surface interactions at the vascular wall	3	3	3	12.2	12.2	12.2	33.097	0	172.44	274400000	61	1	303	sp|Q61735|CD47_MOUSE Leukocyte surface antigen CD47 OS=Mus musculus OX=10090 GN=Cd47 PE=1 SV=2	By MS/MS	By MS/MS	By MS/MS	By MS/MS	By MS/MS	By MS/MS	By MS/MS	By MS/MS	By MS/MS	By MS/MS	By MS/MS	By MS/MS	By MS/MS	By MS/MS	By MS/MS	By MS/MS
P11440;Q80YP0;P97377	P11440	Cyclin-dependent kinase 1	Cdk1	0.442351	+	0.000269791	0.00278161	21.6335	21.5349	21.4988	21.5026	21.961	22.0584	21.935	apoptotic process [GO:0006915]; cell aging [GO:0007569]; cell division [GO:0051301]; cell population proliferation [GO:0008283]; cellular response to hydrogen peroxide [GO:0070301]; cellular response to insulin stimulus [GO:0032869]; centriole replication [GO:0007099]; chromosome condensation [GO:0030261]; DNA repair [GO:0006281]; G1/S transition of mitotic cell cycle [GO:0000082]; G2/M transitio…	centrosome [GO:0005813]; chromosome, telomeric region [GO:0000781]; condensed chromosome [GO:0000793]; cyclin A1-CDK2 complex [GO:0097123]; cyclin A2-CDK2 complex [GO:0097124]; cyclin B1-CDK1 complex [GO:0097125]; cyclin E1-CDK2 complex [GO:0097134]; cyclin E2-CDK2 complex [GO:0097135]; cyclin-dependent protein kinase holoenzyme complex [GO:0000307]; cytoplasm [GO:0005737]; cytosol [GO:0005829]; …	chromatin binding [GO:0003682]; cyclin binding [GO:0030332]; cyclin-dependent protein kinase activity [GO:0097472]; cyclin-dependent protein serine/threonine kinase activity [GO:0004693]; histone kinase activity [GO:0035173]; Hsp70 protein binding [GO:0030544]; kinase activity [GO:0016301]; magnesium ion binding [GO:0000287]; protein domain specific binding [GO:0019904]; protein kinase activity […	SUBCELLULAR LOCATION: Cytoplasm, cytoskeleton, microtubule organizing center, centrosome {ECO:0000250}. Nucleus, Cajal body {ECO:0000250}. Cytoplasm {ECO:0000250}. Endosome {ECO:0000250}. Note=Localized at the centrosomes in late G2 phase after separation of the centrosomes but before the start of prophase. Nuclear-cytoplasmic trafficking is mediated during the inhibition by 1,25-(OH)(2)D(3) (By …	G0 and Early G1;MAPK3 (ERK1) activation	14	14	13	57.2	57.2	54.5	34.106	0	160.66	334340000	207	3	297	sp|P11440|CDK1_MOUSE Cyclin-dependent kinase 1 OS=Mus musculus OX=10090 GN=Cdk1 PE=1 SV=3	By MS/MS	By MS/MS	By MS/MS	By MS/MS	By MS/MS	By MS/MS	By MS/MS	By MS/MS	By MS/MS	By MS/MS	By MS/MS	By MS/MS	By MS/MS	By MS/MS	By MS/MS	By MS/MS
Q99J95;Q3V3A1;Q04899;O35495;Q04735;Q69ZA1	Q99J95	Cyclin-dependent kinase 9	Cdk9	1.2199	+	0.000276	0.00273446	18.0784	17.5681	17.7606	17.8475	19.0418	18.9259	19.133	DNA repair [GO:0006281]; G2/M transition of mitotic cell cycle [GO:0000086]; growth hormone secretion [GO:0030252]; hemopoiesis [GO:0030097]; negative regulation of cell cycle arrest [GO:0071157]; negative regulation of mRNA polyadenylation [GO:1900364]; negative regulation of stem cell differentiation [GO:2000737]; neuron projection development [GO:0031175]; phosphorylation of RNA polymerase II …	cyclin K-CDK13 complex [GO:0002945]; cyclin-dependent protein kinase holoenzyme complex [GO:0000307]; cytoplasmic cyclin-dependent protein kinase holoenzyme complex [GO:0000308]; cytoplasmic ribonucleoprotein granule [GO:0036464]; cytosol [GO:0005829]; extrinsic component of cytoplasmic side of plasma membrane [GO:0031234]; Golgi apparatus [GO:0005794]; mediator complex [GO:0016592]; microtubule …	ATP binding [GO:0005524]; chromatin binding [GO:0003682]; cyclin binding [GO:0030332]; cyclin-dependent protein serine/threonine kinase activity [GO:0004693]; DNA binding [GO:0003677]; metal ion binding [GO:0046872]; protein kinase activity [GO:0004672]; protein kinase binding [GO:0019901]; protein serine kinase activity [GO:0106310]; protein serine/threonine kinase activity [GO:0004674]; protein…	Peripheral membrane protein {ECO:0000250}. Cytoplasm. Nucleus. Note=Recruited to the cell membrane by CCNY. {ECO:0000250}.;SUBCELLULAR LOCATION: Cell membrane {ECO:0000250};SUBCELLULAR LOCATION: Cytoplasm {ECO:0000250}. Cytoplasmic vesicle, secretory vesicle. Cell junction, synapse, synaptosome. Note=Colocalizes with insulin in pancreas islets. {ECO:0000250}.;SUBCELLULAR LOCATION: Nucleus {ECO:00…	Formation of RNA Pol II elongation complex ;TP53 Regulates Transcription of DNA Repair Genes	3	2	2	7.8	5.6	5.6	42.761	0	35.663	12520000	25	6	372	sp|Q99J95|CDK9_MOUSE Cyclin-dependent kinase 9 OS=Mus musculus OX=10090 GN=Cdk9 PE=1 SV=1	By MS/MS	By MS/MS	By matching	By MS/MS	By MS/MS	By MS/MS	By MS/MS	By MS/MS	By MS/MS	By MS/MS	By MS/MS	By MS/MS	By MS/MS	By MS/MS	By MS/MS	By MS/MS
Q9R1K9	Q9R1K9	Centrin-2	Cetn2	-0.567458	+	0.00256079	0.00765684	19.0474	19.3633	19.296	19.1071	18.7427	18.6275	18.5378	centriole replication [GO:0007099]; mitotic cell cycle [GO:0000278]; mRNA transport [GO:0051028]; nucleotide-excision repair [GO:0006289]; protein transport [GO:0015031]; regulation of cytokinesis [GO:0032465]; spermatogenesis [GO:0007283];cell division [GO:0051301]	apical part of cell [GO:0045177]; centriole [GO:0005814]; centrosome [GO:0005813]; ciliary basal body [GO:0036064]; cilium [GO:0005929]; cytoplasm [GO:0005737]; nuclear pore nuclear basket [GO:0044615]; photoreceptor connecting cilium [GO:0032391]; transcription export complex 2 [GO:0070390]; XPC complex [GO:0071942];9+2 motile cilium [GO:0097729]	G-protein beta/gamma-subunit complex binding [GO:0031683]; heterotrimeric G-protein binding [GO:0032795]; microtubule binding [GO:0008017];calcium ion binding [GO:0005509]	SUBCELLULAR LOCATION: Cytoplasm, cytoskeleton, microtubule organizing center, centrosome {ECO:0000250|UniProtKB:P41208}. Cytoplasm, cytoskeleton, microtubule organizing center, centrosome, centriole {ECO:0000269|PubMed:11250075}. Nucleus {ECO:0000250|UniProtKB:P41208}. Nucleus envelope {ECO:0000250|UniProtKB:P41208}. Nucleus, nuclear pore complex {ECO:0000250|UniProtKB:P41208}.	Regulation of PLK1 Activity at G2/M Transition	2	2	2	29.1	29.1	29.1	19.796	0	29.906	18524000	15	1	172	sp|Q9R1K9|CETN2_MOUSE Centrin-2 OS=Mus musculus OX=10090 GN=Cetn2 PE=1 SV=1	By MS/MS	By MS/MS	By MS/MS	By MS/MS	By MS/MS	By MS/MS	By MS/MS	By MS/MS	By matching	By MS/MS	By MS/MS	By MS/MS	By matching	By MS/MS	By MS/MS	By MS/MS
A2AGT5	A2AGT5	Cytoskeleton-associated protein 5	Ckap5	0.741349	+	0.000217556	0.00279755	20.2094	20.2784	20.398	20.2543	21.17	20.9839	20.9254	central nervous system myelin formation [GO:0032289]; centrosome cycle [GO:0007098]; centrosome duplication [GO:0051298]; cytoplasmic translation [GO:0002181]; dendritic spine maintenance [GO:0097062]; establishment or maintenance of microtubule cytoskeleton polarity [GO:0030951]; excitatory postsynaptic potential [GO:0060079]; habituation [GO:0046959]; locomotory behavior [GO:0007626]; long-term…	condensed chromosome kinetochore [GO:0000777]; cytoplasm [GO:0005737]; dendrite [GO:0030425]; kinetochore [GO:0000776]; neuronal ribonucleoprotein granule [GO:0071598]; nucleolus [GO:0005730]; perikaryon [GO:0043204]; plasma membrane [GO:0005886]; postsynapse [GO:0098794]; protein-containing complex [GO:0032991]; spindle pole [GO:0000922];centrosome [GO:0005813]	microtubule plus end polymerase [GO:0061863]; ribonucleoprotein complex binding [GO:0043021];microtubule binding [GO:0008017]	SUBCELLULAR LOCATION: Cytoplasm, cytoskeleton, microtubule organizing center, centrosome {ECO:0000250|UniProtKB:Q14008}. Cytoplasm, cytoskeleton, spindle pole {ECO:0000250|UniProtKB:Q14008}. Cytoplasm, cytoskeleton, spindle {ECO:0000250|UniProtKB:Q14008}. Chromosome, centromere, kinetochore {ECO:0000250|UniProtKB:Q14008}. Note=Detected on centrosomes and kinetochores during interphase and mitosis…	Amplification of signal from unattached kinetochores via a MAD2 inhibitory signal	12	12	12	8.5	8.5	8.5	225.63	0	14.96	138480000	23	1	2032	sp|A2AGT5|CKAP5_MOUSE Cytoskeleton-associated protein 5 OS=Mus musculus OX=10090 GN=Ckap5 PE=1 SV=1	By MS/MS	By MS/MS	By MS/MS	By MS/MS	By MS/MS	By MS/MS	By MS/MS	By MS/MS	By MS/MS	By MS/MS	By MS/MS	By MS/MS	By MS/MS	By MS/MS	By MS/MS	By MS/MS
Q8BRT1	Q8BRT1	CLIP-associating protein 2	Clasp2	0.451792	+	0.000707117	0.00413389	19.3893	19.5469	19.5336	19.6267	19.9904	19.9348	20.0026	cell migration [GO:0016477]; establishment of mitotic spindle localization [GO:0040001]; establishment or maintenance of cell polarity [GO:0007163]; exit from mitosis [GO:0010458]; Golgi organization [GO:0007030]; meiotic cell cycle [GO:0051321]; microtubule anchoring [GO:0034453]; microtubule cytoskeleton organization [GO:0000226]; microtubule nucleation [GO:0007020]; microtubule organizing cent…	basal cortex [GO:0045180]; cell cortex [GO:0005938]; cell leading edge [GO:0031252]; condensed chromosome kinetochore [GO:0000777]; cortical microtubule plus-end [GO:1903754]; cytoplasmic microtubule [GO:0005881]; cytosol [GO:0005829]; Golgi apparatus [GO:0005794]; kinetochore [GO:0000776]; microtubule [GO:0005874]; microtubule cytoskeleton [GO:0015630]; microtubule organizing center [GO:0005815]…	dystroglycan binding [GO:0002162]; microtubule binding [GO:0008017]; microtubule plus-end binding [GO:0051010]; protein tyrosine kinase binding [GO:1990782];actin filament binding [GO:0051015]	SUBCELLULAR LOCATION: Cytoplasm, cytoskeleton {ECO:0000269|PubMed:11290329}. Cytoplasm, cytoskeleton, microtubule organizing center, centrosome. Chromosome, centromere, kinetochore. Cytoplasm, cytoskeleton, spindle. Cytoplasm, cytoskeleton, spindle pole. Golgi apparatus {ECO:0000269|PubMed:11290329}. Golgi apparatus, trans-Golgi network {ECO:0000250|UniProtKB:O75122}. Cell membrane {ECO:0000250|U…	Amplification of signal from unattached kinetochores via a MAD2 inhibitory signal	7	7	5	7.9	7.9	6	140.74	0	36.979	34572000	35	1	1286	sp|Q8BRT1|CLAP2_MOUSE CLIP-associating protein 2 OS=Mus musculus OX=10090 GN=Clasp2 PE=1 SV=1	By MS/MS	By MS/MS	By MS/MS	By MS/MS	By MS/MS	By MS/MS	By MS/MS	By MS/MS	By MS/MS	By MS/MS	By MS/MS	By MS/MS	By MS/MS	By MS/MS	By MS/MS	By MS/MS
Q9JHS4	Q9JHS4	ATP-dependent Clp protease ATP-binding subunit clpX-like, mitochondrial	Clpx	0.539985	+	0.000878095	0.00432184	18.6887	18.4823	18.5713	18.5993	18.9932	19.1587	19.2243	protein catabolic process [GO:0030163]; protein folding [GO:0006457]; proteolysis [GO:0006508]; proteolysis involved in cellular protein catabolic process [GO:0051603];ATP metabolic process [GO:0046034]	endopeptidase Clp complex [GO:0009368]; mitochondrial endopeptidase Clp complex [GO:0009841]; mitochondrial inner membrane [GO:0005743]; mitochondrial matrix [GO:0005759]; mitochondrial nucleoid [GO:0042645]; mitochondrion [GO:0005739]; nucleoplasm [GO:0005654];cytosol [GO:0005829]	ATP binding [GO:0005524]; ATP-dependent peptidase activity [GO:0004176]; peptidase activator activity [GO:0016504]; protein dimerization activity [GO:0046983]; unfolded protein binding [GO:0051082]; zinc ion binding [GO:0008270];ATPase activity [GO:0016887]	SUBCELLULAR LOCATION: Mitochondrion {ECO:0000269|PubMed:22710082}. Mitochondrion matrix, mitochondrion nucleoid {ECO:0000250}.		2	2	2	3.6	3.6	3.6	69.228	0	3.4394	16385000	12	1	634	sp|Q9JHS4|CLPX_MOUSE ATP-dependent Clp protease ATP-binding subunit clpX-like, mitochondrial OS=Mus musculus OX=10090 GN=Clpx PE=1 SV=2	By matching	By MS/MS	By matching	By MS/MS	By MS/MS	By matching	By MS/MS	By matching	By matching	By MS/MS	By MS/MS	By MS/MS	By matching	By MS/MS	By MS/MS	By MS/MS
Q99KK2	Q99KK2	N-acylneuraminate cytidylyltransferase	Cmas	0.359768	+	0.00150117	0.00578616	18.9421	19.107	18.9195	18.9778	19.2779	19.3802	19.3811	N-acetylneuraminate metabolic process [GO:0006054];CMP-N-acetylneuraminate biosynthetic process [GO:0006055]	nucleus [GO:0005634]	N-acylneuraminate cytidylyltransferase activity [GO:0008781]	SUBCELLULAR LOCATION: Nucleus {ECO:0000269|PubMed:11893746, ECO:0000269|PubMed:9689047}.	Sialic acid metabolism	5	5	5	11.1	11.1	11.1	48.057	0	4.234	26000000	24	1	432	sp|Q99KK2|NEUA_MOUSE N-acylneuraminate cytidylyltransferase OS=Mus musculus OX=10090 GN=Cmas PE=1 SV=2	By MS/MS	By MS/MS	By MS/MS	By MS/MS	By MS/MS	By MS/MS	By MS/MS	By MS/MS	By MS/MS	By MS/MS	By MS/MS	By MS/MS	By MS/MS	By MS/MS	By MS/MS	By MS/MS
Q8K297	Q8K297	Procollagen galactosyltransferase 1	Colgalt1	0.301763	+	0.000309641	0.00335135	18.8788	18.7809	18.8426	18.7588	19.0932	19.1267	19.1312	positive regulation of collagen fibril organization [GO:1904028]	endoplasmic reticulum lumen [GO:0005788]	procollagen galactosyltransferase activity [GO:0050211]	SUBCELLULAR LOCATION: Endoplasmic reticulum lumen {ECO:0000255|PROSITE-ProRule:PRU10138}. Note=Colocalized with PLOD3 and mannose binding lectin. {ECO:0000250|UniProtKB:Q8NBJ5}.	Collagen biosynthesis and modifying enzymes	2	2	2	4.1	4.1	4.1	71.06	0	24.059	19189000	18	1	617	sp|Q8K297|GT251_MOUSE Procollagen galactosyltransferase 1 OS=Mus musculus OX=10090 GN=Colgalt1 PE=1 SV=2	By MS/MS	By matching	By MS/MS	By MS/MS	By MS/MS	By MS/MS	By MS/MS	By MS/MS	By matching	By MS/MS	By MS/MS	By MS/MS	By MS/MS	By MS/MS	By MS/MS	By MS/MS
Q8CIE6	Q8CIE6	Coatomer subunit alpha;Xenin;Proxenin	Copa	0.431906	+	4.13266e-05	0.00259459	21.2177	21.1812	21.2322	21.1598	21.6437	21.6741	21.5711	intracellular protein transport [GO:0006886]; intra-Golgi vesicle-mediated transport [GO:0006891]; pancreatic juice secretion [GO:0030157]; protein localization to axon [GO:0099612]; protein localization to cell leading edge [GO:1902463]; retrograde vesicle-mediated transport, Golgi to endoplasmic reticulum [GO:0006890];endoplasmic reticulum to Golgi vesicle-mediated transport [GO:0006888]	cell body [GO:0044297]; COPI vesicle coat [GO:0030126]; COPI-coated vesicle [GO:0030137]; cytoplasm [GO:0005737]; extracellular space [GO:0005615]; Golgi apparatus [GO:0005794]; Golgi membrane [GO:0000139]; growth cone [GO:0030426];axon [GO:0030424]	mRNA binding [GO:0003729]; structural molecule activity [GO:0005198];hormone activity [GO:0005179]	Cytoplasmic side {ECO:0000250}. Cytoplasmic vesicle, COPI-coated vesicle membrane {ECO:0000250}; Cytoplasmic side {ECO:0000250}. Note=The coatomer is cytoplasmic or polymerized on the cytoplasmic side of the Golgi, as well as on the vesicles/buds originating from it. {ECO:0000250}.; Peripheral membrane protein {ECO:0000250}; SUBCELLULAR LOCATION: [Xenin]: Secreted {ECO:0000250}.;SUBCELLULAR LOCAT…	COPI-mediated anterograde transport	18	18	18	19.5	19.5	19.5	138.43	0	243.9	466420000	177	1	1224	sp|Q8CIE6|COPA_MOUSE Coatomer subunit alpha OS=Mus musculus OX=10090 GN=Copa PE=1 SV=2	By MS/MS	By MS/MS	By MS/MS	By MS/MS	By MS/MS	By MS/MS	By MS/MS	By MS/MS	By MS/MS	By MS/MS	By MS/MS	By MS/MS	By MS/MS	By MS/MS	By MS/MS	By MS/MS
Q9JIF7	Q9JIF7	Coatomer subunit beta	Copb1	-0.460239	+	0.000464633	0.00384541	21.5455	21.6505	21.7739	21.6952	21.1892	21.2135	21.2154	intracellular protein transport [GO:0006886]; intra-Golgi vesicle-mediated transport [GO:0006891];endoplasmic reticulum to Golgi vesicle-mediated transport [GO:0006888]	COPI vesicle coat [GO:0030126]; cytosol [GO:0005829]; endoplasmic reticulum-Golgi intermediate compartment [GO:0005793]; Golgi apparatus [GO:0005794]; Golgi membrane [GO:0000139]; Golgi-associated vesicle [GO:0005798]; intracellular membrane-bounded organelle [GO:0043231]; plasma membrane [GO:0005886];COPI-coated vesicle [GO:0030137]	structural molecule activity [GO:0005198]	Cytoplasmic side {ECO:0000305}. Cell membrane {ECO:0000250|UniProtKB:P53618}. Endoplasmic reticulum-Golgi intermediate compartment {ECO:0000269|PubMed:7593324}. Note=The coatomer is cytoplasmic or polymerized on the cytoplasmic side of the Golgi, as well as on the vesicles/buds originating from it (By similarity). Proteolytic cleavage by CAPN8 triggers translocation from Golgi to cytoplasm (PubMe…	Neutrophil degranulation	16	16	16	26.2	26.2	26.2	107.06	0	61.765	395290000	70	1	953	sp|Q9JIF7|COPB_MOUSE Coatomer subunit beta OS=Mus musculus OX=10090 GN=Copb1 PE=1 SV=1	By MS/MS	By MS/MS	By MS/MS	By MS/MS	By MS/MS	By MS/MS	By MS/MS	By MS/MS	By MS/MS	By MS/MS	By MS/MS	By MS/MS	By MS/MS	By MS/MS	By MS/MS	By MS/MS
P41241;P41242	P41241	Tyrosine-protein kinase CSK	Csk	-0.34298	+	0.00367254	0.00973333	21.9751	21.7931	21.7776	21.964	21.5766	21.5413	21.4856	adherens junction organization [GO:0034332]; brain development [GO:0007420]; cellular response to peptide hormone stimulus [GO:0071375]; intracellular signal transduction [GO:0035556]; negative regulation of bone resorption [GO:0045779]; negative regulation of cell population proliferation [GO:0008285]; negative regulation of ERK1 and ERK2 cascade [GO:0070373]; negative regulation of Golgi to pla…	cytoplasm [GO:0005737]; membrane [GO:0016020]; membrane raft [GO:0045121]; plasma membrane [GO:0005886];cell-cell junction [GO:0005911];cytoplasm [GO:0005737]	identical protein binding [GO:0042802]; metal ion binding [GO:0046872]; non-membrane spanning protein tyrosine kinase activity [GO:0004715]; proline-rich region binding [GO:0070064]; protein kinase A catalytic subunit binding [GO:0034236]; protein phosphatase binding [GO:0019903]; protein tyrosine kinase activity [GO:0004713]; transferase activity [GO:0016740]; transmembrane receptor protein tyro…	SUBCELLULAR LOCATION: Cytoplasm {ECO:0000269|PubMed:16166631}. Cell membrane {ECO:0000269|PubMed:16166631}. Note=Mainly cytoplasmic, also present in lipid rafts.;SUBCELLULAR LOCATION: Cytoplasm {ECO:0000269|PubMed:7970703}. Membrane {ECO:0000250}. Note=In platelets, 90% of MATK localizes to the membrane fraction, and translocates to the cytoskeleton upon thrombin stimulation. {ECO:0000250}.	Downregulation of ERBB2 signaling;GAB1 signalosome	7	7	7	18.4	18.4	18.4	50.716	0	238.55	191490000	95	2	450	sp|P41241|CSK_MOUSE Tyrosine-protein kinase CSK OS=Mus musculus OX=10090 GN=Csk PE=1 SV=2	By MS/MS	By MS/MS	By MS/MS	By MS/MS	By MS/MS	By MS/MS	By MS/MS	By MS/MS	By MS/MS	By MS/MS	By MS/MS	By MS/MS	By MS/MS	By MS/MS	By MS/MS	By MS/MS
O88712;P56546	O88712	C-terminal-binding protein 1	Ctbp1	-0.546105	+	0.00375548	0.00972104	20.2109	20.5987	20.5768	20.4211	19.9297	19.9165	19.8711	negative regulation of histone acetylation [GO:0035067]; negative regulation of histone H4 acetylation [GO:0090241]; negative regulation of transcription by RNA polymerase II [GO:0000122]; negative regulation of transcription, DNA-templated [GO:0045892]; positive regulation of chromatin binding [GO:0035563]; positive regulation of histone deacetylation [GO:0031065]; positive regulation of retinoi…	GABA-ergic synapse [GO:0098982]; glutamatergic synapse [GO:0098978]; nucleoplasm [GO:0005654]; nucleus [GO:0005634]; photoreceptor ribbon synapse [GO:0098684]; presynapse [GO:0098793]; presynaptic active zone cytoplasmic component [GO:0098831]; presynaptic cytosol [GO:0099523]; ribbon synapse [GO:0097470]; synapse [GO:0045202]; transcription repressor complex [GO:0017053];cytoplasm [GO:0005737];G…	identical protein binding [GO:0042802]; NAD binding [GO:0051287]; oxidoreductase activity, acting on the CH-OH group of donors, NAD or NADP as acceptor [GO:0016616]; PDZ domain binding [GO:0030165]; protein domain specific binding [GO:0019904]; protein homodimerization activity [GO:0042803]; protein kinase binding [GO:0019901]; protein-containing complex binding [GO:0044877]; repressing transcrip…	SUBCELLULAR LOCATION: Cytoplasm {ECO:0000250|UniProtKB:Q13363}. Nucleus {ECO:0000250|UniProtKB:Q13363}.;SUBCELLULAR LOCATION: Nucleus {ECO:0000305}. Cell junction, synapse {ECO:0000250}.	Deactivation of the beta-catenin transactivating complex;Repression of WNT target genes	4	4	4	15	15	15	47.744	0	43.681	68921000	58	2	441	sp|O88712|CTBP1_MOUSE C-terminal-binding protein 1 OS=Mus musculus OX=10090 GN=Ctbp1 PE=1 SV=2	By MS/MS	By MS/MS	By MS/MS	By MS/MS	By MS/MS	By MS/MS	By MS/MS	By MS/MS	By MS/MS	By MS/MS	By MS/MS	By MS/MS	By MS/MS	By MS/MS	By MS/MS	By MS/MS
P18242	P18242	Cathepsin D	Ctsd	-1.98906	+	0.00106298	0.00457348	21.8975	21.8452	22.4783	21.8104	20.5598	19.7403	19.7562	lipoprotein catabolic process [GO:0042159]; positive regulation of apoptotic process [GO:0043065]; positive regulation of cysteine-type endopeptidase activity involved in apoptotic process [GO:0043280]; proteolysis [GO:0006508]; regulation of establishment of protein localization [GO:0070201];autophagosome assembly [GO:0000045]	endosome membrane [GO:0010008]; extracellular space [GO:0005615]; lysosomal membrane [GO:0005765]; lysosome [GO:0005764]; melanosome [GO:0042470]; membrane raft [GO:0045121]; mitochondrion [GO:0005739];collagen-containing extracellular matrix [GO:0062023]	aspartic-type peptidase activity [GO:0070001]; endopeptidase activity [GO:0004175]; hydrolase activity [GO:0016787]; peptidase activity [GO:0008233]; peptide binding [GO:0042277];aspartic-type endopeptidase activity [GO:0004190]	SUBCELLULAR LOCATION: Lysosome. Melanosome {ECO:0000250}. Secreted, extracellular space {ECO:0000250}.	Collagen degradation	4	4	4	20.7	20.7	20.7	44.953	0	15.333	115910000	29	1	410	sp|P18242|CATD_MOUSE Cathepsin D OS=Mus musculus OX=10090 GN=Ctsd PE=1 SV=1	By MS/MS	By MS/MS	By MS/MS	By MS/MS	By MS/MS	By MS/MS	By MS/MS	By MS/MS	By MS/MS	By MS/MS	By MS/MS	By MS/MS	By MS/MS	By MS/MS	By MS/MS	By matching
A2A432	A2A432	Cullin-4B	Cul4b	0.610811	+	0.000220311	0.00278049	19.5007	19.6055	19.647	19.7522	20.1942	20.2708	20.2464	cellular response to DNA damage stimulus [GO:0006974]; histone H2A monoubiquitination [GO:0035518]; neuron projection development [GO:0031175]; positive regulation of G1/S transition of mitotic cell cycle [GO:1900087]; positive regulation of protein catabolic process [GO:0045732]; proteasomal protein catabolic process [GO:0010498]; protein ubiquitination [GO:0016567]; ribosome biogenesis [GO:0042…	Cul4-RING E3 ubiquitin ligase complex [GO:0080008]; cullin-RING ubiquitin ligase complex [GO:0031461]; cytosol [GO:0005829]; nucleoplasm [GO:0005654]; nucleus [GO:0005634]; SCF ubiquitin ligase complex [GO:0019005];Cul4B-RING E3 ubiquitin ligase complex [GO:0031465]	ubiquitin-protein transferase activity [GO:0004842];ubiquitin protein ligase binding [GO:0031625]	SUBCELLULAR LOCATION: Nucleus {ECO:0000250|UniProtKB:Q13620}.	Recognition of DNA damage by PCNA-containing replication complex	7	7	5	8.4	8.4	6.7	110.7	0	38.877	69078000	41	1	970	sp|A2A432|CUL4B_MOUSE Cullin-4B OS=Mus musculus OX=10090 GN=Cul4b PE=1 SV=1	By MS/MS	By MS/MS	By MS/MS	By MS/MS	By MS/MS	By MS/MS	By MS/MS	By MS/MS	By MS/MS	By MS/MS	By MS/MS	By MS/MS	By MS/MS	By MS/MS	By MS/MS	By MS/MS
P62897;CON__P62894	P62897	Cytochrome c, somatic	Cycs	0.563451	+	0.000410443	0.0038593	21.2562	21.0585	21.2856	21.1815	21.8027	21.7904	21.6836	apoptotic process [GO:0006915]; hydrogen peroxide metabolic process [GO:0042743]; mitochondrial electron transport, cytochrome c to oxygen [GO:0006123]; mitochondrial electron transport, ubiquinol to cytochrome c [GO:0006122]; positive regulation of cysteine-type endopeptidase activity involved in apoptotic process [GO:0043280]; regulation of protein binding [GO:0043393];activation of cysteine-ty…	mitochondrial intermembrane space [GO:0005758]; mitochondrion [GO:0005739]; myelin sheath [GO:0043209]; nucleus [GO:0005634]; respirasome [GO:0070469];cytosol [GO:0005829]	enzyme binding [GO:0019899]; heme binding [GO:0020037]; metal ion binding [GO:0046872];electron transfer activity [GO:0009055]	SUBCELLULAR LOCATION: Mitochondrion intermembrane space. Note=Loosely associated with the inner membrane.	Release of apoptotic factors from the mitochondria	4	4	4	47.6	47.6	47.6	11.605	0	69.235	117520000	59	2	105	sp|P62897|CYC_MOUSE Cytochrome c, somatic OS=Mus musculus OX=10090 GN=Cycs PE=1 SV=2	By MS/MS	By MS/MS	By MS/MS	By MS/MS	By MS/MS	By MS/MS	By MS/MS	By MS/MS	By MS/MS	By MS/MS	By MS/MS	By MS/MS	By MS/MS	By MS/MS	By MS/MS	By MS/MS
Q5SQX6;Q7TMB8	Q5SQX6	Cytoplasmic FMR1-interacting protein 2	Cyfip2	0.220822	+	0.00105447	0.00458993	20.9084	20.829	20.8198	20.8621	21.0767	21.029	21.1212	apoptotic process [GO:0006915]; axon guidance [GO:0007411]; cell morphogenesis [GO:0000902]; cell projection assembly [GO:0030031]; cell-cell adhesion [GO:0098609]; cellular response to insulin stimulus [GO:0032869]; cognition [GO:0050890]; dendrite extension [GO:0097484]; lamellipodium assembly [GO:0030032]; modification of synaptic structure [GO:0099563]; negative regulation of synaptic vesicle…	central region of growth cone [GO:0090724]; cytoplasm [GO:0005737]; dendritic growth cone [GO:0044294]; dendritic spine [GO:0043197]; excitatory synapse [GO:0060076]; filopodium tip [GO:0032433]; lamellipodium [GO:0030027]; mRNA cap binding complex [GO:0005845]; neuron projection [GO:0043005]; neuronal cell body [GO:0043025]; nucleus [GO:0005634]; perinuclear region of cytoplasm [GO:0048471]; per…	profilin binding [GO:0005522]; RNA 7-methylguanosine cap binding [GO:0000340]; small GTPase binding [GO:0031267]; translation regulator activity [GO:0045182];actin filament binding [GO:0051015];small GTPase binding [GO:0031267]	SUBCELLULAR LOCATION: Cytoplasm {ECO:0000269|PubMed:11438699, ECO:0000269|PubMed:14765121}. Cytoplasm, perinuclear region {ECO:0000269|PubMed:11438699}. Cell projection, lamellipodium {ECO:0000269|PubMed:14765121}. Cell projection, ruffle {ECO:0000269|PubMed:14765121}. Cell junction, synapse, synaptosome {ECO:0000269|PubMed:11438699}. Note=Highly expressed in the perinuclear region (PubMed:114386…	Regulation of actin dynamics for phagocytic cup formation	19	19	19	20.3	20.3	20.3	145.66	0	233.42	355490000	172	2	1253	sp|Q5SQX6|CYFP2_MOUSE Cytoplasmic FMR1-interacting protein 2 OS=Mus musculus OX=10090 GN=Cyfip2 PE=1 SV=2	By MS/MS	By MS/MS	By MS/MS	By MS/MS	By MS/MS	By MS/MS	By MS/MS	By MS/MS	By MS/MS	By MS/MS	By MS/MS	By MS/MS	By MS/MS	By MS/MS	By MS/MS	By MS/MS
P61804	P61804	Dolichyl-diphosphooligosaccharide--protein glycosyltransferase subunit DAD1	Dad1	0.68223	+	0.000163336	0.00307042	21.8558	21.7807	21.5945	21.793	22.4612	22.4394	22.414	blastocyst development [GO:0001824]; negative regulation of apoptotic process [GO:0043066]; protein glycosylation [GO:0006486]; protein N-linked glycosylation [GO:0006487]; regulation of protein stability [GO:0031647]; response to drug [GO:0042493]; response to nutrient [GO:0007584];apoptotic process [GO:0006915]	oligosaccharyltransferase complex [GO:0008250];integral component of membrane [GO:0016021]	enzyme activator activity [GO:0008047]	Multi-pass membrane protein {ECO:0000305}.;SUBCELLULAR LOCATION: Endoplasmic reticulum membrane		2	2	2	19.5	19.5	19.5	12.497	0	15.297	108290000	28	1	113	sp|P61804|DAD1_MOUSE Dolichyl-diphosphooligosaccharide--protein glycosyltransferase subunit DAD1 OS=Mus musculus OX=10090 GN=Dad1 PE=1 SV=3	By MS/MS	By MS/MS	By MS/MS	By MS/MS	By MS/MS	By MS/MS	By MS/MS	By MS/MS	By MS/MS	By MS/MS	By MS/MS	By MS/MS	By MS/MS	By MS/MS	By MS/MS	By MS/MS
Q9QZ73	Q9QZ73	DCN1-like protein 1	Dcun1d1	0.211181	+	0.00143594	0.00554921	19.7	19.6258	19.6038	19.6686	19.8754	19.8959	19.8109	positive regulation of ubiquitin-protein transferase activity [GO:0051443]; protein neddylation [GO:0045116]; regulation of protein neddylation [GO:2000434]; regulation of protein ubiquitination [GO:0031396];positive regulation of protein neddylation [GO:2000436]	cytosol [GO:0005829]; nucleoplasm [GO:0005654]; nucleus [GO:0005634]; ubiquitin ligase complex [GO:0000151];cytoplasm [GO:0005737]	ubiquitin conjugating enzyme binding [GO:0031624]; ubiquitin-like protein binding [GO:0032182];cullin family protein binding [GO:0097602]	SUBCELLULAR LOCATION: Nucleus {ECO:0000250|UniProtKB:Q96GG9}. Cytoplasm {ECO:0000250|UniProtKB:Q96GG9}. Note=The ubiquitinated form is localized in the cytoplasm. {ECO:0000250|UniProtKB:Q96GG9}.	Neddylation	2	2	2	9.3	9.3	9.3	30.097	0	71.685	27770000	31	1	259	sp|Q9QZ73|DCNL1_MOUSE DCN1-like protein 1 OS=Mus musculus OX=10090 GN=Dcun1d1 PE=2 SV=1	By MS/MS	By MS/MS	By MS/MS	By MS/MS	By MS/MS	By MS/MS	By MS/MS	By MS/MS	By MS/MS	By MS/MS	By MS/MS	By MS/MS	By MS/MS	By MS/MS	By MS/MS	By MS/MS
O35215	O35215	D-dopachrome decarboxylase	Ddt	-0.725289	+	0.000106897	0.00262185	22.1757	22.2109	22.0104	22.2572	21.4135	21.4786	21.4227	negative regulation of macrophage chemotaxis [GO:0010760]; positive regulation of ERK1 and ERK2 cascade [GO:0070374]; positive regulation of inflammatory response [GO:0050729]; positive regulation of tumor necrosis factor production [GO:0032760];melanin biosynthetic process [GO:0042438]	extracellular space [GO:0005615];cytoplasm [GO:0005737]	D-dopachrome decarboxylase activity [GO:0033981]; phenylpyruvate tautomerase activity [GO:0050178]; protease binding [GO:0002020];cytokine receptor binding [GO:0005126]	SUBCELLULAR LOCATION: Cytoplasm.		3	3	3	31.4	31.4	31.4	13.077	0	29.738	131440000	52	1	118	sp|O35215|DOPD_MOUSE D-dopachrome decarboxylase OS=Mus musculus OX=10090 GN=Ddt PE=1 SV=3	By MS/MS	By MS/MS	By MS/MS	By MS/MS	By MS/MS	By MS/MS	By MS/MS	By MS/MS	By MS/MS	By MS/MS	By MS/MS	By MS/MS	By matching	By MS/MS	By MS/MS	By MS/MS
Q8K363	Q8K363	ATP-dependent RNA helicase DDX18	Ddx18	1.1866	+	0.000216206	0.00281481	19.6096	19.5246	19.9544	19.6907	21.0178	20.8415	20.785	maturation of LSU-rRNA from tricistronic rRNA transcript (SSU-rRNA, 5.8S rRNA, LSU-rRNA) [GO:0000463];cellular response to estradiol stimulus [GO:0071392]	nucleolus [GO:0005730];chromosome [GO:0005694]	hydrolase activity [GO:0016787]; RNA binding [GO:0003723]; RNA helicase activity [GO:0003724];ATP binding [GO:0005524]	SUBCELLULAR LOCATION: Nucleus, nucleolus {ECO:0000250|UniProtKB:Q9NVP1}. Chromosome {ECO:0000250|UniProtKB:Q9NVP1}.		10	10	10	28	28	28	74.18	0	101.42	91342000	122	1	660	sp|Q8K363|DDX18_MOUSE ATP-dependent RNA helicase DDX18 OS=Mus musculus OX=10090 GN=Ddx18 PE=1 SV=1	By MS/MS	By MS/MS	By MS/MS	By MS/MS	By MS/MS	By MS/MS	By MS/MS	By MS/MS	By MS/MS	By MS/MS	By MS/MS	By MS/MS	By MS/MS	By MS/MS	By MS/MS	By MS/MS
Q9JIK5	Q9JIK5	Nucleolar RNA helicase 2	Ddx21	0.933509	+	3.01837e-06	0.00338462	21.7045	21.6562	21.8001	21.761	22.6642	22.6984	22.6293	innate immune response [GO:0045087]; positive regulation of I-kappaB kinase/NF-kappaB signaling [GO:0043123]; positive regulation of myeloid dendritic cell cytokine production [GO:0002735]; response to exogenous dsRNA [GO:0043330]; response to virus [GO:0009615]; R-loop disassembly [GO:0062176]; rRNA processing [GO:0006364]; transcription by RNA polymerase II [GO:0006366];defense response to viru…	cytosol [GO:0005829]; mitochondrion [GO:0005739]; nucleolus [GO:0005730]; nucleoplasm [GO:0005654]; nucleus [GO:0005634];chromosome [GO:0005694]	ATP binding [GO:0005524]; double-stranded RNA binding [GO:0003725]; identical protein binding [GO:0042802]; miRNA binding [GO:0035198]; RNA binding [GO:0003723]; RNA helicase activity [GO:0003724]; rRNA binding [GO:0019843]; snoRNA binding [GO:0030515];7SK snRNA binding [GO:0097322]	SUBCELLULAR LOCATION: Nucleus, nucleolus {ECO:0000250|UniProtKB:Q9NR30}. Nucleus, nucleoplasm {ECO:0000250|UniProtKB:Q9NR30}. Cytoplasm, cytosol {ECO:0000269|PubMed:21703541}. Mitochondrion {ECO:0000303|PubMed:21703541}. Note=Present both in nucleolus and nucleoplasm. Interaction with JUN promotes translocation from the nucleolus to the nucleoplasm. Interaction with WDR46 is required for localiza…	B-WICH complex positively regulates rRNA expression	19	19	19	29.3	29.3	29.3	93.55	0	323.31	826940000	326	1	851	sp|Q9JIK5|DDX21_MOUSE Nucleolar RNA helicase 2 OS=Mus musculus OX=10090 GN=Ddx21 PE=1 SV=3	By MS/MS	By MS/MS	By MS/MS	By MS/MS	By MS/MS	By MS/MS	By MS/MS	By MS/MS	By MS/MS	By MS/MS	By MS/MS	By MS/MS	By MS/MS	By MS/MS	By MS/MS	By MS/MS
Q9Z1N5	Q9Z1N5	Spliceosome RNA helicase Ddx39b	Ddx39b	-0.399766	+	0.000750885	0.00413008	22.3966	22.4219	22.4677	22.5525	21.9734	22.0905	22.1159	mRNA export from nucleus [GO:0006406]; mRNA splicing, via spliceosome [GO:0000398]; negative regulation of DNA damage checkpoint [GO:2000002]; positive regulation of cell growth involved in cardiac muscle cell development [GO:0061051]; positive regulation of DNA biosynthetic process [GO:2000573]; positive regulation of DNA-templated transcription, elongation [GO:0032786]; positive regulation of t…	nuclear matrix [GO:0016363]; nuclear speck [GO:0016607]; nucleus [GO:0005634]; protein-containing complex [GO:0032991]; spliceosomal complex [GO:0005681]; transcription export complex [GO:0000346]; U4 snRNP [GO:0005687]; U6 snRNP [GO:0005688];cytoplasm [GO:0005737]	ATP binding [GO:0005524]; ATPase activity, acting on RNA [GO:0008186]; ATP-dependent protein binding [GO:0043008]; identical protein binding [GO:0042802]; protein-containing complex binding [GO:0044877]; RNA binding [GO:0003723]; RNA helicase activity [GO:0003724]; U4 snRNA binding [GO:0030621]; U6 snRNA binding [GO:0017070];ATPase activity [GO:0016887]	SUBCELLULAR LOCATION: Nucleus {ECO:0000250}. Nucleus speckle {ECO:0000250}. Cytoplasm {ECO:0000250}. Note=Can translocate to the cytoplasm in the presence of MX1. {ECO:0000250}.	Transport of Mature mRNA derived from an Intron-Containing Transcript	17	8	8	44.6	28.5	28.5	49.035	0	125.23	361250000	122	1	428	sp|Q9Z1N5|DX39B_MOUSE Spliceosome RNA helicase Ddx39b OS=Mus musculus OX=10090 GN=Ddx39b PE=1 SV=1	By MS/MS	By MS/MS	By MS/MS	By MS/MS	By MS/MS	By MS/MS	By MS/MS	By MS/MS	By MS/MS	By MS/MS	By MS/MS	By MS/MS	By MS/MS	By MS/MS	By MS/MS	By MS/MS
Q569Z5	Q569Z5	Probable ATP-dependent RNA helicase DDX46	Ddx46	-0.551508	+	5.23265e-05	0.00225882	20.2493	20.3919	20.3785	20.3013	19.7393	19.8068	19.79	mRNA splicing, via spliceosome [GO:0000398]	fibrillar center [GO:0001650]; membrane [GO:0016020]; nuclear speck [GO:0016607]; nucleus [GO:0005634];Cajal body [GO:0015030]	hydrolase activity [GO:0016787]; RNA binding [GO:0003723]; RNA helicase activity [GO:0003724];ATP binding [GO:0005524]	Lipid-anchor {ECO:0000250|UniProtKB:Q7L014}. Note=Present in Cajal bodies (CBs) and nuclear speckles. {ECO:0000250}.;SUBCELLULAR LOCATION: Nucleus speckle {ECO:0000250}. Nucleus, Cajal body {ECO:0000250}. Membrane {ECO:0000250|UniProtKB:Q7L014}	mRNA Splicing - Major Pathway	12	12	12	13.9	13.9	13.9	117.45	0	119.61	111940000	88	1	1032	sp|Q569Z5|DDX46_MOUSE Probable ATP-dependent RNA helicase DDX46 OS=Mus musculus OX=10090 GN=Ddx46 PE=1 SV=2	By MS/MS	By MS/MS	By MS/MS	By MS/MS	By MS/MS	By MS/MS	By MS/MS	By MS/MS	By MS/MS	By MS/MS	By MS/MS	By MS/MS	By MS/MS	By MS/MS	By MS/MS	By MS/MS
Q9D0R4	Q9D0R4	Probable ATP-dependent RNA helicase DDX56	Ddx56	0.60374	+	0.00024859	0.00284706	17.7835	17.5511	17.671	17.5994	18.1947	18.2695	18.3008	rRNA processing [GO:0006364];positive regulation of neuron projection development [GO:0010976]	nucleolus [GO:0005730]	hydrolase activity [GO:0016787]; RNA binding [GO:0003723]; RNA helicase activity [GO:0003724];ATP binding [GO:0005524]	SUBCELLULAR LOCATION: Nucleus, nucleolus {ECO:0000250}.		4	4	4	10.1	10.1	10.1	61.211	0	105.3	17541000	34	1	546	sp|Q9D0R4|DDX56_MOUSE Probable ATP-dependent RNA helicase DDX56 OS=Mus musculus OX=10090 GN=Ddx56 PE=2 SV=1	By MS/MS	By MS/MS	By MS/MS	By MS/MS	By MS/MS	By MS/MS	By MS/MS	By MS/MS	By MS/MS	By MS/MS	By MS/MS	By MS/MS	By MS/MS	By MS/MS	By MS/MS	By MS/MS
O88455	O88455	7-dehydrocholesterol reductase	Dhcr7	0.917684	+	0.000130745	0.0029313	19.2691	18.9571	19.1307	19.0587	19.9794	19.971	20.1144	brassinosteroid biosynthetic process [GO:0016132]; cell differentiation [GO:0030154]; cholesterol biosynthetic process [GO:0006695]; lung development [GO:0030324]; multicellular organism growth [GO:0035264]; post-embryonic development [GO:0009791]; regulation of cell population proliferation [GO:0042127]; regulation of cholesterol biosynthetic process [GO:0045540]; sterol biosynthetic process [GO…	integral component of endoplasmic reticulum membrane [GO:0030176]; intracellular membrane-bounded organelle [GO:0043231]; nuclear outer membrane [GO:0005640];endoplasmic reticulum [GO:0005783]	NADP binding [GO:0050661]; oxidoreductase activity, acting on the CH-CH group of donors [GO:0016627]; sterol delta7 reductase activity [GO:0009918];7-dehydrocholesterol reductase activity [GO:0047598]	Multi-pass membrane protein {ECO:0000255}.;SUBCELLULAR LOCATION: Endoplasmic reticulum membrane {ECO:0000250|UniProtKB:Q9UBM7}	Cholesterol biosynthesis via desmosterol	3	3	3	8.7	8.7	8.7	53.918	0	14.793	29108000	19	1	471	sp|O88455|DHCR7_MOUSE 7-dehydrocholesterol reductase OS=Mus musculus OX=10090 GN=Dhcr7 PE=1 SV=1	By matching	By MS/MS	By matching	By matching	By matching	By MS/MS	By matching	By MS/MS	By MS/MS	By matching	By MS/MS	By matching	By MS/MS	By MS/MS	By MS/MS	By MS/MS
P00375	P00375	Dihydrofolate reductase	Dhfr	-0.241323	+	0.000740828	0.00418107	22.106	22.215	22.1317	22.0952	21.8781	21.9057	21.9031	dihydrofolate metabolic process [GO:0046452]; folic acid metabolic process [GO:0046655]; glycine biosynthetic process [GO:0006545]; negative regulation of translation [GO:0017148]; one-carbon metabolic process [GO:0006730]; positive regulation of nitric-oxide synthase activity [GO:0051000]; regulation of removal of superoxide radicals [GO:2000121]; response to methotrexate [GO:0031427]; response …	cytosol [GO:0005829]; mitochondrion [GO:0005739];cytoplasm [GO:0005737]	dihydrofolic acid binding [GO:0051871]; drug binding [GO:0008144]; folic acid binding [GO:0005542]; methotrexate binding [GO:0051870]; mRNA binding [GO:0003729]; NADP binding [GO:0050661]; NADPH binding [GO:0070402]; sequence-specific mRNA binding [GO:1990825]; translation repressor activity, mRNA regulatory element binding [GO:0000900];dihydrofolate reductase activity [GO:0004146]	SUBCELLULAR LOCATION: Mitochondrion {ECO:0000269|PubMed:25980602}. Cytoplasm {ECO:0000269|PubMed:25980602}.	Metabolism of folate and pterines	7	7	7	36.9	36.9	36.9	21.606	0	84.261	197200000	94	1	187	sp|P00375|DYR_MOUSE Dihydrofolate reductase OS=Mus musculus OX=10090 GN=Dhfr PE=1 SV=3	By MS/MS	By MS/MS	By MS/MS	By MS/MS	By MS/MS	By MS/MS	By MS/MS	By MS/MS	By MS/MS	By MS/MS	By MS/MS	By MS/MS	By MS/MS	By MS/MS	By MS/MS	By MS/MS
Q6PGC1	Q6PGC1	ATP-dependent RNA helicase Dhx29	Dhx29	0.510941	+	0.00151862	0.00576803	17.9476	18.1075	17.9356	18.0643	18.5056	18.6658	18.4027	positive regulation of translational initiation [GO:0045948]; ribosome assembly [GO:0042255];formation of translation preinitiation complex [GO:0001731]	eukaryotic 43S preinitiation complex [GO:0016282]; mitochondrion [GO:0005739];cytosolic small ribosomal subunit [GO:0022627]	nucleoside-triphosphatase activity [GO:0017111]; ribosomal small subunit binding [GO:0043024]; RNA binding [GO:0003723]; RNA helicase activity [GO:0003724]; translation activator activity [GO:0008494]; translation initiation factor activity [GO:0003743];ATP binding [GO:0005524]	SUBCELLULAR LOCATION: Cytoplasm {ECO:0000255|HAMAP-Rule:MF_03068}.		6	6	6	7.7	7.7	7.7	153.97	0	48.112	19462000	16	1	1365	sp|Q6PGC1|DHX29_MOUSE ATP-dependent RNA helicase DHX29 OS=Mus musculus OX=10090 GN=Dhx29 PE=1 SV=1	By MS/MS	By MS/MS	By MS/MS	By MS/MS	By MS/MS	By MS/MS	By MS/MS	By MS/MS	By MS/MS	By MS/MS	By MS/MS	By MS/MS	By MS/MS	By MS/MS	By MS/MS	By MS/MS
O70133	O70133	ATP-dependent RNA helicase A	Dhx9	0.237589	+	0.000508953	0.00409174	21.9268	21.9614	21.9023	21.9273	22.1047	22.2037	22.1928	cellular protein-containing complex assembly [GO:0034622]; cellular response to exogenous dsRNA [GO:0071360]; cellular response to heat [GO:0034605]; cellular response to tumor necrosis factor [GO:0071356]; circadian rhythm [GO:0007623]; CRD-mediated mRNA stabilization [GO:0070934]; DNA duplex unwinding [GO:0032508]; DNA-templated transcription, termination [GO:0006353]; DNA-templated viral trans…	centrosome [GO:0005813]; CRD-mediated mRNA stability complex [GO:0070937]; cytoplasm [GO:0005737]; cytoplasmic ribonucleoprotein granule [GO:0036464]; nuclear body [GO:0016604]; nuclear stress granule [GO:0097165]; nucleolus [GO:0005730]; nucleoplasm [GO:0005654]; nucleus [GO:0005634]; perichromatin fibrils [GO:0005726]; polysomal ribosome [GO:0042788]; polysome [GO:0005844]; protein-containing c…	3'-5' DNA helicase activity [GO:0043138]; 3'-5' RNA helicase activity [GO:0034458]; ATP binding [GO:0005524]; ATPase activity [GO:0016887]; chromatin DNA binding [GO:0031490]; DNA binding [GO:0003677]; DNA helicase activity [GO:0003678]; DNA replication origin binding [GO:0003688]; double-stranded DNA binding [GO:0003690]; double-stranded RNA binding [GO:0003725]; importin-alpha family protein bi…	SUBCELLULAR LOCATION: Nucleus {ECO:0000269|PubMed:17303075}. Nucleus, nucleoplasm {ECO:0000250|UniProtKB:Q08211}. Nucleus, nucleolus {ECO:0000269|PubMed:10413677}. Cytoplasm {ECO:0000250|UniProtKB:Q08211}. Cytoplasm, cytoskeleton, microtubule organizing center, centrosome {ECO:0000250|UniProtKB:Q08211}. Note=Nucleoplasmic shuttling protein. Its nuclear import involves the nucleocytoplasmic transp…	RIP-mediated NFkB activation via ZBP1	21	21	21	21.5	21.5	21.5	149.47	0	323.31	811760000	321	1	1380	sp|O70133|DHX9_MOUSE ATP-dependent RNA helicase A OS=Mus musculus OX=10090 GN=Dhx9 PE=1 SV=2	By MS/MS	By MS/MS	By MS/MS	By MS/MS	By MS/MS	By MS/MS	By MS/MS	By MS/MS	By MS/MS	By MS/MS	By MS/MS	By MS/MS	By MS/MS	By MS/MS	By MS/MS	By MS/MS
Q9CSH3	Q9CSH3	Exosome complex exonuclease RRP44	Dis3	0.404909	+	0.0023911	0.00758696	19.3724	19.4696	19.3572	19.1927	19.7288	19.8061	19.7238	rRNA catabolic process [GO:0016075]; rRNA processing [GO:0006364];CUT catabolic process [GO:0071034]	cytosol [GO:0005829]; exosome (RNase complex) [GO:0000178]; nuclear exosome (RNase complex) [GO:0000176]; nucleolus [GO:0005730]; nucleoplasm [GO:0005654];cytoplasmic exosome (RNase complex) [GO:0000177]	endonuclease activity [GO:0004519]; guanyl-nucleotide exchange factor activity [GO:0005085]; RNA binding [GO:0003723];3'-5'-exoribonuclease activity [GO:0000175]	SUBCELLULAR LOCATION: Cytoplasm {ECO:0000250|UniProtKB:Q9Y2L1}. Nucleus, nucleolus {ECO:0000250|UniProtKB:Q9Y2L1}. Nucleus, nucleoplasm {ECO:0000250|UniProtKB:Q9Y2L1}. Nucleus {ECO:0000250|UniProtKB:Q9Y2L1}. Note=Predominantly located in the nucleus. According to, found in the nucleolus. According to, excluded from nucleolus supporting the existence of a nucleolar RNA exosome complex devoid of DI…	mRNA decay by 3' to 5' exoribonuclease	5	5	5	7.6	7.6	7.6	108.84	0	5.4402	33358000	14	1	958	sp|Q9CSH3|RRP44_MOUSE Exosome complex exonuclease RRP44 OS=Mus musculus OX=10090 GN=Dis3 PE=1 SV=4	By MS/MS	By matching	By MS/MS	By MS/MS	By MS/MS	By MS/MS	By MS/MS	By MS/MS	By MS/MS	By MS/MS	By MS/MS	By MS/MS	By MS/MS	By MS/MS	By MS/MS	By MS/MS
Q9ESX5	Q9ESX5	H/ACA ribonucleoprotein complex subunit 4	Dkc1	1.35436	+	5.33646e-05	0.0022069	20.3224	20.1502	20.2623	20.4631	21.4792	21.7264	21.756	box H/ACA RNA metabolic process [GO:0033979]; enzyme-directed rRNA pseudouridine synthesis [GO:0000455]; mRNA pseudouridine synthesis [GO:1990481]; positive regulation of cell population proliferation [GO:0008284]; positive regulation of establishment of protein localization to telomere [GO:1904851]; positive regulation of telomerase activity [GO:0051973]; positive regulation of telomerase RNA lo…	box H/ACA telomerase RNP complex [GO:0090661]; Cajal body [GO:0015030]; fibrillar center [GO:0001650]; nucleolus [GO:0005730]; nucleoplasm [GO:0005654]; nucleus [GO:0005634]; telomerase holoenzyme complex [GO:0005697];box H/ACA snoRNP complex [GO:0031429]	pseudouridine synthase activity [GO:0009982]; RNA binding [GO:0003723]; telomerase activity [GO:0003720]; telomerase RNA binding [GO:0070034];box H/ACA snoRNA binding [GO:0034513]	SUBCELLULAR LOCATION: Nucleus, nucleolus {ECO:0000250|UniProtKB:O60832}. Nucleus, Cajal body {ECO:0000250|UniProtKB:P40615}. Note=Also localized to Cajal bodies (coiled bodies). {ECO:0000250|UniProtKB:P40615}.	Telomere Extension By Telomerase	7	7	7	23.6	23.6	23.6	57.401	0	323.31	128530000	132	1	509	sp|Q9ESX5|DKC1_MOUSE H/ACA ribonucleoprotein complex subunit DKC1 OS=Mus musculus OX=10090 GN=Dkc1 PE=1 SV=4	By MS/MS	By MS/MS	By MS/MS	By MS/MS	By MS/MS	By MS/MS	By MS/MS	By MS/MS	By MS/MS	By MS/MS	By MS/MS	By MS/MS	By MS/MS	By MS/MS	By MS/MS	By MS/MS
P54103	P54103	DnaJ homolog subfamily C member 2;DnaJ homolog subfamily C member 2, N-terminally processed	Dnajc2	0.42088	+	0.00277029	0.00813542	20.8137	20.7287	20.7756	20.8751	21.067	21.3424	21.248	chromatin organization [GO:0006325]; DNA replication [GO:0006260]; negative regulation of cell growth [GO:0030308]; negative regulation of DNA biosynthetic process [GO:2000279]; positive regulation of transcription, DNA-templated [GO:0045893]; regulation of translational fidelity [GO:0006450];'de novo' cotranslational protein folding [GO:0051083]	cytosol [GO:0005829]; nuclear membrane [GO:0031965]; nucleolus [GO:0005730]; nucleus [GO:0005634];cytoplasm [GO:0005737]	histone binding [GO:0042393]; Hsp70 protein binding [GO:0030544]; ribosome binding [GO:0043022]; ubiquitin modification-dependent histone binding [GO:0061649];chromatin binding [GO:0003682]	SUBCELLULAR LOCATION: Nucleus {ECO:0000255|PROSITE-ProRule:PRU00624, ECO:0000269|PubMed:8666407}. Cytoplasm, cytosol {ECO:0000250|UniProtKB:Q99543}.	Regulation of HSF1-mediated heat shock response	7	7	7	14.7	14.7	14.7	71.721	0	150.55	138090000	110	1	621	sp|P54103|DNJC2_MOUSE DnaJ homolog subfamily C member 2 OS=Mus musculus OX=10090 GN=Dnajc2 PE=1 SV=2	By MS/MS	By MS/MS	By MS/MS	By MS/MS	By MS/MS	By MS/MS	By MS/MS	By MS/MS	By MS/MS	By MS/MS	By MS/MS	By MS/MS	By MS/MS	By MS/MS	By MS/MS	By MS/MS
E9Q8D0	E9Q8D0		Dnajc21	0.328821	+	0.0026254	0.00805319	19.4429	19.4948	19.4712	19.4864	19.9407	19.7351	19.7321		nucleolus [GO:0005730];cytosol [GO:0005829]	zinc ion binding [GO:0008270];nucleic acid binding [GO:0003676]	SUBCELLULAR LOCATION: Cytoplasm {ECO:0000250|UniProtKB:Q5F1R6}. Nucleus {ECO:0000250|UniProtKB:Q5F1R6}. Nucleus, nucleolus {ECO:0000250|UniProtKB:Q5F1R6}. Note=Within the nucleus, localizes primarily to the nucleolus. {ECO:0000250|UniProtKB:Q5F1R6}.		2	2	2	5.3	5.3	5.3	61.734	0	7.2212	26611000	2	1	531	sp|E9Q8D0|DJC21_MOUSE DnaJ homolog subfamily C member 21 OS=Mus musculus OX=10090 GN=Dnajc21 PE=1 SV=1	By matching	By MS/MS	By matching	By MS/MS	By matching	By matching	By MS/MS	By MS/MS	By MS/MS	By MS/MS	By MS/MS	By MS/MS	By MS/MS	By MS/MS	By MS/MS	By MS/MS
P13864	P13864	DNA (cytosine-5)-methyltransferase 1	Dnmt1	0.73154	+	0.000347412	0.00346809	21.2641	21.3114	21.5764	21.3126	22.119	22.0696	22.1044	cellular response to transforming growth factor beta stimulus [GO:0071560]; chromatin organization [GO:0006325]; DNA hypermethylation [GO:0044026]; DNA methylation [GO:0006306]; DNA methylation involved in embryo development [GO:0043045]; DNA methylation on cytosine [GO:0032776]; DNA methylation on cytosine within a CG sequence [GO:0010424]; gene silencing [GO:0016458]; maintenance of DNA methyla…	heterochromatin [GO:0000792]; neuronal cell body [GO:0043025]; nucleoplasm [GO:0005654]; nucleus [GO:0005634]; pericentric heterochromatin [GO:0005721]; protein-containing complex [GO:0032991]; replication fork [GO:0005657];cytoplasm [GO:0005737]	DNA (cytosine-5-)-methyltransferase activity [GO:0003886]; DNA binding [GO:0003677]; DNA-methyltransferase activity [GO:0009008]; estrogen receptor binding [GO:0030331]; histone deacetylase binding [GO:0042826]; methyl-CpG binding [GO:0008327]; methyltransferase activity [GO:0008168]; promoter-specific chromatin binding [GO:1990841]; protein domain specific binding [GO:0019904]; RNA binding [GO:0…	SUBCELLULAR LOCATION: Nucleus {ECO:0000269|PubMed:11290321}. Cytoplasm {ECO:0000269|PubMed:11290321}. Note=It is nucleoplasmic through most of the cell cycle and associates with replication foci during S-phase. In germ cells, spermatogonia, preleptotene and leptotene spermatocytes all express high levels of nuclear protein, while the protein is not detected in pachytene spermatocytes, despite the…	PRC2 methylates histones and DNA	27	27	27	24	24	24	183.19	0	323.31	579510000	332	1	1620	sp|P13864|DNMT1_MOUSE DNA (cytosine-5)-methyltransferase 1 OS=Mus musculus OX=10090 GN=Dnmt1 PE=1 SV=5	By MS/MS	By MS/MS	By MS/MS	By MS/MS	By MS/MS	By MS/MS	By MS/MS	By MS/MS	By MS/MS	By MS/MS	By MS/MS	By MS/MS	By MS/MS	By MS/MS	By MS/MS	By MS/MS
O88508	O88508	DNA (cytosine-5)-methyltransferase 3A	Dnmt3a	0.270568	+	0.00361674	0.00942584	18.6006	18.7021	18.6246	18.7011	18.967	18.827	18.9891	cellular response to amino acid stimulus [GO:0071230]; cellular response to ethanol [GO:0071361]; cellular response to hypoxia [GO:0071456]; DNA methylation [GO:0006306]; DNA methylation involved in embryo development [GO:0043045]; DNA methylation involved in gamete generation [GO:0043046]; DNA methylation on cytosine [GO:0032776]; DNA methylation-dependent heterochromatin assembly [GO:0006346]; …	cytoplasm [GO:0005737]; euchromatin [GO:0000791]; heterochromatin [GO:0000792]; nuclear matrix [GO:0016363]; nucleoplasm [GO:0005654]; nucleus [GO:0005634]; XY body [GO:0001741];chromosome, centromeric region [GO:0000775]	DNA (cytosine-5-)-methyltransferase activity [GO:0003886]; DNA binding [GO:0003677]; identical protein binding [GO:0042802]; metal ion binding [GO:0046872]; methyltransferase activity [GO:0008168]; protein-cysteine methyltransferase activity [GO:0106363]; RNA polymerase II cis-regulatory region sequence-specific DNA binding [GO:0000978]; transcription factor binding [GO:0008134];chromatin binding…	SUBCELLULAR LOCATION: Nucleus {ECO:0000269|PubMed:12138111, ECO:0000269|PubMed:15456878, ECO:0000269|PubMed:20547484}. Chromosome {ECO:0000269|PubMed:20547484}. Cytoplasm {ECO:0000250|UniProtKB:Q9Y6K1}. Note=Accumulates in the major satellite repeats at pericentric heterochromatin. {ECO:0000269|PubMed:20547484}.	PRC2 methylates histones and DNA	4	4	4	8.9	8.9	8.9	101.67	0	84.287	19193000	46	1	908	sp|O88508|DNM3A_MOUSE DNA (cytosine-5)-methyltransferase 3A OS=Mus musculus OX=10090 GN=Dnmt3a PE=1 SV=2	By MS/MS	By MS/MS	By MS/MS	By MS/MS	By MS/MS	By MS/MS	By MS/MS	By MS/MS	By MS/MS	By MS/MS	By MS/MS	By MS/MS	By MS/MS	By MS/MS	By MS/MS	By MS/MS
O08553;Q62188;P97427	O08553	Dihydropyrimidinase-related protein 2	Dpysl2	-0.276427	+	0.000292389	0.00332584	22.9858	22.8741	22.9065	22.9655	22.649	22.6675	22.6531	actin filament bundle assembly [GO:0051017]; cellular response to cytokine stimulus [GO:0071345]; cytoskeleton organization [GO:0007010]; endocytosis [GO:0006897]; microtubule cytoskeleton organization [GO:0000226]; negative regulation of actin filament binding [GO:1904530]; negative regulation of cell migration [GO:0030336]; negative regulation of neuron projection development [GO:0010977]; nerv…	centrosome [GO:0005813]; cytoplasm [GO:0005737]; cytoskeleton [GO:0005856]; cytosol [GO:0005829]; dendrite [GO:0030425]; extracellular space [GO:0005615]; filamentous actin [GO:0031941]; growth cone [GO:0030426]; lamellipodium [GO:0030027]; midbody [GO:0030496]; mitochondrion [GO:0005739]; myelin sheath [GO:0043209]; neuron projection [GO:0043005]; neuronal cell body [GO:0043025]; nucleus [GO:000…	filamin binding [GO:0031005]; hydrolase activity, acting on carbon-nitrogen (but not peptide) bonds [GO:0016810]; identical protein binding [GO:0042802]; microtubule binding [GO:0008017]; phosphoprotein binding [GO:0051219]; protein kinase binding [GO:0019901]; SH3 domain binding [GO:0017124];chondroitin sulfate binding [GO:0035374];filamin binding [GO:0031005];hydrolase activity, acting on carbo…	SUBCELLULAR LOCATION: Cytoplasm {ECO:0000250|UniProtKB:Q14194}. Cytoplasm, cytoskeleton, microtubule organizing center, centrosome {ECO:0000250|UniProtKB:Q14194}. Cytoplasm, cytoskeleton, spindle {ECO:0000250|UniProtKB:Q14194}. Cell projection, growth cone {ECO:0000269|PubMed:25358863}. Cytoplasm, cytoskeleton {ECO:0000269|PubMed:25358863}. Perikaryon {ECO:0000269|PubMed:14685275}. Note=Associate…	CRMPs in Sema3A signaling	21	21	21	55.4	55.4	55.4	62.277	0	323.31	991300000	353	3	572	sp|O08553|DPYL2_MOUSE Dihydropyrimidinase-related protein 2 OS=Mus musculus OX=10090 GN=Dpysl2 PE=1 SV=2	By MS/MS	By MS/MS	By MS/MS	By MS/MS	By MS/MS	By MS/MS	By MS/MS	By MS/MS	By MS/MS	By MS/MS	By MS/MS	By MS/MS	By MS/MS	By MS/MS	By MS/MS	By MS/MS
P32233	P32233	Developmentally-regulated GTP-binding protein 1	Drg1	0.60825	+	0.000102888	0.00210169	20.6949	20.7237	20.7159	20.6373	21.1847	21.3401	21.3788	positive regulation of microtubule polymerization [GO:0031116]; regulation of mitotic spindle assembly [GO:1901673];cytoplasmic translation [GO:0002181]	cytosol [GO:0005829]; nuclear body [GO:0016604]; nucleus [GO:0005634]; polysome [GO:0005844];cytoplasm [GO:0005737]	GTP binding [GO:0005525]; identical protein binding [GO:0042802]; microtubule binding [GO:0008017]; potassium ion binding [GO:0030955];GTPase activity [GO:0003924]	SUBCELLULAR LOCATION: Nucleus {ECO:0000250|UniProtKB:Q9Y295}. Cytoplasm {ECO:0000269|PubMed:1280421}. Note=The DRG1-DFRP2/ZC3H15 complex associates with polysomes. {ECO:0000250|UniProtKB:Q9Y295}.		8	8	8	29.2	29.2	29.2	40.512	0	86.122	196250000	86	1	367	sp|P32233|DRG1_MOUSE Developmentally-regulated GTP-binding protein 1 OS=Mus musculus OX=10090 GN=Drg1 PE=1 SV=1	By MS/MS	By MS/MS	By MS/MS	By MS/MS	By MS/MS	By MS/MS	By MS/MS	By MS/MS	By MS/MS	By MS/MS	By MS/MS	By MS/MS	By MS/MS	By MS/MS	By MS/MS	By MS/MS
P62627	P62627	Dynein light chain roadblock-type 1	Dynlrb1	-0.602655	+	0.000356582	0.00344974	21.3673	21.382	21.4606	21.4016	20.6426	20.8861	20.8719	visual behavior [GO:0007632];microtubule-based movement [GO:0007018]	cytoplasm [GO:0005737]; cytoplasmic dynein complex [GO:0005868]; microtubule [GO:0005874];centrosome [GO:0005813]	identical protein binding [GO:0042802];dynein intermediate chain binding [GO:0045505]	SUBCELLULAR LOCATION: Cytoplasm, cytoskeleton.	Intraflagellar transport	3	3	3	51	51	51	10.99	0	4.4418	88338000	11	1	96	sp|P62627|DLRB1_MOUSE Dynein light chain roadblock-type 1 OS=Mus musculus OX=10090 GN=Dynlrb1 PE=1 SV=3	By MS/MS	By MS/MS	By MS/MS	By MS/MS	By MS/MS	By MS/MS	By MS/MS	By MS/MS	By matching	By MS/MS	By MS/MS	By matching	By MS/MS	By matching	By matching	By MS/MS
P70245	P70245	3-beta-hydroxysteroid-Delta(8),Delta(7)-isomerase	Ebp	0.749808	+	0.000229771	0.00274699	20.4897	20.2746	20.2348	20.3051	21.1753	21.0534	20.9988	hemopoiesis [GO:0030097]; sterol biosynthetic process [GO:0016126];cholesterol biosynthetic process [GO:0006695]	endoplasmic reticulum [GO:0005783]; endoplasmic reticulum membrane [GO:0005789]; integral component of membrane [GO:0016021]; intracellular membrane-bounded organelle [GO:0043231]; nuclear envelope [GO:0005635];cytoplasmic vesicle [GO:0031410]	cholestenol delta-isomerase activity [GO:0047750]; identical protein binding [GO:0042802]; steroid delta-isomerase activity [GO:0004769];C-8 sterol isomerase activity [GO:0000247]	Multi-pass membrane protein {ECO:0000250|UniProtKB:Q15125}. Nucleus envelope {ECO:0000250|UniProtKB:Q15125}. Cytoplasmic vesicle {ECO:0000250|UniProtKB:Q15125}. Note=During interphase, detected on the endoplasmic reticulum and the nuclear envelope. During mitosis, detected on cytoplasmic vesicles. {ECO:0000250|UniProtKB:Q15125}.;SUBCELLULAR LOCATION: Endoplasmic reticulum membrane {ECO:0000250|Un…	Cholesterol biosynthesis via desmosterol	2	2	2	10.9	10.9	10.9	26.215	0	4.629	44427000	41	1	230	sp|P70245|EBP_MOUSE 3-beta-hydroxysteroid-Delta(8),Delta(7)-isomerase OS=Mus musculus OX=10090 GN=Ebp PE=1 SV=3	By MS/MS	By MS/MS	By MS/MS	By MS/MS	By MS/MS	By MS/MS	By MS/MS	By MS/MS	By MS/MS	By MS/MS	By MS/MS	By MS/MS	By matching	By MS/MS	By MS/MS	By MS/MS
Q9JMG1	Q9JMG1	Endothelial differentiation-related factor 1	Edf1	1.55019	+	0.000427717	0.0039602	20.2282	20.1302	20.2005	19.6194	21.7893	21.5012	21.4938	multicellular organism development [GO:0007275]; positive regulation of DNA binding [GO:0043388];cell differentiation [GO:0030154]	cytosol [GO:0005829]; nucleolus [GO:0005730]; nucleoplasm [GO:0005654]; nucleus [GO:0005634];cytoplasm [GO:0005737]	DNA binding [GO:0003677]; TFIID-class transcription factor complex binding [GO:0001094]; transcription coactivator activity [GO:0003713];calmodulin binding [GO:0005516]	SUBCELLULAR LOCATION: Cytoplasm {ECO:0000250}. Nucleus {ECO:0000250}. Note=Also nuclear upon binding to NR5A1 and treatment of cells with TPA or forskolin. {ECO:0000250}.		2	2	2	18.9	18.9	18.9	16.369	0	26.268	64659000	21	1	148	sp|Q9JMG1|EDF1_MOUSE Endothelial differentiation-related factor 1 OS=Mus musculus OX=10090 GN=Edf1 PE=1 SV=1	By MS/MS	By MS/MS	By MS/MS	By MS/MS	By MS/MS	By MS/MS	By MS/MS	By MS/MS	By MS/MS	By MS/MS	By MS/MS	By MS/MS	By MS/MS	By MS/MS	By MS/MS	By MS/MS
P10126;P62631	P10126;P62631	Elongation factor 1-alpha 1;Elongation factor 1-alpha 2	Eef1a1;Eef1a2	-0.273404	+	0.0007526	0.00409677	27.6261	27.5159	27.5058	27.4981	27.2767	27.2769	27.2357	negative regulation of reactive oxygen species biosynthetic process [GO:1903427]; positive regulation of cell death [GO:0010942]; positive regulation of lipid kinase activity [GO:0090218]; positive regulation of neuron projection development [GO:0010976]; regulation of D-erythro-sphingosine kinase activity [GO:1900022]; response to electrical stimulus [GO:0051602]; response to inorganic substance…	cytoplasm [GO:0005737]; cytosol [GO:0005829]; eukaryotic translation elongation factor 1 complex [GO:0005853]; myelin sheath [GO:0043209]; neuronal cell body [GO:0043025]; nucleolus [GO:0005730]; nucleus [GO:0005634]; plasma membrane [GO:0005886]; ruffle membrane [GO:0032587]; synapse [GO:0045202];cortical actin cytoskeleton [GO:0030864];cytoplasm [GO:0005737]	GTP binding [GO:0005525]; GTPase activity [GO:0003924]; identical protein binding [GO:0042802]; kinase binding [GO:0019900]; mRNA binding [GO:0003729]; protein kinase binding [GO:0019901]; translation elongation factor activity [GO:0003746]; tRNA binding [GO:0000049];calmodulin binding [GO:0005516];GTPase activity [GO:0003924]	SUBCELLULAR LOCATION: Cytoplasm {ECO:0000269|PubMed:19856081}. Nucleus {ECO:0000250|UniProtKB:P68104}. Nucleus, nucleolus {ECO:0000250|UniProtKB:P68104}. Cell membrane {ECO:0000250|UniProtKB:P68104}. Note=Colocalizes with DLC1 at actin-rich regions in the cell periphery. Translocates together with ZPR1 from the cytoplasm to the nucleus and nucleolus after treatment with mitogens. Localization at …	Eukaryotic Translation Elongation	17	17	17	42.4	42.4	42.4	50.113	0	177.1	15407000000	908	2	462	sp|P10126|EF1A1_MOUSE Elongation factor 1-alpha 1 OS=Mus musculus OX=10090 GN=Eef1a1 PE=1 SV=3;sp|P62631|EF1A2_MOUSE Elongation factor 1-alpha 2 OS=Mus musculus OX=10090 GN=Eef1a2 PE=1 SV=1	By MS/MS	By MS/MS	By MS/MS	By MS/MS	By MS/MS	By MS/MS	By MS/MS	By MS/MS	By MS/MS	By MS/MS	By MS/MS	By MS/MS	By MS/MS	By MS/MS	By MS/MS	By MS/MS
O70251	O70251	Elongation factor 1-beta	Eef1b	-0.179158	+	0.00133397	0.00532459	24.9008	24.9293	24.9413	24.9786	24.7112	24.7727	24.791	translational elongation [GO:0006414];response to ethanol [GO:0045471]	cytosol [GO:0005829]; endoplasmic reticulum [GO:0005783]; eukaryotic translation elongation factor 1 complex [GO:0005853];cytoplasm [GO:0005737]	translation elongation factor activity [GO:0003746];guanyl-nucleotide exchange factor activity [GO:0005085]		Eukaryotic Translation Elongation	7	7	7	44.9	44.9	44.9	24.693	0	323.31	1333300000	143	1	225	sp|O70251|EF1B_MOUSE Elongation factor 1-beta OS=Mus musculus OX=10090 GN=Eef1b PE=1 SV=5	By MS/MS	By MS/MS	By MS/MS	By MS/MS	By MS/MS	By MS/MS	By MS/MS	By MS/MS	By MS/MS	By MS/MS	By MS/MS	By MS/MS	By MS/MS	By MS/MS	By MS/MS	By MS/MS
P58252	P58252	Elongation factor 2	Eef2	-0.284398	+	4.62784e-06	0.00231579	25.2792	25.3112	25.299	25.2648	25.008	24.9903	25.0142	cellular response to brain-derived neurotrophic factor stimulus [GO:1990416]; glial cell proliferation [GO:0014009]; hematopoietic progenitor cell differentiation [GO:0002244]; positive regulation of cytoplasmic translation [GO:2000767]; positive regulation of translation [GO:0045727]; response to drug [GO:0042493]; response to endoplasmic reticulum stress [GO:0034976]; response to estradiol [GO:…	cytoplasm [GO:0005737]; cytosol [GO:0005829]; membrane raft [GO:0045121]; plasma membrane [GO:0005886]; polysomal ribosome [GO:0042788]; polysome [GO:0005844]; ribonucleoprotein complex [GO:1990904]; synapse [GO:0045202];aggresome [GO:0016235]	actin filament binding [GO:0051015]; GTP binding [GO:0005525]; GTPase activity [GO:0003924]; p53 binding [GO:0002039]; protein kinase binding [GO:0019901]; ribosome binding [GO:0043022]; RNA binding [GO:0003723]; translation elongation factor activity [GO:0003746];5S rRNA binding [GO:0008097]	SUBCELLULAR LOCATION: Cytoplasm {ECO:0000250|UniProtKB:P13639}. Nucleus {ECO:0000250|UniProtKB:P13639}. Note=Phosphorylation by CSK promotes cleavage and SUMOylation-dependent nuclear translocation of the C-terminal cleavage product. {ECO:0000250|UniProtKB:P13639}.	Peptide chain elongation	31	31	30	38	38	36.8	95.313	0	323.31	7773700000	1236	1	858	sp|P58252|EF2_MOUSE Elongation factor 2 OS=Mus musculus OX=10090 GN=Eef2 PE=1 SV=2	By MS/MS	By MS/MS	By MS/MS	By MS/MS	By MS/MS	By MS/MS	By MS/MS	By MS/MS	By MS/MS	By MS/MS	By MS/MS	By MS/MS	By MS/MS	By MS/MS	By MS/MS	By MS/MS
Q8BJW6	Q8BJW6	Eukaryotic translation initiation factor 2A;Eukaryotic translation initiation factor 2A, N-terminally processed	Eif2a	0.26143	+	0.00167663	0.00639275	20.5151	20.481	20.3781	20.3897	20.6992	20.7348	20.6732	positive regulation of signal transduction [GO:0009967]; protein phosphorylation [GO:0006468]; regulation of translation [GO:0006417]; response to amino acid starvation [GO:1990928]; ribosome assembly [GO:0042255]; SREBP signaling pathway [GO:0032933]; translation [GO:0006412];endoplasmic reticulum unfolded protein response [GO:0030968]	cytosolic small ribosomal subunit [GO:0022627]; eukaryotic translation initiation factor 2 complex [GO:0005850];cytoplasm [GO:0005737]	ribosome binding [GO:0043022]; translation initiation factor activity [GO:0003743]; tRNA binding [GO:0000049];mRNA binding [GO:0003729]			10	10	10	27.2	27.2	27.2	64.403	0	185.09	145820000	152	1	581	sp|Q8BJW6|EIF2A_MOUSE Eukaryotic translation initiation factor 2A OS=Mus musculus OX=10090 GN=Eif2a PE=1 SV=2	By MS/MS	By MS/MS	By MS/MS	By MS/MS	By MS/MS	By MS/MS	By MS/MS	By MS/MS	By MS/MS	By MS/MS	By MS/MS	By MS/MS	By MS/MS	By MS/MS	By MS/MS	By MS/MS
Q99LC8	Q99LC8	Translation initiation factor eIF-2B subunit alpha	Eif2b1	-0.458188	+	0.000885564	0.00427273	19.9043	19.9753	20.0559	20.1211	19.6198	19.4833	19.5648	oligodendrocyte development [GO:0014003]; regulation of translational initiation [GO:0006446]; response to amino acid starvation [GO:1990928]; response to glucose [GO:0009749]; response to heat [GO:0009408]; response to peptide hormone [GO:0043434]; T cell receptor signaling pathway [GO:0050852]; translation [GO:0006412]; translational initiation [GO:0006413];negative regulation of guanyl-nucleot…	eukaryotic translation initiation factor 2 complex [GO:0005850]; eukaryotic translation initiation factor 2B complex [GO:0005851]; membrane [GO:0016020]; plasma membrane [GO:0005886];cytoplasm [GO:0005737]	GTP binding [GO:0005525]; guanyl-nucleotide exchange factor activity [GO:0005085]; identical protein binding [GO:0042802]; translation initiation factor activity [GO:0003743];GDP binding [GO:0019003]		Recycling of eIF2:GDP	4	4	4	22.6	22.6	22.6	33.816	0	72.749	24194000	7	1	305	sp|Q99LC8|EI2BA_MOUSE Translation initiation factor eIF-2B subunit alpha OS=Mus musculus OX=10090 GN=Eif2b1 PE=1 SV=1	By MS/MS	By MS/MS	By MS/MS	By MS/MS	By MS/MS	By MS/MS	By MS/MS	By MS/MS	By MS/MS	By MS/MS	By MS/MS	By MS/MS	By matching	By MS/MS	By MS/MS	By MS/MS
Q6ZWX6	Q6ZWX6	Eukaryotic translation initiation factor 2 subunit 1	Eif2s1	-0.136076	+	0.00182111	0.00644248	22.7334	22.6858	22.6662	22.7188	22.5427	22.5965	22.5557	cellular response to amino acid starvation [GO:0034198]; cellular response to heat [GO:0034605]; cellular response to oxidative stress [GO:0034599]; cellular response to UV [GO:0034644]; negative regulation of guanyl-nucleotide exchange factor activity [GO:1905098]; negative regulation of translational initiation in response to stress [GO:0032057]; PERK-mediated unfolded protein response [GO:0036…	cytoplasmic stress granule [GO:0010494]; cytosol [GO:0005829]; eukaryotic 48S preinitiation complex [GO:0033290]; eukaryotic translation initiation factor 2 complex [GO:0005850]; eukaryotic translation initiation factor 2B complex [GO:0005851]; glial limiting end-foot [GO:0097451]; multi-eIF complex [GO:0043614]; nucleus [GO:0005634]; synapse [GO:0045202]; translation initiation ternary complex […	translation initiation factor activity [GO:0003743];ribosome binding [GO:0043022]	SUBCELLULAR LOCATION: Cytoplasm, Stress granule {ECO:0000269|PubMed:19861488}. Note=Colocalizes with NANOS3 in the stress granules. {ECO:0000269|PubMed:19861488}.	L13a-mediated translational silencing of Ceruloplasmin expression	15	15	15	45.1	45.1	45.1	36.108	0	323.31	758760000	302	1	315	sp|Q6ZWX6|IF2A_MOUSE Eukaryotic translation initiation factor 2 subunit 1 OS=Mus musculus OX=10090 GN=Eif2s1 PE=1 SV=3	By MS/MS	By MS/MS	By MS/MS	By MS/MS	By MS/MS	By MS/MS	By MS/MS	By MS/MS	By MS/MS	By MS/MS	By MS/MS	By MS/MS	By MS/MS	By MS/MS	By MS/MS	By MS/MS
Q99L45	Q99L45	Eukaryotic translation initiation factor 2 subunit 2	Eif2s2	0.237872	+	0.00135141	0.00558442	22.789	22.8009	22.7037	22.7347	22.9618	23.0551	22.968	formation of translation preinitiation complex [GO:0001731]; in utero embryonic development [GO:0001701]; male germ cell proliferation [GO:0002176]; male gonad development [GO:0008584];formation of cytoplasmic translation initiation complex [GO:0001732]	eukaryotic translation initiation factor 2 complex [GO:0005850];cytoplasm [GO:0005737]	mRNA binding [GO:0003729]; translation initiation factor activity [GO:0003743]; translation initiation factor binding [GO:0031369];metal ion binding [GO:0046872]		L13a-mediated translational silencing of Ceruloplasmin expression	10	10	10	41.4	41.4	41.4	38.092	0	192.75	493370000	133	1	331	sp|Q99L45|IF2B_MOUSE Eukaryotic translation initiation factor 2 subunit 2 OS=Mus musculus OX=10090 GN=Eif2s2 PE=1 SV=1	By MS/MS	By MS/MS	By MS/MS	By MS/MS	By MS/MS	By MS/MS	By MS/MS	By MS/MS	By MS/MS	By MS/MS	By MS/MS	By MS/MS	By MS/MS	By MS/MS	By MS/MS	By MS/MS
O70194	O70194	Eukaryotic translation initiation factor 3 subunit D	Eif3d	-0.27166	+	0.00048801	0.00371963	22.2806	22.2829	22.3035	22.2357	22.0727	21.982	21.9573	formation of cytoplasmic translation initiation complex [GO:0001732]; IRES-dependent viral translational initiation [GO:0075522]; positive regulation of mRNA binding [GO:1902416]; positive regulation of translation [GO:0045727]; translational initiation [GO:0006413]; viral translational termination-reinitiation [GO:0075525];cap-dependent translational initiation [GO:0002191]	eukaryotic 48S preinitiation complex [GO:0033290]; eukaryotic translation initiation factor 3 complex [GO:0005852]; eukaryotic translation initiation factor 3 complex, eIF3m [GO:0071541];eukaryotic 43S preinitiation complex [GO:0016282]	RNA binding [GO:0003723]; translation initiation factor activity [GO:0003743];mRNA cap binding [GO:0098808]	SUBCELLULAR LOCATION: Cytoplasm {ECO:0000255|HAMAP-Rule:MF_03003}.	L13a-mediated translational silencing of Ceruloplasmin expression	8	8	8	24.8	24.8	24.8	63.988	0	133.6	337710000	102	1	548	sp|O70194|EIF3D_MOUSE Eukaryotic translation initiation factor 3 subunit D OS=Mus musculus OX=10090 GN=Eif3d PE=1 SV=2	By MS/MS	By MS/MS	By MS/MS	By MS/MS	By MS/MS	By MS/MS	By MS/MS	By MS/MS	By MS/MS	By MS/MS	By MS/MS	By MS/MS	By MS/MS	By MS/MS	By MS/MS	By MS/MS
Q91WK2	Q91WK2	Eukaryotic translation initiation factor 3 subunit H	Eif3h	-1.06427	+	1.21121e-05	0.00194595	21.4978	21.7049	21.6515	21.5476	20.5909	20.482	20.5356	negative regulation of proteasomal ubiquitin-dependent protein catabolic process [GO:0032435]; translational initiation [GO:0006413];formation of cytoplasmic translation initiation complex [GO:0001732]	eukaryotic 43S preinitiation complex [GO:0016282]; eukaryotic 48S preinitiation complex [GO:0033290]; eukaryotic translation initiation factor 3 complex [GO:0005852]; eukaryotic translation initiation factor 3 complex, eIF3m [GO:0071541]; polysomal ribosome [GO:0042788];cytosol [GO:0005829]	isopeptidase activity [GO:0070122]; metallopeptidase activity [GO:0008237]; translation initiation factor activity [GO:0003743];deubiquitinase activity [GO:0101005]	SUBCELLULAR LOCATION: Cytoplasm {ECO:0000255|HAMAP-Rule:MF_03007}.	L13a-mediated translational silencing of Ceruloplasmin expression	8	8	8	32.7	32.7	32.7	39.832	0	56.812	219400000	69	1	352	sp|Q91WK2|EIF3H_MOUSE Eukaryotic translation initiation factor 3 subunit H OS=Mus musculus OX=10090 GN=Eif3h PE=1 SV=1	By MS/MS	By MS/MS	By MS/MS	By MS/MS	By MS/MS	By MS/MS	By MS/MS	By MS/MS	By MS/MS	By MS/MS	By MS/MS	By MS/MS	By MS/MS	By MS/MS	By MS/MS	By MS/MS
P60843	P60843	Eukaryotic initiation factor 4A-I	Eif4a1	-0.727229	+	4.64488e-06	0.0022	25.0813	25.1332	25.2187	25.1487	24.4399	24.4033	24.4116	cytoplasmic translational initiation [GO:0002183]	cytoplasm [GO:0005737]	double-stranded RNA binding [GO:0003725]; hydrolase activity [GO:0016787]; RNA helicase activity [GO:0003724]; translation initiation factor activity [GO:0003743];ATP binding [GO:0005524]		ISG15 antiviral mechanism	24	24	15	66	66	43.1	46.153	0	323.31	3690500000	635	1	406	sp|P60843|IF4A1_MOUSE Eukaryotic initiation factor 4A-I OS=Mus musculus OX=10090 GN=Eif4a1 PE=1 SV=1	By MS/MS	By MS/MS	By MS/MS	By MS/MS	By MS/MS	By MS/MS	By MS/MS	By MS/MS	By MS/MS	By MS/MS	By MS/MS	By MS/MS	By MS/MS	By MS/MS	By MS/MS	By MS/MS
Q91VC3	Q91VC3	Eukaryotic initiation factor 4A-III;Eukaryotic initiation factor 4A-III, N-terminally processed	Eif4a3	-0.0879631	+	0.00127361	0.00521212	22.3327	22.3133	22.3084	22.3254	22.2598	22.2222	22.214	mRNA splicing, via spliceosome [GO:0000398]; mRNA transport [GO:0051028]; negative regulation of excitatory postsynaptic potential [GO:0090394]; negative regulation of gene expression [GO:0010629]; negative regulation of selenocysteine incorporation [GO:1904570]; negative regulation of selenocysteine insertion sequence binding [GO:1904574]; negative regulation of translation [GO:0017148]; nuclear…	cytoplasm [GO:0005737]; dendrite [GO:0030425]; exon-exon junction complex [GO:0035145]; glutamatergic synapse [GO:0098978]; neuronal cell body [GO:0043025]; nuclear speck [GO:0016607]; nucleolus [GO:0005730]; nucleoplasm [GO:0005654]; nucleus [GO:0005634]; postsynaptic cytosol [GO:0099524]; ribonucleoprotein complex [GO:1990904]; U2-type catalytic step 1 spliceosome [GO:0071006];catalytic step 2 …	mRNA binding [GO:0003729]; poly(A) binding [GO:0008143]; ribonucleoprotein complex binding [GO:0043021]; RNA binding [GO:0003723]; RNA helicase activity [GO:0003724]; RNA stem-loop binding [GO:0035613]; selenocysteine insertion sequence binding [GO:0035368]; translation regulator activity [GO:0045182];ATP binding [GO:0005524]	SUBCELLULAR LOCATION: Nucleus {ECO:0000250|UniProtKB:Q3B8Q2}. Nucleus speckle {ECO:0000250|UniProtKB:P38919}. Cytoplasm {ECO:0000250|UniProtKB:Q3B8Q2}. Note=Nucleocytoplasmic shuttling protein. Travels to the cytoplasm as part of the exon junction complex (EJC) bound to mRNA. Detected in dendritic layer as well as the nuclear and cytoplasmic (somatic) compartments of neurons. Colocalizes with STA…	ISG15 antiviral mechanism	16	14	14	45.3	41.1	41.1	46.839	0	139.91	639930000	220	1	411	sp|Q91VC3|IF4A3_MOUSE Eukaryotic initiation factor 4A-III OS=Mus musculus OX=10090 GN=Eif4a3 PE=1 SV=3	By MS/MS	By MS/MS	By MS/MS	By MS/MS	By MS/MS	By MS/MS	By MS/MS	By MS/MS	By MS/MS	By MS/MS	By MS/MS	By MS/MS	By MS/MS	By MS/MS	By MS/MS	By MS/MS
P59325	P59325	Eukaryotic translation initiation factor 5	Eif5	-0.424734	+	0.00136994	0.00551282	21.4624	21.6849	21.6247	21.6612	21.1166	21.1986	21.2355	formation of cytoplasmic translation initiation complex [GO:0001732]; formation of translation preinitiation complex [GO:0001731]; regulation of translational initiation [GO:0006446];activation of GTPase activity [GO:0090630]	cytosol [GO:0005829]; plasma membrane [GO:0005886];cytoplasm [GO:0005737]	GDP-dissociation inhibitor activity [GO:0005092]; GTP binding [GO:0005525]; translation initiation factor activity [GO:0003743];eukaryotic initiation factor eIF2 binding [GO:0071074]		Ribosomal scanning and start codon recognition	6	6	6	15.4	15.4	15.4	48.968	0	40.789	182230000	72	1	429	sp|P59325|IF5_MOUSE Eukaryotic translation initiation factor 5 OS=Mus musculus OX=10090 GN=Eif5 PE=1 SV=1	By MS/MS	By MS/MS	By MS/MS	By MS/MS	By MS/MS	By MS/MS	By MS/MS	By MS/MS	By MS/MS	By MS/MS	By MS/MS	By MS/MS	By MS/MS	By MS/MS	By MS/MS	By MS/MS
P17182;P17183	P17182	Alpha-enolase	Eno1	-0.52502	+	0.000252125	0.00281395	28.0153	27.9951	28.0571	28.069	27.3822	27.5698	27.5753	cellular response to interleukin-7 [GO:0098761]; glycolytic process [GO:0006096]; in utero embryonic development [GO:0001701]; positive regulation of binding [GO:0051099]; regulation of vacuole fusion, non-autophagic [GO:0032889];canonical glycolysis [GO:0061621];glycolytic process [GO:0006096]	cell surface [GO:0009986]; cytoplasm [GO:0005737]; cytosol [GO:0005829]; extrinsic component of plasma membrane [GO:0019897]; growth cone [GO:0030426]; membrane [GO:0016020]; membrane raft [GO:0045121]; myelin sheath [GO:0043209]; neuron projection [GO:0043005]; neuronal cell body [GO:0043025]; perikaryon [GO:0043204]; phosphopyruvate hydratase complex [GO:0000015]; photoreceptor inner segment [G…	enzyme binding [GO:0019899]; GTPase binding [GO:0051020]; heat shock protein binding [GO:0031072]; identical protein binding [GO:0042802]; magnesium ion binding [GO:0000287]; phosphopyruvate hydratase activity [GO:0004634]; protein homodimerization activity [GO:0042803]; protein-containing complex binding [GO:0044877]; RNA binding [GO:0003723]; RNA polymerase II transcription regulatory region se…	SUBCELLULAR LOCATION: Cytoplasm {ECO:0000250}. Cell membrane {ECO:0000250}. Note=Can translocate to the plasma membrane in either the homodimeric (alpha/alpha) or heterodimeric (alpha/gamma) form (By similarity). ENO1 is localized to the M-band. {ECO:0000250, ECO:0000269|PubMed:11229603}.;SUBCELLULAR LOCATION: Cytoplasm {ECO:0000250}. Cell membrane {ECO:0000250}. Note=Can translocate to the plasm…	Glycolysis	18	18	16	54.1	54.1	50.9	47.14	0	323.31	24926000000	1101	2	434	sp|P17182|ENOA_MOUSE Alpha-enolase OS=Mus musculus OX=10090 GN=Eno1 PE=1 SV=3	By MS/MS	By MS/MS	By MS/MS	By MS/MS	By MS/MS	By MS/MS	By MS/MS	By MS/MS	By MS/MS	By MS/MS	By MS/MS	By MS/MS	By MS/MS	By MS/MS	By MS/MS	By MS/MS
Q9EQH2	Q9EQH2	Endoplasmic reticulum aminopeptidase 1	Erap1	0.347357	+	0.00163418	0.0062454	20.7396	20.8094	20.727	20.8751	21.0812	21.096	21.2282	antigen processing and presentation of endogenous peptide antigen via MHC class I [GO:0019885]; membrane protein ectodomain proteolysis [GO:0006509]; peptide catabolic process [GO:0043171]; positive regulation of angiogenesis [GO:0045766]; proteolysis [GO:0006508]; regulation of blood pressure [GO:0008217]; signal transduction [GO:0007165];adaptive immune response [GO:0002250]	endoplasmic reticulum lumen [GO:0005788]; endoplasmic reticulum membrane [GO:0005789]; extracellular region [GO:0005576]; integral component of membrane [GO:0016021]; intracellular membrane-bounded organelle [GO:0043231]; plasma membrane [GO:0005886];cytoplasm [GO:0005737]	interleukin-6 receptor binding [GO:0005138]; metalloaminopeptidase activity [GO:0070006]; metalloexopeptidase activity [GO:0008235]; peptidase activity [GO:0008233]; peptide binding [GO:0042277]; tumor necrosis factor receptor binding [GO:0005164]; zinc ion binding [GO:0008270];aminopeptidase activity [GO:0004177]	Single-pass type II membrane protein {ECO:0000250}.;SUBCELLULAR LOCATION: Endoplasmic reticulum membrane {ECO:0000250}	Antigen Presentation: Folding, assembly and peptide loading of class I MHC	10	10	10	15.2	15.2	15.2	106.6	0	68.449	158220000	87	1	930	sp|Q9EQH2|ERAP1_MOUSE Endoplasmic reticulum aminopeptidase 1 OS=Mus musculus OX=10090 GN=Erap1 PE=1 SV=2	By MS/MS	By MS/MS	By MS/MS	By MS/MS	By MS/MS	By MS/MS	By MS/MS	By MS/MS	By MS/MS	By MS/MS	By MS/MS	By MS/MS	By MS/MS	By MS/MS	By MS/MS	By MS/MS
Q8R180;Q8R2E9	Q8R180	ERO1-like protein alpha	Ero1l	-0.358362	+	0.00209645	0.00730532	23.7966	23.6691	23.6229	23.7988	23.4276	23.3639	23.2989	brown fat cell differentiation [GO:0050873]; cell redox homeostasis [GO:0045454]; cellular response to hypoxia [GO:0071456]; chaperone cofactor-dependent protein refolding [GO:0051085]; endoplasmic reticulum unfolded protein response [GO:0030968]; extracellular matrix organization [GO:0030198]; glucose homeostasis [GO:0042593]; insulin processing [GO:0030070]; intrinsic apoptotic signaling pathwa…	endoplasmic reticulum [GO:0005783]; endoplasmic reticulum membrane [GO:0005789]; integral component of endoplasmic reticulum membrane [GO:0030176]; membrane [GO:0016020];dendrite [GO:0030425];endoplasmic reticulum membrane [GO:0005789]	oxidoreductase activity, acting on a sulfur group of donors, disulfide as acceptor [GO:0016671]; protein disulfide isomerase activity [GO:0003756]; protein disulfide oxidoreductase activity [GO:0015035]; thiol oxidase activity [GO:0016972];oxidoreductase activity [GO:0016491];oxidoreductase activity, acting on a sulfur group of donors, disulfide as acceptor [GO:0016671]	Lumenal side {ECO:0000250}. Note=The association with ERP44 is essential for its retention in the endoplasmic reticulum. {ECO:0000250}.; Lumenal side {ECO:0000250}. Note=The association with ERP44 may be essential for its retention in the endoplasmic reticulum. {ECO:0000250}.; Peripheral membrane protein {ECO:0000250};SUBCELLULAR LOCATION: Endoplasmic reticulum membrane {ECO:0000250}	Insulin processing	12	12	12	31.7	31.7	31.7	54.084	0	248.53	1538600000	292	2	464	sp|Q8R180|ERO1A_MOUSE ERO1-like protein alpha OS=Mus musculus OX=10090 GN=Ero1a PE=1 SV=2	By MS/MS	By MS/MS	By MS/MS	By MS/MS	By MS/MS	By MS/MS	By MS/MS	By MS/MS	By MS/MS	By MS/MS	By MS/MS	By MS/MS	By MS/MS	By MS/MS	By MS/MS	By MS/MS
Q9DCW4	Q9DCW4	Electron transfer flavoprotein subunit beta	Etfb	0.235045	+	0.00287013	0.00837949	21.5072	21.4	21.4362	21.4021	21.6071	21.7377	21.6695	fatty acid beta-oxidation using acyl-CoA dehydrogenase [GO:0033539]	mitochondrial matrix [GO:0005759]; mitochondrion [GO:0005739];mitochondrial electron transfer flavoprotein complex [GO:0017133]	nucleotide binding [GO:0000166];electron transfer activity [GO:0009055]	SUBCELLULAR LOCATION: Mitochondrion matrix {ECO:0000250|UniProtKB:P38117}.	Respiratory electron transport	8	8	8	35.3	35.3	35.3	27.623	0	45.356	220930000	112	1	255	sp|Q9DCW4|ETFB_MOUSE Electron transfer flavoprotein subunit beta OS=Mus musculus OX=10090 GN=Etfb PE=1 SV=3	By MS/MS	By MS/MS	By MS/MS	By MS/MS	By MS/MS	By MS/MS	By MS/MS	By MS/MS	By MS/MS	By MS/MS	By MS/MS	By MS/MS	By MS/MS	By MS/MS	By MS/MS	By MS/MS
P70429	P70429	Ena/VASP-like protein	Evl	-0.573685	+	0.00135187	0.00556634	21.7085	21.5689	21.5346	21.6121	21.1697	21.0708	20.8566	actin nucleation [GO:0045010]; actin polymerization or depolymerization [GO:0008154]; axon guidance [GO:0007411]; barbed-end actin filament capping [GO:0051016]; cellular response to interferon-gamma [GO:0071346]; negative regulation of epithelial cell migration [GO:0010633]; negative regulation of ruffle assembly [GO:1900028]; platelet activation [GO:0030168]; positive regulation of actin filame…	cytoskeleton [GO:0005856]; focal adhesion [GO:0005925]; lamellipodium [GO:0030027]; phagocytic vesicle [GO:0045335];cytoplasm [GO:0005737]	profilin binding [GO:0005522]; SH3 domain binding [GO:0017124];actin binding [GO:0003779]	SUBCELLULAR LOCATION: Cytoplasm, cytoskeleton {ECO:0000269|PubMed:10945997}. Cytoplasm, cytoskeleton, stress fiber {ECO:0000269|PubMed:10945997}. Cell projection, lamellipodium {ECO:0000269|PubMed:10945997}. Note=Targeted to the leading edge of lamellipodia and the distal tip of stress fibers through interaction with a number of proteins. In activated T-cells, localizes to the F-actin collar and …	Signaling by ROBO receptors	9	9	9	32.9	32.9	32.9	44.337	0	81.121	182280000	48	1	414	sp|P70429|EVL_MOUSE Ena/VASP-like protein OS=Mus musculus OX=10090 GN=Evl PE=1 SV=2	By MS/MS	By MS/MS	By MS/MS	By MS/MS	By MS/MS	By MS/MS	By MS/MS	By MS/MS	By MS/MS	By MS/MS	By MS/MS	By MS/MS	By MS/MS	By MS/MS	By MS/MS	By MS/MS
Q05816	Q05816	Fatty acid-binding protein, epidermal	Fabp5	-0.82268	+	0.0017518	0.00636686	22.1219	21.9664	22.0999	22.0648	21.3858	21.4043	20.9317	glucose metabolic process [GO:0006006]; lipid metabolic process [GO:0006629]; lipid transport across blood-brain barrier [GO:1990379]; long-chain fatty acid transport [GO:0015909]; negative regulation of glucose transmembrane transport [GO:0010829]; phosphatidylcholine biosynthetic process [GO:0006656]; positive regulation of cold-induced thermogenesis [GO:0120162]; positive regulation of peroxis…	extracellular space [GO:0005615]; nucleus [GO:0005634]; postsynaptic density [GO:0014069]; synapse [GO:0045202];cytoplasm [GO:0005737]	identical protein binding [GO:0042802]; long-chain fatty acid transporter activity [GO:0005324]; retinoic acid binding [GO:0001972];fatty acid binding [GO:0005504]	SUBCELLULAR LOCATION: Cytoplasm {ECO:0000269|PubMed:17512406, ECO:0000269|PubMed:29531087}. Nucleus {ECO:0000269|PubMed:17512406}. Cell junction, synapse {ECO:0000269|PubMed:29531087}. Cell junction, synapse, postsynaptic density {ECO:0000269|PubMed:29531087}. Secreted {ECO:0000269|PubMed:29531087}. Note=Localizes primarily to the cytoplasm. Upon certain ligand binding, a conformation change expo…	Triglyceride catabolism	3	3	3	16.3	16.3	16.3	15.137	0	24.124	203440000	51	1	135	sp|Q05816|FABP5_MOUSE Fatty acid-binding protein 5 OS=Mus musculus OX=10090 GN=Fabp5 PE=1 SV=3	By MS/MS	By MS/MS	By MS/MS	By MS/MS	By MS/MS	By MS/MS	By MS/MS	By MS/MS	By MS/MS	By MS/MS	By MS/MS	By MS/MS	By MS/MS	By MS/MS	By MS/MS	By MS/MS
Q6A0A9	Q6A0A9	Constitutive coactivator of PPAR-gamma-like protein 1	FAM120A	0.697943	+	0.00216194	0.00732222	20.6252	20.2177	20.4018	20.2106	20.9852	21.1236	21.0765		nucleus [GO:0005634]; plasma membrane [GO:0005886];cytosol [GO:0005829]	RNA binding [GO:0003723]	Cytoplasmic side {ECO:0000250}. Note=Translocates to plasma membrane upon ultraviolet exposure. {ECO:0000250}.; Peripheral membrane protein {ECO:0000250};SUBCELLULAR LOCATION: Cytoplasm {ECO:0000250}. Cell membrane {ECO:0000250}		5	5	5	6.2	6.2	6.2	121.64	0	111.35	65763000	52	1	1112	sp|Q6A0A9|F120A_MOUSE Constitutive coactivator of PPAR-gamma-like protein 1 OS=Mus musculus OX=10090 GN=FAM120A PE=1 SV=2	By MS/MS	By MS/MS	By MS/MS	By MS/MS	By MS/MS	By MS/MS	By MS/MS	By MS/MS	By MS/MS	By MS/MS	By MS/MS	By MS/MS	By MS/MS	By MS/MS	By MS/MS	By MS/MS
Q921M7;Q8BHZ0	Q921M7	Protein FAM49B	Fam49b	-0.397894	+	0.000579657	0.00410667	22.3364	22.2557	22.1947	22.2429	21.8301	21.9485	21.7999	negative regulation of actin filament polymerization [GO:0030837]; negative regulation of small GTPase mediated signal transduction [GO:0051058]; positive regulation of interferon-gamma production [GO:0032729]; positive regulation of memory T cell activation [GO:2000568]; positive regulation of T cell activation [GO:0050870]; positive regulation of T cell mediated cytotoxicity [GO:0001916]; regul…	membrane [GO:0016020]; mitochondrion [GO:0005739];cilium [GO:0005929];membrane [GO:0016020]	small GTPase binding [GO:0031267];MHC class Ib protein binding, via antigen binding groove [GO:0023030];small GTPase binding [GO:0031267]	Lipid-anchor {ECO:0000250|UniProtKB:Q9NUQ9}.; Lipid-anchor {ECO:0000250|UniProtKB:Q9NUQ9}. Mitochondrion {ECO:0000250|UniProtKB:Q9NUQ9}.;SUBCELLULAR LOCATION: Membrane {ECO:0000250|UniProtKB:Q9NUQ9}	Platelet degranulation	10	10	10	41	41	41	36.776	0	116.75	335100000	73	2	324	sp|Q921M7|CYRIB_MOUSE CYFIP-related Rac1 interactor B OS=Mus musculus OX=10090 GN=Cyrib PE=1 SV=1	By MS/MS	By MS/MS	By MS/MS	By MS/MS	By MS/MS	By MS/MS	By MS/MS	By MS/MS	By MS/MS	By MS/MS	By MS/MS	By MS/MS	By MS/MS	By MS/MS	By MS/MS	By MS/MS
Q8K1B8	Q8K1B8	Fermitin family homolog 3	Fermt3	0.345254	+	0.00190608	0.00694798	22.9385	23.0012	23.0812	22.9194	23.3576	23.3931	23.2403	integrin activation [GO:0033622]; integrin-mediated signaling pathway [GO:0007229]; leukocyte cell-cell adhesion [GO:0007159]; platelet aggregation [GO:0070527]; positive regulation of cell migration [GO:0030335]; regulation of cell-cell adhesion mediated by integrin [GO:0033632]; substrate adhesion-dependent cell spreading [GO:0034446];cell-matrix adhesion [GO:0007160]	cell-substrate junction [GO:0030055]; podosome [GO:0002102];cell projection [GO:0042995]	integrin binding [GO:0005178]	SUBCELLULAR LOCATION: Cell projection, podosome {ECO:0000269|PubMed:16876785}. Note=Present in the F-actin surrounding ring structure of podosomes, which are specialized adhesion structures of hematopoietic cells.	Platelet degranulation	20	20	20	45	45	45	75.634	0	323.31	1053700000	374	1	665	sp|Q8K1B8|URP2_MOUSE Fermitin family homolog 3 OS=Mus musculus OX=10090 GN=Fermt3 PE=1 SV=1	By MS/MS	By MS/MS	By MS/MS	By MS/MS	By MS/MS	By MS/MS	By MS/MS	By MS/MS	By MS/MS	By MS/MS	By MS/MS	By MS/MS	By MS/MS	By MS/MS	By MS/MS	By MS/MS
P97807	P97807	Fumarate hydratase, mitochondrial	Fh	-0.551902	+	0.00164975	0.00647095	21.5945	21.7106	21.8183	21.8243	21.0452	21.2079	21.3019	DNA repair [GO:0006281]; fumarate metabolic process [GO:0006106]; homeostasis of number of cells within a tissue [GO:0048873]; malate metabolic process [GO:0006108]; negative regulation of histone H3-K36 methylation [GO:0000415]; positive regulation of cold-induced thermogenesis [GO:0120162]; positive regulation of double-strand break repair via nonhomologous end joining [GO:2001034]; regulation …	cytosol [GO:0005829]; mitochondrion [GO:0005739]; nucleus [GO:0005634]; site of double-strand break [GO:0035861]; tricarboxylic acid cycle enzyme complex [GO:0045239];cytoplasm [GO:0005737]	histone binding [GO:0042393];fumarate hydratase activity [GO:0004333]	SUBCELLULAR LOCATION: [Isoform Cytoplasmic]: Cytoplasm, cytosol {ECO:0000250|UniProtKB:P07954}. Nucleus {ECO:0000250|UniProtKB:P07954}. Chromosome {ECO:0000250|UniProtKB:P07954}. Note=Translocates to the nucleus in response to DNA damage: localizes to DNA double-strand breaks (DSBs) following phosphorylation by PRKDC. {ECO:0000250|UniProtKB:P07954}.;SUBCELLULAR LOCATION: [Isoform Mitochondrial]: …	Citric acid cycle (TCA cycle)	13	13	13	41.2	41.2	41.2	54.356	0	237.76	423850000	218	1	507	sp|P97807|FUMH_MOUSE Fumarate hydratase, mitochondrial OS=Mus musculus OX=10090 GN=Fh PE=1 SV=3	By MS/MS	By MS/MS	By MS/MS	By MS/MS	By MS/MS	By MS/MS	By MS/MS	By MS/MS	By MS/MS	By MS/MS	By MS/MS	By MS/MS	By MS/MS	By MS/MS	By MS/MS	By MS/MS
P26883	P26883	Peptidyl-prolyl cis-trans isomerase FKBP1A	Fkbp1a	-0.590258	+	0.00153882	0.00575	23.0856	22.8171	22.7723	22.818	22.3684	22.2855	22.1951	chaperone-mediated protein folding [GO:0061077]; cytokine-mediated signaling pathway [GO:0019221]; heart morphogenesis [GO:0003007]; heart trabecula formation [GO:0060347]; muscle contraction [GO:0006936]; negative regulation of phosphoprotein phosphatase activity [GO:0032515]; negative regulation of transforming growth factor beta1 activation [GO:1901393]; positive regulation of protein binding …	cytoplasm [GO:0005737]; cytoplasmic side of membrane [GO:0098562]; cytosol [GO:0005829]; extrinsic component of organelle membrane [GO:0031312]; intracellular membrane-bounded organelle [GO:0043231]; membrane [GO:0016020]; ryanodine receptor complex [GO:1990425]; sarcoplasmic reticulum [GO:0016529]; sarcoplasmic reticulum membrane [GO:0033017]; synapse [GO:0045202]; Z disc [GO:0030018];axon termi…	enzyme binding [GO:0019899]; FK506 binding [GO:0005528]; Hsp70 protein binding [GO:0030544]; identical protein binding [GO:0042802]; ion channel binding [GO:0044325]; peptidyl-prolyl cis-trans isomerase activity [GO:0003755]; SMAD binding [GO:0046332]; transforming growth factor beta receptor binding [GO:0005160]; type I transforming growth factor beta receptor binding [GO:0034713];activin bindin…	Cytoplasmic side {ECO:0000250|UniProtKB:P62943}.; Peripheral membrane protein {ECO:0000250|UniProtKB:P62943};SUBCELLULAR LOCATION: Cytoplasm, cytosol {ECO:0000250|UniProtKB:P62942}. Sarcoplasmic reticulum membrane {ECO:0000250|UniProtKB:P62943}	mTORC1-mediated signalling	2	2	2	25	25	25	11.922	0	101.31	265810000	80	1	108	sp|P26883|FKB1A_MOUSE Peptidyl-prolyl cis-trans isomerase FKBP1A OS=Mus musculus OX=10090 GN=Fkbp1a PE=1 SV=2	By MS/MS	By MS/MS	By MS/MS	By MS/MS	By MS/MS	By MS/MS	By MS/MS	By MS/MS	By MS/MS	By MS/MS	By MS/MS	By MS/MS	By MS/MS	By MS/MS	By MS/MS	By MS/MS
Q80X90	Q80X90	Filamin-B	Flnb	0.307328	+	0.00379135	0.00982588	19.5745	19.6993	19.6144	19.7494	19.8764	20.0073	20.0166	cellular response to interferon-gamma [GO:0071346]; epithelial cell morphogenesis [GO:0003382]; keratinocyte development [GO:0003334]; skeletal muscle tissue development [GO:0007519];actin cytoskeleton organization [GO:0030036]	cell cortex [GO:0005938]; cytoplasm [GO:0005737]; cytosol [GO:0005829]; focal adhesion [GO:0005925]; neuron projection [GO:0043005]; neuronal cell body [GO:0043025]; nucleus [GO:0005634]; phagocytic vesicle [GO:0045335]; plasma membrane [GO:0005886]; stress fiber [GO:0001725]; Z disc [GO:0030018];brush border [GO:0005903]	identical protein binding [GO:0042802];actin binding [GO:0003779]	SUBCELLULAR LOCATION: Cytoplasm, cell cortex. Cytoplasm, cytoskeleton. Cytoplasm, cytoskeleton, stress fiber {ECO:0000250}. Cytoplasm, myofibril, sarcomere, Z line {ECO:0000250}.	ISG15 antiviral mechanism	12	10	10	8.2	7.5	7.5	277.82	0	80.073	53380000	38	1	2602	sp|Q80X90|FLNB_MOUSE Filamin-B OS=Mus musculus OX=10090 GN=Flnb PE=1 SV=3	By MS/MS	By MS/MS	By MS/MS	By MS/MS	By MS/MS	By MS/MS	By MS/MS	By MS/MS	By MS/MS	By MS/MS	By MS/MS	By MS/MS	By MS/MS	By MS/MS	By MS/MS	By MS/MS
Q00612;P97324	Q00612;P97324	Glucose-6-phosphate 1-dehydrogenase X;Glucose-6-phosphate 1-dehydrogenase 2	G6pdx;G6pd2	0.310654	+	0.00242801	0.00765312	21.4716	21.5126	21.3606	21.4373	21.6612	21.8026	21.8047	angiotensin-mediated vasodilation involved in regulation of systemic arterial blood pressure [GO:0002033]; cellular response to oxidative stress [GO:0034599]; cholesterol biosynthetic process [GO:0006695]; erythrocyte development [GO:0048821]; erythrocyte maturation [GO:0043249]; glucose 6-phosphate metabolic process [GO:0051156]; glucose metabolic process [GO:0006006]; glutathione metabolic proc…	cytoplasm [GO:0005737]; cytoplasmic side of plasma membrane [GO:0009898]; cytosol [GO:0005829]; intracellular membrane-bounded organelle [GO:0043231]; membrane [GO:0016020]; nucleus [GO:0005634];centriolar satellite [GO:0034451];cytosol [GO:0005829]	glucose binding [GO:0005536]; glucose-6-phosphate dehydrogenase activity [GO:0004345]; identical protein binding [GO:0042802]; NADP binding [GO:0050661]; protein homodimerization activity [GO:0042803];carbohydrate binding [GO:0030246];glucose-6-phosphate dehydrogenase activity [GO:0004345]	Peripheral membrane protein {ECO:0000250|UniProtKB:P11413}.;SUBCELLULAR LOCATION: Cytoplasm, cytosol {ECO:0000250|UniProtKB:P11413}. Membrane {ECO:0000250|UniProtKB:P11413}	TP53 Regulates Metabolic Genes	12	12	12	30.3	30.3	30.3	59.262	0	154.72	366550000	159	2	515	sp|Q00612|G6PD1_MOUSE Glucose-6-phosphate 1-dehydrogenase X OS=Mus musculus OX=10090 GN=G6pdx PE=1 SV=3;sp|P97324|G6PD2_MOUSE Glucose-6-phosphate 1-dehydrogenase 2 OS=Mus musculus OX=10090 GN=G6pd2 PE=1 SV=3	By MS/MS	By MS/MS	By MS/MS	By MS/MS	By MS/MS	By MS/MS	By MS/MS	By MS/MS	By MS/MS	By MS/MS	By MS/MS	By MS/MS	By MS/MS	By MS/MS	By MS/MS	By MS/MS
Q8R059	Q8R059	UDP-glucose 4-epimerase	Gale	-0.85113	+	0.000381984	0.00337824	20.4374	20.4479	20.7409	20.6683	19.8249	19.6674	19.6752	galactose catabolic process via UDP-galactose [GO:0033499]; galactose metabolic process [GO:0006012]; glycolytic process from galactose [GO:0061623];galactose catabolic process [GO:0019388]	cytosol [GO:0005829]	protein homodimerization activity [GO:0042803]; UDP-glucose 4-epimerase activity [GO:0003978]; UDP-N-acetylglucosamine 4-epimerase activity [GO:0003974];identical protein binding [GO:0042802]		Galactose catabolism	7	7	7	37.2	37.2	37.2	38.224	0	111.82	96654000	62	1	347	sp|Q8R059|GALE_MOUSE UDP-glucose 4-epimerase OS=Mus musculus OX=10090 GN=Gale PE=1 SV=1	By MS/MS	By MS/MS	By MS/MS	By MS/MS	By MS/MS	By MS/MS	By MS/MS	By MS/MS	By MS/MS	By MS/MS	By MS/MS	By MS/MS	By MS/MS	By MS/MS	By MS/MS	By MS/MS
Q68FH4	Q68FH4	N-acetylgalactosamine kinase	Galk2	-0.369233	+	0.00297479	0.00846819	19.1299	19.404	19.2806	19.2802	18.9196	18.9299	18.8638	galactose metabolic process [GO:0006012]	cytosol [GO:0005829]	galactokinase activity [GO:0004335]; N-acetylgalactosamine kinase activity [GO:0033858];ATP binding [GO:0005524]			3	3	3	10	10	10	50.503	0	8.8693	22396000	17	1	458	sp|Q68FH4|GALK2_MOUSE N-acetylgalactosamine kinase OS=Mus musculus OX=10090 GN=Galk2 PE=1 SV=1	By MS/MS	By MS/MS	By MS/MS	By MS/MS	By MS/MS	By MS/MS	By MS/MS	By MS/MS	By MS/MS	By MS/MS	By MS/MS	By MS/MS	By MS/MS	By MS/MS	By MS/MS	By MS/MS
Q8BHN3	Q8BHN3	Neutral alpha-glucosidase AB	Ganab	-0.143222	+	0.00166317	0.00643161	22.56	22.5391	22.4986	22.5163	22.3982	22.3452	22.4124	N-glycan processing [GO:0006491];carbohydrate metabolic process [GO:0005975]	glucosidase II complex [GO:0017177]; Golgi apparatus [GO:0005794]; intracellular membrane-bounded organelle [GO:0043231]; melanosome [GO:0042470];endoplasmic reticulum [GO:0005783]	carbohydrate binding [GO:0030246]; glucan 1,3-alpha-glucosidase activity [GO:0033919]; glucosidase activity [GO:0015926]; hydrolase activity, hydrolyzing O-glycosyl compounds [GO:0004553];alpha-glucosidase activity [GO:0090599]	SUBCELLULAR LOCATION: Endoplasmic reticulum {ECO:0000250|UniProtKB:Q14697}. Golgi apparatus {ECO:0000250|UniProtKB:P79403}. Melanosome {ECO:0000250|UniProtKB:Q14697}.		23	23	23	39.6	39.6	39.6	106.91	0	289.63	968670000	347	1	944	sp|Q8BHN3|GANAB_MOUSE Neutral alpha-glucosidase AB OS=Mus musculus OX=10090 GN=Ganab PE=1 SV=1	By MS/MS	By MS/MS	By MS/MS	By MS/MS	By MS/MS	By MS/MS	By MS/MS	By MS/MS	By MS/MS	By MS/MS	By MS/MS	By MS/MS	By MS/MS	By MS/MS	By MS/MS	By MS/MS
P16858	P16858	Glyceraldehyde-3-phosphate dehydrogenase	Gapdh	-1.43718	+	7.51035e-06	0.00266667	28.2118	28.3228	28.3586	28.3258	26.7315	26.8679	27.0032	apoptotic process [GO:0006915]; cAMP-mediated signaling [GO:0019933]; carbohydrate metabolic process [GO:0005975]; cellular response to interferon-gamma [GO:0071346]; defense response to fungus [GO:0050832]; gluconeogenesis [GO:0006094]; glycolytic process [GO:0006096]; killing by host of symbiont cells [GO:0051873]; killing of cells of other organism [GO:0031640]; microtubule cytoskeleton organi…	cytosol [GO:0005829]; GAIT complex [GO:0097452]; glutamatergic synapse [GO:0098978]; intracellular membrane-bounded organelle [GO:0043231]; late endosome lumen [GO:0031906]; lipid droplet [GO:0005811]; microtubule cytoskeleton [GO:0015630]; mitochondrion [GO:0005739]; myelin sheath [GO:0043209]; nuclear membrane [GO:0031965]; nucleus [GO:0005634]; plasma membrane [GO:0005886]; postsynaptic densit…	disordered domain specific binding [GO:0097718]; enzyme binding [GO:0019899]; glyceraldehyde-3-phosphate dehydrogenase (NAD+) (phosphorylating) activity [GO:0004365]; identical protein binding [GO:0042802]; microtubule binding [GO:0008017]; NAD binding [GO:0051287]; NADP binding [GO:0050661]; peptidyl-cysteine S-nitrosylase activity [GO:0035605];aspartic-type endopeptidase inhibitor activity [GO:…	SUBCELLULAR LOCATION: Cytoplasm, cytosol {ECO:0000250|UniProtKB:P04797}. Cytoplasm, cytoskeleton {ECO:0000250|UniProtKB:P04797}. Nucleus {ECO:0000250|UniProtKB:P04797}. Note=Translocates to the nucleus following S-nitrosylation and interaction with SIAH1, which contains a nuclear localization signal. Colocalizes with CHP1 to small punctate structures along the microtubules tracks. {ECO:0000250|Un…	Glycolysis	14	14	14	49.2	49.2	49.2	35.81	0	323.31	21790000000	1345	1	333	sp|P16858|G3P_MOUSE Glyceraldehyde-3-phosphate dehydrogenase OS=Mus musculus OX=10090 GN=Gapdh PE=1 SV=2	By MS/MS	By MS/MS	By MS/MS	By MS/MS	By MS/MS	By MS/MS	By MS/MS	By MS/MS	By MS/MS	By MS/MS	By MS/MS	By MS/MS	By MS/MS	By MS/MS	By MS/MS	By MS/MS
Q9CY66	Q9CY66	H/ACA ribonucleoprotein complex subunit 1	Gar1	0.910847	+	0.000510494	0.00407306	20.7474	20.6686	20.7109	20.7567	21.8489	21.6596	21.3867	telomere maintenance via telomerase [GO:0007004];snoRNA guided rRNA pseudouridine synthesis [GO:0000454]	box H/ACA telomerase RNP complex [GO:0090661]; Cajal body [GO:0015030]; chromosome, telomeric region [GO:0000781]; dense fibrillar component [GO:0001651]; fibrillar center [GO:0001650]; telomerase holoenzyme complex [GO:0005697];box H/ACA snoRNP complex [GO:0031429]	snoRNA binding [GO:0030515]; telomerase RNA binding [GO:0070034];box H/ACA snoRNA binding [GO:0034513]	SUBCELLULAR LOCATION: Nucleus, nucleolus {ECO:0000250}. Nucleus, Cajal body {ECO:0000250}. Note=Also localized to Cajal bodies (coiled bodies). {ECO:0000250}.	Telomere Extension By Telomerase	4	4	4	15.6	15.6	15.6	23.474	0	24.397	92346000	14	1	231	sp|Q9CY66|GAR1_MOUSE H/ACA ribonucleoprotein complex subunit 1 OS=Mus musculus OX=10090 GN=Gar1 PE=1 SV=1	By MS/MS	By MS/MS	By MS/MS	By matching	By matching	By matching	By matching	By MS/MS	By MS/MS	By matching	By matching	By matching	By MS/MS	By MS/MS	By MS/MS	By MS/MS
Q9D6Y9	Q9D6Y9	1,4-alpha-glucan-branching enzyme	Gbe1	-0.297251	+	0.00312413	0.00878589	18.8343	18.7477	18.8303	18.7348	18.4029	18.4734	18.5922	glycogen biosynthetic process [GO:0005978]; negative regulation of neuron apoptotic process [GO:0043524];carbohydrate metabolic process [GO:0005975]	cytoplasm [GO:0005737]	1,4-alpha-glucan branching enzyme activity (using a glucosylated glycogenin as primer for glycogen synthesis) [GO:0102752]; carbohydrate binding [GO:0030246]; cation binding [GO:0043169]; hydrolase activity, hydrolyzing O-glycosyl compounds [GO:0004553];1,4-alpha-glucan branching enzyme activity [GO:0003844]		Glycogen synthesis	4	4	4	7.3	7.3	7.3	80.363	0	5.1619	18568000	20	1	702	sp|Q9D6Y9|GLGB_MOUSE 1,4-alpha-glucan-branching enzyme OS=Mus musculus OX=10090 GN=Gbe1 PE=1 SV=1	By MS/MS	By MS/MS	By MS/MS	By MS/MS	By MS/MS	By MS/MS	By MS/MS	By MS/MS	By MS/MS	By MS/MS	By MS/MS	By MS/MS	By MS/MS	By MS/MS	By MS/MS	By MS/MS
O09172	O09172	Glutamate--cysteine ligase regulatory subunit	Gclm	0.26521	+	0.00155812	0.00587578	20.1808	20.0888	20.077	20.1517	20.4577	20.3801	20.3316	apoptotic mitochondrial changes [GO:0008637]; blood vessel diameter maintenance [GO:0097746]; cellular response to fibroblast growth factor stimulus [GO:0044344]; cellular response to follicle-stimulating hormone stimulus [GO:0071372]; cellular response to glucose stimulus [GO:0071333]; cellular response to hepatocyte growth factor stimulus [GO:0035729]; cellular response to leukemia inhibitory f…	glutamate-cysteine ligase complex [GO:0017109]	enzyme regulator activity [GO:0030234]; glutamate-cysteine ligase activity [GO:0004357]; glutamate-cysteine ligase catalytic subunit binding [GO:0035226]; protein-containing complex binding [GO:0044877];D-threo-aldose 1-dehydrogenase activity [GO:0047834]		Glutathione synthesis and recycling	2	2	2	10.2	10.2	10.2	30.534	0	23.736	36473000	14	1	274	sp|O09172|GSH0_MOUSE Glutamate--cysteine ligase regulatory subunit OS=Mus musculus OX=10090 GN=Gclm PE=1 SV=1	By MS/MS	By MS/MS	By MS/MS	By matching	By matching	By matching	By matching	By matching	By matching	By MS/MS	By MS/MS	By MS/MS	By MS/MS	By MS/MS	By MS/MS	By MS/MS
Q9CX53	Q9CX53	Gem-associated protein 6	Gemin6	-0.996864	+	0.00211347	0.00728492	19.5228	20.0138	20.1849	19.7683	18.8876	18.8553	18.8839	spliceosomal snRNP assembly [GO:0000387];spliceosomal complex assembly [GO:0000245]	cytosol [GO:0005829]; Gemini of coiled bodies [GO:0097504]; nuclear body [GO:0016604]; nucleoplasm [GO:0005654]; SMN complex [GO:0032797]; SMN-Sm protein complex [GO:0034719];cytoplasm [GO:0005737]		SUBCELLULAR LOCATION: Nucleus, nucleoplasm {ECO:0000250}. Nucleus, gem {ECO:0000250}. Cytoplasm {ECO:0000250}. Note=Found both in the nucleoplasm and in nuclear bodies called gems (Gemini of Cajal bodies) that are often in proximity to Cajal (coiled) bodies. Also found in the cytoplasm (By similarity). {ECO:0000250}.	snRNP Assembly	3	3	3	27.1	27.1	27.1	18.75	0	59.619	25572000	18	1	166	sp|Q9CX53|GEMI6_MOUSE Gem-associated protein 6 OS=Mus musculus OX=10090 GN=Gemin6 PE=1 SV=2	By MS/MS	By MS/MS	By MS/MS	By MS/MS	By MS/MS	By MS/MS	By MS/MS	By MS/MS	By MS/MS	By MS/MS	By MS/MS	By matching	By matching	By MS/MS	By MS/MS	By MS/MS
P47856;Q9Z2Z9	P47856	Glutamine--fructose-6-phosphate aminotransferase [isomerizing] 1	Gfpt1	-0.217331	+	0.00106689	0.00455714	20.5765	20.647	20.6284	20.6189	20.3456	20.399	20.4565	fructose 6-phosphate metabolic process [GO:0006002]; glucosamine biosynthetic process [GO:0006042]; glutamine metabolic process [GO:0006541]; negative regulation of glycogen biosynthetic process [GO:0045719]; protein N-linked glycosylation [GO:0006487]; UDP-N-acetylglucosamine biosynthetic process [GO:0006048]; UDP-N-acetylglucosamine metabolic process [GO:0006047];cellular response to leukemia i…		carbohydrate binding [GO:0030246]; carbohydrate derivative binding [GO:0097367]; glutamine-fructose-6-phosphate transaminase (isomerizing) activity [GO:0004360]; identical protein binding [GO:0042802];amino acid binding [GO:0016597];carbohydrate derivative binding [GO:0097367]		Synthesis of UDP-N-acetyl-glucosamine	12	12	12	19.9	19.9	19.9	78.538	0	107.84	148800000	69	2	697	sp|P47856|GFPT1_MOUSE Glutamine--fructose-6-phosphate aminotransferase [isomerizing] 1 OS=Mus musculus OX=10090 GN=Gfpt1 PE=1 SV=3	By MS/MS	By MS/MS	By MS/MS	By MS/MS	By MS/MS	By MS/MS	By MS/MS	By MS/MS	By MS/MS	By MS/MS	By MS/MS	By MS/MS	By MS/MS	By MS/MS	By MS/MS	By MS/MS
P23780	P23780	Beta-galactosidase	Glb1	0.301292	+	0.00347364	0.00940488	19.7493	19.8329	19.6952	19.8305	19.9973	20.0662	20.1713	galactose catabolic process [GO:0019388]; response to cortisone [GO:0051413]; response to Thyroglobulin triiodothyronine [GO:1904016];cellular carbohydrate metabolic process [GO:0044262]	extracellular space [GO:0005615]; Golgi apparatus [GO:0005794]; intracellular membrane-bounded organelle [GO:0043231]; lysosome [GO:0005764]; vacuole [GO:0005773];cytoplasm [GO:0005737]	galactoside binding [GO:0016936]; hydrolase activity [GO:0016787]; protein homodimerization activity [GO:0042803];beta-galactosidase activity [GO:0004565]	SUBCELLULAR LOCATION: Lysosome {ECO:0000250|UniProtKB:P16278}.	Glycosphingolipid metabolism	3	3	3	4.9	4.9	4.9	73.12	0	21.283	30811000	25	1	647	sp|P23780|BGAL_MOUSE Beta-galactosidase OS=Mus musculus OX=10090 GN=Glb1 PE=1 SV=1	By MS/MS	By MS/MS	By MS/MS	By MS/MS	By MS/MS	By MS/MS	By MS/MS	By MS/MS	By MS/MS	By MS/MS	By MS/MS	By MS/MS	By MS/MS	By MS/MS	By MS/MS	By MS/MS
Q9CPU0	Q9CPU0	Lactoylglutathione lyase	Glo1	-0.448374	+	8.1879e-05	0.0022963	21.3317	21.3546	21.3814	21.4458	20.8701	20.9565	20.9633	glutathione metabolic process [GO:0006749]; methylglyoxal catabolic process to D-lactate via S-lactoyl-glutathione [GO:0019243]; methylglyoxal metabolic process [GO:0009438]; negative regulation of apoptotic process [GO:0043066]; osteoclast differentiation [GO:0030316]; regulation of transcription by RNA polymerase II [GO:0006357];carbohydrate metabolic process [GO:0005975]	nucleoplasm [GO:0005654]; plasma membrane [GO:0005886];cytosol [GO:0005829]	zinc ion binding [GO:0008270];lactoylglutathione lyase activity [GO:0004462]		Pyruvate metabolism	5	5	5	31.5	31.5	31.5	20.809	0	57.399	144640000	66	1	184	sp|Q9CPU0|LGUL_MOUSE Lactoylglutathione lyase OS=Mus musculus OX=10090 GN=Glo1 PE=1 SV=3	By MS/MS	By MS/MS	By MS/MS	By MS/MS	By MS/MS	By MS/MS	By MS/MS	By MS/MS	By MS/MS	By MS/MS	By MS/MS	By MS/MS	By MS/MS	By MS/MS	By MS/MS	By MS/MS
Q9CPV4	Q9CPV4	Glyoxalase domain-containing protein 4	Glod4	-0.584318	+	0.00130026	0.00524	21.9114	21.7202	21.7227	21.9924	21.1759	21.3376	21.2436		mitochondrion [GO:0005739]		SUBCELLULAR LOCATION: Mitochondrion {ECO:0000250}.		6	6	6	30.9	30.9	30.9	33.316	0	63.793	135400000	47	1	298	sp|Q9CPV4|GLOD4_MOUSE Glyoxalase domain-containing protein 4 OS=Mus musculus OX=10090 GN=Glod4 PE=1 SV=1	By MS/MS	By MS/MS	By MS/MS	By MS/MS	By MS/MS	By MS/MS	By MS/MS	By MS/MS	By MS/MS	By MS/MS	By MS/MS	By MS/MS	By MS/MS	By MS/MS	By MS/MS	By MS/MS
D3Z7P3	D3Z7P3	Glutaminase kidney isoform, mitochondrial	Gls	0.413716	+	0.00172186	0.00633533	19.1955	19.1047	19.2656	19.1782	19.6926	19.6353	19.4712	glutamate biosynthetic process [GO:0006537]; glutamate homeostasis [GO:0090461]; glutamine catabolic process [GO:0006543]; protein homotetramerization [GO:0051289]; regulation of respiratory gaseous exchange by nervous system process [GO:0002087]; suckling behavior [GO:0001967];chemical synaptic transmission [GO:0007268]	mitochondrial matrix [GO:0005759]; mitochondrion [GO:0005739]; synapse [GO:0045202];cytosol [GO:0005829]	identical protein binding [GO:0042802];glutaminase activity [GO:0004359]	SUBCELLULAR LOCATION: [Glutaminase kidney isoform, mitochondrial 65 kDa chain]: Mitochondrion matrix {ECO:0000250|UniProtKB:P13264}. Note=Produced by the proteolytic processing of the 74-kDa cytosolic precursor. {ECO:0000250|UniProtKB:P13264}.; SUBCELLULAR LOCATION: [Glutaminase kidney isoform, mitochondrial 68 kDa chain]: Mitochondrion matrix {ECO:0000250|UniProtKB:P13264}. Note=Produced by the …	Glutamate Neurotransmitter Release Cycle	6	6	6	15.1	15.1	15.1	73.963	0	101.76	42055000	64	1	674	sp|D3Z7P3|GLSK_MOUSE Glutaminase kidney isoform, mitochondrial OS=Mus musculus OX=10090 GN=Gls PE=1 SV=1	By MS/MS	By MS/MS	By MS/MS	By MS/MS	By MS/MS	By MS/MS	By MS/MS	By MS/MS	By MS/MS	By MS/MS	By MS/MS	By MS/MS	By MS/MS	By MS/MS	By MS/MS	By MS/MS
Q60648	Q60648	Ganglioside GM2 activator	Gm2a	0.288256	+	0.00395197	0.00996737	20.9127	20.8427	20.7297	20.883	21.0541	21.1685	21.1683	learning or memory [GO:0007611]; lipid storage [GO:0019915]; lipid transport [GO:0006869]; nervous system process [GO:0050877]; neuromuscular process controlling balance [GO:0050885]; oligosaccharide catabolic process [GO:0009313]; positive regulation of hydrolase activity [GO:0051345];ganglioside catabolic process [GO:0006689]	basolateral plasma membrane [GO:0016323]; cytoplasmic side of plasma membrane [GO:0009898]; cytosol [GO:0005829]; lysosome [GO:0005764]; mitochondrion [GO:0005739];apical plasma membrane [GO:0016324]	beta-N-acetylhexosaminidase activity [GO:0004563]; enzyme activator activity [GO:0008047]; lipid transporter activity [GO:0005319]; phospholipase activator activity [GO:0016004];beta-N-acetylgalactosaminidase activity [GO:0032428]	SUBCELLULAR LOCATION: Lysosome.	Glycosphingolipid metabolism	3	3	3	21.8	21.8	21.8	20.824	0	31.034	92932000	93	1	193	sp|Q60648|SAP3_MOUSE Ganglioside GM2 activator OS=Mus musculus OX=10090 GN=Gm2a PE=1 SV=2	By MS/MS	By MS/MS	By MS/MS	By MS/MS	By MS/MS	By MS/MS	By MS/MS	By MS/MS	By MS/MS	By MS/MS	By MS/MS	By MS/MS	By MS/MS	By MS/MS	By MS/MS	By MS/MS
Q3THK7	Q3THK7	GMP synthase [glutamine-hydrolyzing]	Gmps	-0.577302	+	0.000145451	0.00284444	21.7711	21.7528	21.8047	21.9332	21.1739	21.2881	21.2525	GMP biosynthetic process [GO:0006177];glutamine metabolic process [GO:0006541]	cytosol [GO:0005829]	GMP synthase activity [GO:0003921]; pyrophosphatase activity [GO:0016462];ATP binding [GO:0005524]	SUBCELLULAR LOCATION: Cytoplasm {ECO:0000250}.	Purine ribonucleoside monophosphate biosynthesis	13	13	13	34.3	34.3	34.3	76.723	0	106.32	419450000	196	1	693	sp|Q3THK7|GUAA_MOUSE GMP synthase [glutamine-hydrolyzing] OS=Mus musculus OX=10090 GN=Gmps PE=1 SV=2	By MS/MS	By MS/MS	By MS/MS	By MS/MS	By MS/MS	By MS/MS	By MS/MS	By MS/MS	By MS/MS	By MS/MS	By MS/MS	By MS/MS	By MS/MS	By MS/MS	By MS/MS	By MS/MS
P08752;B2RSH2;P18872	P08752	Guanine nucleotide-binding protein G(i) subunit alpha-2	Gnai2	-0.228561	+	4.38445e-05	0.00256	23.2537	23.2829	23.239	23.224	23.0213	23.0395	23.0032	adenylate cyclase-inhibiting G protein-coupled receptor signaling pathway [GO:0007193]; adenylate cyclase-modulating G protein-coupled receptor signaling pathway [GO:0007188]; aging [GO:0007568]; cell cycle [GO:0007049]; cell division [GO:0051301]; cell population proliferation [GO:0008283]; cellular process [GO:0009987]; cellular response to forskolin [GO:1904322]; dopamine receptor signaling pa…	centrosome [GO:0005813]; cytoplasm [GO:0005737]; cytosol [GO:0005829]; dendrite [GO:0030425]; heterotrimeric G-protein complex [GO:0005834]; membrane [GO:0016020]; membrane raft [GO:0045121]; midbody [GO:0030496]; myelin sheath [GO:0043209]; neuron projection [GO:0043005]; nucleoplasm [GO:0005654]; nucleus [GO:0005634]; plasma membrane [GO:0005886]; protein-containing complex [GO:0032991]; synaps…	G protein-coupled receptor binding [GO:0001664]; G protein-coupled serotonin receptor binding [GO:0031821]; G-protein beta/gamma-subunit complex binding [GO:0031683]; GTP binding [GO:0005525]; GTPase activating protein binding [GO:0032794]; GTPase activity [GO:0003924]; magnesium ion binding [GO:0000287]; metal ion binding [GO:0046872]; mu-type opioid receptor binding [GO:0031852]; protein-contai…	Cytoplasmic side {ECO:0000250|UniProtKB:P10824}. Cytoplasm, cytoskeleton, microtubule organizing center, centrosome {ECO:0000250|UniProtKB:P10824}. Cytoplasm, cell cortex {ECO:0000250|UniProtKB:P63096}. Membrane {ECO:0000250|UniProtKB:P10824}; Lipid-anchor {ECO:0000250|UniProtKB:P04899}. Note=Localizes in the centrosomes of interphase and mitotic cells. Detected at the cleavage furrow and/or the …	PLC beta mediated events	12	12	7	37.2	37.2	22.5	40.489	0	323.31	752720000	232	3	355	sp|P08752|GNAI2_MOUSE Guanine nucleotide-binding protein G(i) subunit alpha-2 OS=Mus musculus OX=10090 GN=Gnai2 PE=1 SV=5	By MS/MS	By MS/MS	By MS/MS	By MS/MS	By MS/MS	By MS/MS	By MS/MS	By MS/MS	By MS/MS	By MS/MS	By MS/MS	By MS/MS	By MS/MS	By MS/MS	By MS/MS	By MS/MS
Q3ULJ0;P13707	Q3ULJ0	Glycerol-3-phosphate dehydrogenase 1-like protein	Gpd1l	-0.654872	+	0.0034571	0.00942787	20.0547	20.4258	20.3994	20.0877	19.4974	19.6877	19.576	cellular response to cAMP [GO:0071320]; cellular response to tumor necrosis factor [GO:0071356]; gluconeogenesis [GO:0006094]; glycerol-3-phosphate catabolic process [GO:0046168]; glycerol-3-phosphate metabolic process [GO:0006072]; glycerolipid metabolic process [GO:0046486]; glycerophosphate shuttle [GO:0006127]; NAD metabolic process [GO:0019674]; NADH metabolic process [GO:0006734]; NADH oxid…	glycerol-3-phosphate dehydrogenase complex [GO:0009331]; membrane [GO:0016020]; mitochondrion [GO:0005739]; plasma membrane [GO:0005886];cytosol [GO:0005829]	glycerol-3-phosphate dehydrogenase [NAD+] activity [GO:0004367]; NAD binding [GO:0051287]; oxidoreductase activity, acting on the CH-OH group of donors, NAD or NADP as acceptor [GO:0016616]; protein homodimerization activity [GO:0042803]; sodium channel regulator activity [GO:0017080];glycerol-3-phosphate dehydrogenase (quinone) activity [GO:0004368];ion channel binding [GO:0044325]	SUBCELLULAR LOCATION: Cytoplasm {ECO:0000250|UniProtKB:P21695}.;SUBCELLULAR LOCATION: Cytoplasm {ECO:0000305}.	Synthesis of PA	3	3	3	15.7	15.7	15.7	38.225	0	9.9266	39054000	43	2	351	sp|Q3ULJ0|GPD1L_MOUSE Glycerol-3-phosphate dehydrogenase 1-like protein OS=Mus musculus OX=10090 GN=Gpd1l PE=1 SV=2	By MS/MS	By MS/MS	By MS/MS	By MS/MS	By MS/MS	By MS/MS	By MS/MS	By MS/MS	By MS/MS	By MS/MS	By MS/MS	By MS/MS	By MS/MS	By MS/MS	By MS/MS	By MS/MS
P06745;CON__Q3ZBD7	P06745	Glucose-6-phosphate isomerase	Gpi	-0.488414	+	0.00076941	0.00412698	25.0112	25.0216	24.9962	24.9728	24.6243	24.3599	24.5519	carbohydrate metabolic process [GO:0005975]; erythrocyte homeostasis [GO:0034101]; gluconeogenesis [GO:0006094]; glucose 6-phosphate metabolic process [GO:0051156]; glucose homeostasis [GO:0042593]; glycolytic process [GO:0006096]; glycolytic process through glucose-6-phosphate [GO:0061620]; in utero embryonic development [GO:0001701]; learning or memory [GO:0007611]; mesoderm formation [GO:00017…	cytoplasm [GO:0005737]; cytosol [GO:0005829]; extracellular space [GO:0005615]; myelin sheath [GO:0043209]; neuron projection [GO:0043005]; nucleoplasm [GO:0005654]; plasma membrane [GO:0005886];ciliary membrane [GO:0060170]	glucose-6-phosphate isomerase activity [GO:0004347]; growth factor activity [GO:0008083]; monosaccharide binding [GO:0048029]; ubiquitin protein ligase binding [GO:0031625];cytokine activity [GO:0005125]	SUBCELLULAR LOCATION: Cytoplasm {ECO:0000250|UniProtKB:P06744}. Secreted {ECO:0000250|UniProtKB:P06744}.	TP53 Regulates Metabolic Genes	20	20	20	52	52	52	62.766	0	323.31	4271700000	744	2	558	sp|P06745|G6PI_MOUSE Glucose-6-phosphate isomerase OS=Mus musculus OX=10090 GN=Gpi PE=1 SV=4	By MS/MS	By MS/MS	By MS/MS	By MS/MS	By MS/MS	By MS/MS	By MS/MS	By MS/MS	By MS/MS	By MS/MS	By MS/MS	By MS/MS	By MS/MS	By MS/MS	By MS/MS	By MS/MS
O89100	O89100	GRB2-related adaptor protein 2	Grap2	0.144869	+	0.00215086	0.00734262	21.6351	21.6286	21.5562	21.6137	21.7267	21.7521	21.781		cytosol [GO:0005829]; endosome [GO:0005768]; nucleoplasm [GO:0005654]; nucleus [GO:0005634]; plasma membrane [GO:0005886];cytoplasm [GO:0005737]		SUBCELLULAR LOCATION: Nucleus {ECO:0000250}. Cytoplasm {ECO:0000250}. Endosome {ECO:0000250}.	Signaling by SCF-KIT	9	9	9	37.9	37.9	37.9	36.81	0	199.97	290220000	121	1	322	sp|O89100|GRAP2_MOUSE GRB2-related adaptor protein 2 OS=Mus musculus OX=10090 GN=Grap2 PE=1 SV=1	By MS/MS	By MS/MS	By MS/MS	By MS/MS	By MS/MS	By MS/MS	By MS/MS	By MS/MS	By MS/MS	By MS/MS	By MS/MS	By MS/MS	By MS/MS	By MS/MS	By MS/MS	By MS/MS
Q8C5Q4	Q8C5Q4	G-rich sequence factor 1	Grsf1	-1.15076	+	0.0010228	0.00453818	18.6201	18.9509	18.8382	18.6262	17.5152	17.9284	17.3807	morphogenesis of embryonic epithelium [GO:0016331]; mRNA processing [GO:0006397]; positive regulation of mitochondrial RNA catabolic process [GO:0000962]; regulation of RNA splicing [GO:0043484]; tRNA processing [GO:0008033];anterior/posterior pattern specification [GO:0009952]	mitochondrion [GO:0005739]; nucleoplasm [GO:0005654]; ribonucleoprotein complex [GO:1990904]; ribonucleoprotein granule [GO:0035770];mitochondrial nucleoid [GO:0042645]	RNA binding [GO:0003723]	SUBCELLULAR LOCATION: Mitochondrion matrix {ECO:0000250|UniProtKB:Q12849}. Note=Localizes to mitochondrial RNA granules found in close proximity to the mitochondrial nucleoids. {ECO:0000250|UniProtKB:Q12849}.		3	3	3	12.7	12.7	12.7	53.076	0	41.154	11577000	10	1	479	sp|Q8C5Q4|GRSF1_MOUSE G-rich sequence factor 1 OS=Mus musculus OX=10090 GN=Grsf1 PE=1 SV=2	By MS/MS	By MS/MS	By MS/MS	By MS/MS	By MS/MS	By MS/MS	By MS/MS	By MS/MS	By MS/MS	By MS/MS	By matching	By MS/MS	By MS/MS	By MS/MS	By matching
Q8R050;Q149F3	Q8R050;Q149F3	Eukaryotic peptide chain release factor GTP-binding subunit ERF3A;Eukaryotic peptide chain release factor GTP-binding subunit ERF3B	Gspt1;Gspt2	-0.510629	+	4.82304e-05	0.0024	22.4023	22.4278	22.5504	22.4687	21.9698	21.9517	21.9337	cytoplasmic translational termination [GO:0002184]; nuclear-transcribed mRNA catabolic process, nonsense-mediated decay [GO:0000184]; protein methylation [GO:0006479]; regulation of translational termination [GO:0006449]; translation [GO:0006412];cell cycle [GO:0007049];cytoplasmic translational termination [GO:0002184]	translation release factor complex [GO:0018444];cytosol [GO:0005829]	GTP binding [GO:0005525]; translation release factor activity [GO:0003747];GTPase activity [GO:0003924]	SUBCELLULAR LOCATION: Cytoplasm {ECO:0000305}.	Eukaryotic Translation Termination	7	7	7	16.5	16.5	16.5	68.625	0	60.11	224820000	93	2	636	sp|Q8R050|ERF3A_MOUSE Eukaryotic peptide chain release factor GTP-binding subunit ERF3A OS=Mus musculus OX=10090 GN=Gspt1 PE=1 SV=2;sp|Q149F3|ERF3B_MOUSE Eukaryotic peptide chain release factor GTP-binding subunit ERF3B OS=Mus musculus OX=10090 GN=Gspt2 PE	By MS/MS	By MS/MS	By MS/MS	By MS/MS	By MS/MS	By MS/MS	By MS/MS	By MS/MS	By MS/MS	By MS/MS	By MS/MS	By MS/MS	By MS/MS	By MS/MS	By MS/MS	By MS/MS
Q61133	Q61133	Glutathione S-transferase theta-2	Gstt2	-0.198514	+	0.000728299	0.00423333	20.8117	20.8559	20.7677	20.7601	20.5964	20.6151	20.5895	glutathione metabolic process [GO:0006749];cellular response to leukemia inhibitory factor [GO:1990830]	cytosol [GO:0005829]; nucleoplasm [GO:0005654]; nucleus [GO:0005634];cytoplasm [GO:0005737]	glutathione transferase activity [GO:0004364];glutathione peroxidase activity [GO:0004602]	SUBCELLULAR LOCATION: Cytoplasm. Nucleus.	Glutathione conjugation	3	3	3	16	16	16	27.634	0	3.4749	69401000	10	1	244	sp|Q61133|GSTT2_MOUSE Glutathione S-transferase theta-2 OS=Mus musculus OX=10090 GN=Gstt2 PE=1 SV=4	By MS/MS	By MS/MS	By MS/MS	By MS/MS	By matching	By MS/MS	By MS/MS	By MS/MS	By MS/MS	By MS/MS	By MS/MS	By MS/MS	By MS/MS	By matching	By MS/MS	By MS/MS
O70422	O70422	General transcription factor IIH subunit 4	Gtf2h4	0.549493	+	0.00323118	0.00892537	18.5609	18.7576	18.7399	18.5632	19.3987	19.1336	19.0824	phosphorylation of RNA polymerase II C-terminal domain [GO:0070816]; transcription by RNA polymerase II [GO:0006366];nucleotide-excision repair [GO:0006289]	nuclear speck [GO:0016607]; nucleus [GO:0005634]; transcription factor TFIID complex [GO:0005669]; transcription factor TFIIH core complex [GO:0000439]; transcription factor TFIIH holo complex [GO:0005675];core TFIIH complex portion of holo TFIIH complex [GO:0000438]	double-stranded DNA binding [GO:0003690]; RNA polymerase II general transcription initiation factor activity [GO:0016251];ATPase activator activity [GO:0001671]	SUBCELLULAR LOCATION: Nucleus.	Formation of RNA Pol II elongation complex	2	2	2	9.1	9.1	9.1	52.224	0	4.1778	17531000	8	1	463	sp|O70422|TF2H4_MOUSE General transcription factor IIH subunit 4 OS=Mus musculus OX=10090 GN=Gtf2h4 PE=1 SV=1	By MS/MS	By MS/MS	By matching	By matching	By matching	By matching	By MS/MS	By MS/MS	By MS/MS	By MS/MS	By MS/MS	By matching	By MS/MS	By MS/MS	By MS/MS	By MS/MS
P12265	P12265	Beta-glucuronidase	Gusb	-0.34523	+	0.000446133	0.00388293	20.0823	20.0651	20.0624	20.0221	19.7488	19.7702	19.6192	glucuronoside catabolic process [GO:0019391];carbohydrate metabolic process [GO:0005975]	extracellular space [GO:0005615]; intracellular membrane-bounded organelle [GO:0043231]; lysosome [GO:0005764];endoplasmic reticulum [GO:0005783]	carbohydrate binding [GO:0030246]; hydrolase activity [GO:0016787]; protein domain specific binding [GO:0019904]; signaling receptor binding [GO:0005102];beta-glucuronidase activity [GO:0004566]	SUBCELLULAR LOCATION: Lysosome {ECO:0000269|PubMed:2394691}. Endoplasmic reticulum {ECO:0000269|PubMed:2394691}. Note=A small proportion is found in the endoplasmic reticulum.	HS-GAG degradation	6	6	6	15.6	15.6	15.6	74.194	0	31.986	51781000	29	1	648	sp|P12265|BGLR_MOUSE Beta-glucuronidase OS=Mus musculus OX=10090 GN=Gusb PE=1 SV=2	By MS/MS	By MS/MS	By MS/MS	By MS/MS	By MS/MS	By MS/MS	By MS/MS	By MS/MS	By MS/MS	By MS/MS	By MS/MS	By MS/MS	By MS/MS	By MS/MS	By MS/MS	By matching
Q80SU7	Q80SU7	Interferon-induced very large GTPase 1	Gvin1	0.267569	+	0.00361592	0.00944844	19.5763	19.7737	19.675	19.6576	19.8991	19.9815	19.934		nucleus [GO:0005634];cytosol [GO:0005829]	GTP binding [GO:0005525]	SUBCELLULAR LOCATION: Cytoplasm, cytosol {ECO:0000269|PubMed:12874213}. Nucleus {ECO:0000269|PubMed:12874213}.		16	16	16	9.1	9.1	9.1	280.81	0	140.63	144660000	99	1	2427	sp|Q80SU7|GVIN1_MOUSE Interferon-induced very large GTPase 1 OS=Mus musculus OX=10090 GN=Gvin1 PE=1 SV=1	By MS/MS	By MS/MS	By MS/MS	By MS/MS	By MS/MS	By MS/MS	By MS/MS	By MS/MS	By MS/MS	By MS/MS	By MS/MS	By MS/MS	By MS/MS	By MS/MS	By MS/MS	By MS/MS
P14438;P14434;P14437;P14436;P14435;P23150;P04228;P01910	P14438;P14434;P14437;P14436;P14435;P23150;P04228;P01910	H-2 class II histocompatibility antigen, A-U alpha chain;H-2 class II histocompatibility antigen, A-B alpha chain;H-2 class II histocompatibility antigen, A-S alpha chain;H-2 class II histocompatibility antigen, A-R alpha chain;H-2 class II histocompatibility antigen, A-F alpha chain;H-2 class II histocompatibility antigen, I-E alpha chain;H-2 class II histocompatibility antigen, A-D alpha chain;…	H2-Aa	-0.117665	+	0.00356212	0.00947215	20.6575	20.5878	20.6427	20.6635	20.5263	20.5373	20.497	antigen processing and presentation [GO:0019882]; antigen processing and presentation of exogenous peptide antigen via MHC class II [GO:0019886]; antigen processing and presentation of peptide antigen [GO:0048002]; negative regulation of T cell proliferation [GO:0042130]; positive regulation of T cell differentiation [GO:0045582]; response to interferon-gamma [GO:0034341];adaptive immune response…	integral component of membrane [GO:0016021]; lysosome [GO:0005764]; MHC class II protein complex [GO:0042613]; plasma membrane [GO:0005886];external side of plasma membrane [GO:0009897]	protein-containing complex binding [GO:0044877];peptide antigen binding [GO:0042605]	Single-pass type I membrane protein {ECO:0000305}.;SUBCELLULAR LOCATION: Membrane {ECO:0000305}	Downstream TCR signaling	2	2	2	11.9	11.9	11.9	25.135	0	5.7472	52326000	8	8	227	sp|P14438|HA2U_MOUSE H-2 class II histocompatibility antigen, A-U alpha chain (Fragment) OS=Mus musculus OX=10090 GN=H2-Aa PE=1 SV=1;sp|P14434|HA2B_MOUSE H-2 class II histocompatibility antigen, A-B alpha chain OS=Mus musculus OX=10090 GN=H2-Aa PE=1 SV=2;s	By MS/MS	By MS/MS	By matching	By matching	By MS/MS	By matching	By MS/MS	By MS/MS	By MS/MS	By matching	By MS/MS	By matching	By matching	By matching	By matching	By matching
Q3THW5;P0C0S6	Q3THW5;P0C0S6	Histone H2A.V;Histone H2A.Z	H2afv;H2afz	0.706978	+	1.91574e-05	0.004	22.938	22.9447	23.0118	22.9266	23.7553	23.6184	23.613	cellular response to insulin stimulus [GO:0032869]; chromatin silencing [GO:0006342]; multicellular organism development [GO:0007275]; positive regulation of transcription by RNA polymerase II [GO:0045944];cellular response to estradiol stimulus [GO:0071392];chromatin silencing [GO:0006342]	heterochromatin [GO:0000792]; nucleosome [GO:0000786]; nucleus [GO:0005634];euchromatin [GO:0000791];nucleosome [GO:0000786]	DNA binding [GO:0003677]; nucleosomal DNA binding [GO:0031492]; protein heterodimerization activity [GO:0046982]; RNA polymerase II cis-regulatory region sequence-specific DNA binding [GO:0000978]; RNA polymerase II core promoter sequence-specific DNA binding [GO:0000979];chromatin DNA binding [GO:0031490];DNA binding [GO:0003677]	SUBCELLULAR LOCATION: Nucleus {ECO:0000250}. Chromosome {ECO:0000250}.;SUBCELLULAR LOCATION: Nucleus {ECO:0000269|PubMed:12660166}. Chromosome {ECO:0000269|PubMed:12660166, ECO:0000269|PubMed:15195148}. Note=Enriched in constitutive heterochromatin (PubMed:12660166, PubMed:15195148). Absent from facultative heterochromatin of the inactive X chromosome (PubMed:12660166). {ECO:0000269|PubMed:126601…	Recognition and association of DNA glycosylase with site containing an affected purine	5	3	3	31.2	24.2	24.2	13.509	0	32.059	502890000	84	2	128	sp|Q3THW5|H2AV_MOUSE Histone H2A.V OS=Mus musculus OX=10090 GN=H2az2 PE=1 SV=3;sp|P0C0S6|H2AZ_MOUSE Histone H2A.Z OS=Mus musculus OX=10090 GN=H2az1 PE=1 SV=2	By MS/MS	By MS/MS	By MS/MS	By MS/MS	By MS/MS	By MS/MS	By MS/MS	By MS/MS	By MS/MS	By MS/MS	By MS/MS	By MS/MS	By MS/MS	By MS/MS	By MS/MS	By MS/MS
Q9QZQ8;Q8CCK0	Q9QZQ8	Core histone macro-H2A.1	H2afy	1.0162	+	0.000113201	0.00269919	23.1163	23.0369	23.2624	23.3752	24.2227	24.2657	24.1534	chromatin silencing [GO:0006342]; dosage compensation [GO:0007549]; establishment of protein localization to chromatin [GO:0071169]; negative regulation of cell cycle G2/M phase transition [GO:1902750]; negative regulation of gene expression, epigenetic [GO:0045814]; negative regulation of histone H3-K27 methylation [GO:0061086]; negative regulation of histone H3-K4 methylation [GO:0051572]; nega…	centrosome [GO:0005813]; chromatin [GO:0000785]; condensed chromosome [GO:0000793]; nuclear chromosome [GO:0000228]; nucleolus [GO:0005730]; nucleoplasm [GO:0005654]; nucleosome [GO:0000786]; nucleus [GO:0005634]; pericentric heterochromatin [GO:0005721];Barr body [GO:0001740]	chromatin DNA binding [GO:0031490]; DNA binding [GO:0003677]; double-stranded methylated DNA binding [GO:0010385]; enzyme binding [GO:0019899]; nucleosomal DNA binding [GO:0031492]; promoter-specific chromatin binding [GO:1990841]; protein heterodimerization activity [GO:0046982]; protein kinase binding [GO:0019901]; protein serine/threonine kinase inhibitor activity [GO:0030291]; rDNA binding [G…	SUBCELLULAR LOCATION: Nucleus {ECO:0000269|PubMed:11262398}. Chromosome {ECO:0000269|PubMed:11262398}. Note=Enriched in inactive X chromosome chromatin and in senescence-associated heterochromatin.;SUBCELLULAR LOCATION: Nucleus {ECO:0000269|PubMed:15564378, ECO:0000269|PubMed:9634239}. Chromosome {ECO:0000269|PubMed:15564378, ECO:0000269|PubMed:9634239}. Note=Enriched in inactive X chromosome chr…		11	11	11	46.2	46.2	46.2	39.735	0	176.25	945820000	240	2	372	sp|Q9QZQ8|H2AY_MOUSE Core histone macro-H2A.1 OS=Mus musculus OX=10090 GN=Macroh2a1 PE=1 SV=3	By MS/MS	By MS/MS	By MS/MS	By MS/MS	By MS/MS	By MS/MS	By MS/MS	By MS/MS	By MS/MS	By MS/MS	By MS/MS	By MS/MS	By MS/MS	By MS/MS	By MS/MS	By MS/MS
P01901;P14426;P04223	P01901;P14426	H-2 class I histocompatibility antigen, K-B alpha chain;H-2 class I histocompatibility antigen, D-K alpha chain	H2-K1;H2-D1	-0.566693	+	0.00220514	0.00728177	23.0653	22.9658	22.8286	23.1389	22.4865	22.5167	22.2958	antigen processing and presentation of endogenous peptide antigen via MHC class I via ER pathway, TAP-dependent [GO:0002485]; antigen processing and presentation of exogenous peptide antigen via MHC class I [GO:0042590]; defense response to bacterium [GO:0042742]; immune response [GO:0006955]; inner ear development [GO:0048839]; negative regulation of neuron projection development [GO:0010977]; p…	endoplasmic reticulum [GO:0005783]; endoplasmic reticulum exit site [GO:0070971]; external side of plasma membrane [GO:0009897]; extracellular space [GO:0005615]; Golgi apparatus [GO:0005794]; Golgi medial cisterna [GO:0005797]; integral component of lumenal side of endoplasmic reticulum membrane [GO:0071556]; MHC class I peptide loading complex [GO:0042824]; MHC class I protein complex [GO:00426…	CD8 receptor binding [GO:0042610]; peptide antigen binding [GO:0042605]; peptide binding [GO:0042277]; protein-containing complex binding [GO:0044877]; signaling receptor binding [GO:0005102]; T cell receptor binding [GO:0042608]; TAP binding [GO:0046977]; TAP complex binding [GO:0062061];beta-2-microglobulin binding [GO:0030881]	Single-pass type I membrane protein.;SUBCELLULAR LOCATION: Membrane	ER-Phagosome pathway	5	3	1	17.3	11.4	3.8	41.301	0	78.309	268260000	43	3	369	sp|P01901|HA1B_MOUSE H-2 class I histocompatibility antigen, K-B alpha chain OS=Mus musculus OX=10090 GN=H2-K1 PE=1 SV=1;sp|P14426|HA13_MOUSE H-2 class I histocompatibility antigen, D-K alpha chain OS=Mus musculus OX=10090 GN=H2-D1 PE=1 SV=1	By MS/MS	By MS/MS	By MS/MS	By MS/MS	By MS/MS	By MS/MS	By MS/MS	By MS/MS	By MS/MS	By MS/MS	By MS/MS	By MS/MS	By MS/MS	By MS/MS	By MS/MS	By MS/MS
P14429;P14431	P14429;P14431	H-2 class I histocompatibility antigen, Q7 alpha chain;H-2 class I histocompatibility antigen, Q9 alpha chain	H2-Q7;H2-Q9	-1.55304	+	3.24365e-06	0.00314286	22.1396	21.9125	21.9713	21.9504	20.4998	20.4627	20.3587	antigen processing and presentation of peptide antigen via MHC class I [GO:0002474]; cellular response to interferon-gamma [GO:0071346]; defense response to virus [GO:0051607]; embryo implantation [GO:0007566]; positive regulation of interferon-gamma production [GO:0032729]; positive regulation of T cell mediated cytotoxicity [GO:0001916];antigen processing and presentation of endogenous peptide …	endoplasmic reticulum [GO:0005783]; endoplasmic reticulum exit site [GO:0070971]; external side of plasma membrane [GO:0009897]; extracellular space [GO:0005615]; Golgi apparatus [GO:0005794]; Golgi medial cisterna [GO:0005797]; integral component of lumenal side of endoplasmic reticulum membrane [GO:0071556]; MHC class I peptide loading complex [GO:0042824]; MHC class I protein complex [GO:00426…	CD8 receptor binding [GO:0042610]; peptide antigen binding [GO:0042605]; peptide binding [GO:0042277]; protein-containing complex binding [GO:0044877]; signaling receptor binding [GO:0005102]; T cell receptor binding [GO:0042608]; TAP binding [GO:0046977]; TAP complex binding [GO:0062061];beta-2-microglobulin binding [GO:0030881];peptide antigen binding [GO:0042605]	Single-pass type I membrane protein.;SUBCELLULAR LOCATION: Membrane	ER-Phagosome pathway	8	5	2	29	20.1	10.2	37.924	0	107.67	145870000	57	2	334	sp|P14429|HA17_MOUSE H-2 class I histocompatibility antigen, Q7 alpha chain OS=Mus musculus OX=10090 GN=H2-Q7 PE=1 SV=1;sp|P14431|HA19_MOUSE H-2 class I histocompatibility antigen, Q9 alpha chain (Fragment) OS=Mus musculus OX=10090 GN=H2-Q9 PE=3 SV=1	By MS/MS	By MS/MS	By MS/MS	By MS/MS	By MS/MS	By MS/MS	By MS/MS	By MS/MS	By MS/MS	By MS/MS	By MS/MS	By MS/MS	By matching	By MS/MS	By MS/MS	By MS/MS
Q61425	Q61425	Hydroxyacyl-coenzyme A dehydrogenase, mitochondrial	Hadh	-0.566324	+	0.00312271	0.00875758	21.8917	21.6522	21.7712	21.6711	21.2439	20.9832	21.3136	negative regulation of insulin secretion [GO:0046676]; positive regulation of cold-induced thermogenesis [GO:0120162]; regulation of insulin secretion [GO:0050796]; response to activity [GO:0014823]; response to drug [GO:0042493]; response to insulin [GO:0032868];fatty acid beta-oxidation [GO:0006635]	mitochondrial inner membrane [GO:0005743]; mitochondrial matrix [GO:0005759]; mitochondrion [GO:0005739]; nucleoplasm [GO:0005654];cytoplasm [GO:0005737]	identical protein binding [GO:0042802]; NAD+ binding [GO:0070403];3-hydroxyacyl-CoA dehydrogenase activity [GO:0003857]	SUBCELLULAR LOCATION: Mitochondrion matrix {ECO:0000250|UniProtKB:P00348}.	Beta oxidation of lauroyl-CoA to decanoyl-CoA-CoA	5	5	5	32.5	32.5	32.5	34.463	0	42.877	94611000	38	1	314	sp|Q61425|HCDH_MOUSE Hydroxyacyl-coenzyme A dehydrogenase, mitochondrial OS=Mus musculus OX=10090 GN=Hadh PE=1 SV=2	By MS/MS	By MS/MS	By MS/MS	By MS/MS	By MS/MS	By MS/MS	By MS/MS	By MS/MS	By MS/MS	By MS/MS	By MS/MS	By MS/MS	By matching	By MS/MS	By MS/MS	By MS/MS
Q99JY0	Q99JY0	Trifunctional enzyme subunit beta, mitochondrial;3-ketoacyl-CoA thiolase	Hadhb	0.628437	+	0.000180023	0.00288742	20.8598	20.8585	20.8178	21.01	21.5807	21.5397	21.4245	fatty acid beta-oxidation [GO:0006635]	mitochondrial fatty acid beta-oxidation multienzyme complex [GO:0016507]; mitochondrial inner membrane [GO:0005743]; mitochondrial nucleoid [GO:0042645]; mitochondrial outer membrane [GO:0005741]; mitochondrion [GO:0005739];endoplasmic reticulum [GO:0005783]	acetyl-CoA C-myristoyltransferase activity [GO:0050633]; protein-containing complex binding [GO:0044877];acetyl-CoA C-acyltransferase activity [GO:0003988]	SUBCELLULAR LOCATION: Mitochondrion {ECO:0000250|UniProtKB:P55084}. Mitochondrion inner membrane {ECO:0000250|UniProtKB:P55084}. Mitochondrion outer membrane {ECO:0000250|UniProtKB:P55084}. Endoplasmic reticulum {ECO:0000250|UniProtKB:P55084}. Note=Protein stability and association with membranes require HADHA. {ECO:0000250|UniProtKB:P55084}.	Acyl chain remodeling of CL	5	5	5	16	16	16	51.386	0	26.487	106720000	49	1	475	sp|Q99JY0|ECHB_MOUSE Trifunctional enzyme subunit beta, mitochondrial OS=Mus musculus OX=10090 GN=Hadhb PE=1 SV=1	By MS/MS	By MS/MS	By MS/MS	By MS/MS	By MS/MS	By MS/MS	By MS/MS	By MS/MS	By MS/MS	By MS/MS	By MS/MS	By MS/MS	By MS/MS	By MS/MS	By MS/MS	By MS/MS
O09106	O09106	Histone deacetylase 1	Hdac1	-0.666872	+	0.00172232	0.00631642	22.9621	22.6713	22.7768	22.727	22.3036	22.0625	21.9861	chromatin organization [GO:0006325]; circadian regulation of gene expression [GO:0032922]; circadian rhythm [GO:0007623]; DNA methylation-dependent heterochromatin assembly [GO:0006346]; embryonic digit morphogenesis [GO:0042733]; endoderm development [GO:0007492]; epidermal cell differentiation [GO:0009913]; eyelid development in camera-type eye [GO:0061029]; fungiform papilla formation [GO:0061…	cytoplasm [GO:0005737]; cytosol [GO:0005829]; heterochromatin [GO:0000792]; histone deacetylase complex [GO:0000118]; neuron projection [GO:0043005]; neuronal cell body [GO:0043025]; nucleoplasm [GO:0005654]; nucleus [GO:0005634]; NuRD complex [GO:0016581]; perinuclear region of cytoplasm [GO:0048471]; protein-containing complex [GO:0032991]; Sin3 complex [GO:0016580]; transcription regulator com…	chromatin binding [GO:0003682]; core promoter sequence-specific DNA binding [GO:0001046]; deacetylase activity [GO:0019213]; DNA binding [GO:0003677]; DNA-binding transcription factor binding [GO:0140297]; E-box binding [GO:0070888]; enzyme binding [GO:0019899]; histone deacetylase activity [GO:0004407]; histone deacetylase binding [GO:0042826]; Krueppel-associated box domain binding [GO:0035851]…	SUBCELLULAR LOCATION: Nucleus {ECO:0000269|PubMed:21454521}.	G0 and Early G1	6	6	3	20.7	20.7	13.1	55.074	0	67.609	258380000	73	1	482	sp|O09106|HDAC1_MOUSE Histone deacetylase 1 OS=Mus musculus OX=10090 GN=Hdac1 PE=1 SV=1	By MS/MS	By MS/MS	By MS/MS	By MS/MS	By MS/MS	By MS/MS	By MS/MS	By MS/MS	By MS/MS	By MS/MS	By MS/MS	By MS/MS	By MS/MS	By MS/MS	By MS/MS	By MS/MS
Q3UGR5	Q3UGR5	Haloacid dehalogenase-like hydrolase domain-containing protein 2	Hdhd2	0.189981	+	0.00235998	0.00746448	20.0827	19.9727	19.9893	19.9634	20.1727	20.2043	20.199	dephosphorylation [GO:0016311]		metal ion binding [GO:0046872]; phosphatase activity [GO:0016791];enzyme binding [GO:0019899]			4	4	4	29.7	29.7	29.7	28.73	0	13.337	44939000	46	1	259	sp|Q3UGR5|HDHD2_MOUSE Haloacid dehalogenase-like hydrolase domain-containing protein 2 OS=Mus musculus OX=10090 GN=Hdhd2 PE=1 SV=2	By MS/MS	By MS/MS	By MS/MS	By MS/MS	By MS/MS	By MS/MS	By MS/MS	By MS/MS	By MS/MS	By MS/MS	By MS/MS	By MS/MS	By MS/MS	By MS/MS	By MS/MS	By MS/MS
P43275	P43275	Histone H1.1	Hist1h1a	4.4359	+	2.06496e-05	0.00362264	21.9495	21.3001	21.8661	22.483	26.381	26.3291	26.2967	negative regulation of chromatin silencing [GO:0031936]; negative regulation of DNA recombination [GO:0045910]; nucleosome assembly [GO:0006334]; nucleosome positioning [GO:0016584]; positive regulation of receptor-mediated endocytosis [GO:0048260]; spermatogenesis [GO:0007283];chromosome condensation [GO:0030261]	nucleosome [GO:0000786]; nucleus [GO:0005634]; vesicle [GO:0031982];cell surface [GO:0009986]	double-stranded DNA binding [GO:0003690]; heparin binding [GO:0008201]; nucleosomal DNA binding [GO:0031492];DNA binding [GO:0003677]	SUBCELLULAR LOCATION: Nucleus. Chromosome. Note=Mainly localizes in euchromatin. {ECO:0000250}.	Apoptosis induced DNA fragmentation	10	10	6	30	30	24.4	21.785	0	153.59	1881900000	181	1	213	sp|P43275|H11_MOUSE Histone H1.1 OS=Mus musculus OX=10090 GN=H1-1 PE=1 SV=2	By MS/MS	By MS/MS	By MS/MS	By MS/MS	By MS/MS	By MS/MS	By MS/MS	By MS/MS	By MS/MS	By MS/MS	By MS/MS	By MS/MS	By MS/MS	By MS/MS	By MS/MS	By MS/MS
P43276	P43276	Histone H1.5	Hist1h1b	4.86715	+	9.51872e-06	0.00218182	21.0689	20.6119	21.0386	21.7146	25.951	25.9959	25.98	muscle organ development [GO:0007517]; negative regulation of chromatin silencing [GO:0031936]; negative regulation of DNA recombination [GO:0045910]; nucleosome assembly [GO:0006334]; nucleosome positioning [GO:0016584];chromosome condensation [GO:0030261]	nucleus [GO:0005634];nucleosome [GO:0000786]	double-stranded DNA binding [GO:0003690]; nucleosomal DNA binding [GO:0031492];DNA binding [GO:0003677]	SUBCELLULAR LOCATION: Nucleus. Chromosome. Note=Mainly localizes in heterochromatin. {ECO:0000250}.	Apoptosis induced DNA fragmentation	4	4	4	21.5	21.5	21.5	22.576	0	44.396	1553200000	141	1	223	sp|P43276|H15_MOUSE Histone H1.5 OS=Mus musculus OX=10090 GN=H1-5 PE=1 SV=2	By MS/MS	By MS/MS	By MS/MS	By MS/MS	By MS/MS	By MS/MS	By MS/MS	By MS/MS	By MS/MS	By MS/MS	By MS/MS	By MS/MS	By MS/MS	By MS/MS	By MS/MS	By MS/MS
P15864	P15864	Histone H1.2	Hist1h1c	4.55472	+	3.94747e-06	0.00275	23.167	22.8185	23.1192	23.6749	27.7159	27.7873	27.7456	histone H3-K27 trimethylation [GO:0098532]; histone H3-K4 trimethylation [GO:0080182]; negative regulation of chromatin silencing [GO:0031936]; negative regulation of DNA recombination [GO:0045910]; negative regulation of transcription by RNA polymerase II [GO:0000122]; nucleosome assembly [GO:0006334]; nucleosome positioning [GO:0016584]; regulation of transcription by RNA polymerase II [GO:0006…	nucleosome [GO:0000786]; nucleus [GO:0005634]; transcriptionally active chromatin [GO:0035327];euchromatin [GO:0000791]	DNA binding [GO:0003677]; double-stranded DNA binding [GO:0003690]; nucleosomal DNA binding [GO:0031492];chromatin DNA binding [GO:0031490]	SUBCELLULAR LOCATION: Nucleus. Chromosome. Note=Mainly localizes in euchromatin. {ECO:0000250}.		7	3	1	24.1	18.4	7.5	21.266	0	37.474	3911700000	154	1	212	sp|P15864|H12_MOUSE Histone H1.2 OS=Mus musculus OX=10090 GN=H1-2 PE=1 SV=2	By MS/MS	By MS/MS	By MS/MS	By MS/MS	By MS/MS	By MS/MS	By MS/MS	By MS/MS	By MS/MS	By MS/MS	By MS/MS	By MS/MS	By MS/MS	By MS/MS	By MS/MS	By MS/MS
P43274;Q07133	P43274	Histone H1.4	Hist1h1e	4.72607	+	5.94523e-06	0.00327273	21.4693	20.9862	21.2739	21.9336	26.068	26.1937	26.1638	cell differentiation [GO:0030154]; chromosome condensation [GO:0030261]; flagellated sperm motility [GO:0030317]; histone H3-K27 trimethylation [GO:0098532]; histone H3-K4 trimethylation [GO:0080182]; multicellular organism development [GO:0007275]; negative regulation of chromatin silencing [GO:0031936]; negative regulation of DNA recombination [GO:0045910]; negative regulation of transcription …	nucleosome [GO:0000786]; nucleus [GO:0005634];condensed nuclear chromosome [GO:0000794];nucleosome [GO:0000786]	AMP binding [GO:0016208]; ATP binding [GO:0005524]; calcium ion binding [GO:0005509]; dATP binding [GO:0032564]; DNA binding [GO:0003677]; double-stranded DNA binding [GO:0003690]; GTP binding [GO:0005525]; nucleosomal DNA binding [GO:0031492]; nucleotide binding [GO:0000166];ADP binding [GO:0043531];DNA binding [GO:0003677]	SUBCELLULAR LOCATION: Nucleus {ECO:0000305}. Chromosome {ECO:0000305}.;SUBCELLULAR LOCATION: Nucleus. Chromosome. Note=Mainly localizes in heterochromatin. Dysplays a punctuate staining pattern in the nucleus. {ECO:0000250}.	Apoptosis induced DNA fragmentation	7	2	2	23.3	12.8	12.8	21.977	0	20.503	1149500000	123	2	219	sp|P43274|H14_MOUSE Histone H1.4 OS=Mus musculus OX=10090 GN=H1-4 PE=1 SV=2	By MS/MS	By MS/MS	By MS/MS	By MS/MS	By MS/MS	By MS/MS	By MS/MS	By MS/MS	By MS/MS	By MS/MS	By MS/MS	By MS/MS	By MS/MS	By MS/MS	By MS/MS	By MS/MS
C0HKE9;C0HKE8;C0HKE7;C0HKE6;C0HKE5;C0HKE4;C0HKE3;C0HKE2;C0HKE1;Q8CGP6;Q8R1M2;Q8CGP7;Q8CGP5;Q8BFU2	C0HKE9;C0HKE8;C0HKE7;C0HKE6;C0HKE5;C0HKE4;C0HKE3;C0HKE2;C0HKE1;Q8CGP6;Q8R1M2;Q8CGP7;Q8CGP5;Q8BFU2	Histone H2A type 1-H;Histone H2A.J;Histone H2A type 1-K;Histone H2A type 1-F;Histone H2A type 3	Hist1h2ah;H2afj;Hist1h2ak;Hist1h2af;Hist3h2a	1.17471	+	2.69954e-05	0.00331034	28.6237	28.7075	28.7895	28.7643	29.747	29.9167	30.0242	negative regulation of cell population proliferation [GO:0008285]; nucleosome disassembly [GO:0006337]; UV-damage excision repair [GO:0070914];chromatin silencing [GO:0006342]	nucleus [GO:0005634];nucleosome [GO:0000786]	enzyme binding [GO:0019899]; protein heterodimerization activity [GO:0046982];DNA binding [GO:0003677]	SUBCELLULAR LOCATION: Nucleus {ECO:0000250}. Chromosome {ECO:0000250}.;SUBCELLULAR LOCATION: Nucleus. Chromosome.	HDACs deacetylate histones;Recognition and association of DNA glycosylase with site containing an affected purine	6	6	1	57.7	57.7	17.7	14.135	0	240.26	28480000000	360	14	130	sp|C0HKE9|H2A1P_MOUSE Histone H2A type 1-P OS=Mus musculus OX=10090 GN=Hist1h2ap PE=1 SV=1;sp|C0HKE8|H2A1O_MOUSE Histone H2A type 1-O OS=Mus musculus OX=10090 GN=Hist1h2ao PE=1 SV=1;sp|C0HKE7|H2A1N_MOUSE Histone H2A type 1-N OS=Mus musculus OX=10090 GN=His	By MS/MS	By MS/MS	By MS/MS	By MS/MS	By MS/MS	By MS/MS	By MS/MS	By MS/MS	By MS/MS	By MS/MS	By MS/MS	By MS/MS	By MS/MS	By MS/MS	By MS/MS	By MS/MS
P62806	P62806	Histone H4	Hist1h4a	1.88487	+	1.13136e-05	0.002	27.471	27.1466	27.4295	27.5662	29.2505	29.3141	29.3	DNA replication-independent nucleosome assembly [GO:0006336]; DNA-templated transcription, initiation [GO:0006352]; negative regulation of megakaryocyte differentiation [GO:0045653]; nucleosome assembly [GO:0006334];DNA replication-dependent nucleosome assembly [GO:0006335]	nucleoplasm [GO:0005654]; nucleosome [GO:0000786]; nucleus [GO:0005634]; protein-containing complex [GO:0032991];nuclear chromosome [GO:0000228]	protein domain specific binding [GO:0019904]; protein heterodimerization activity [GO:0046982];DNA binding [GO:0003677]	SUBCELLULAR LOCATION: Nucleus {ECO:0000250}. Chromosome {ECO:0000250}.	Recognition and association of DNA glycosylase with site containing an affected purine	14	14	14	61.2	61.2	61.2	11.367	0	130.96	26244000000	507	1	103	sp|P62806|H4_MOUSE Histone H4 OS=Mus musculus OX=10090 GN=H4c1 PE=1 SV=2	By MS/MS	By MS/MS	By MS/MS	By MS/MS	By MS/MS	By MS/MS	By MS/MS	By MS/MS	By MS/MS	By MS/MS	By MS/MS	By MS/MS	By MS/MS	By MS/MS	By MS/MS	By MS/MS
O54879	O54879	High mobility group protein B3	Hmgb3	-3.13693	+	0.00131948	0.00535974	21.0076	20.8297	21.0447	20.8962	17.3119	17.1553	18.9556	innate immune response [GO:0045087]; negative regulation of B cell differentiation [GO:0045578]; negative regulation of myeloid cell differentiation [GO:0045638]; regulation of transcription by RNA polymerase II [GO:0006357];DNA geometric change [GO:0032392]	cytoplasm [GO:0005737]; nucleus [GO:0005634];chromosome [GO:0005694]	DNA binding, bending [GO:0008301]; four-way junction DNA binding [GO:0000400]; RNA binding [GO:0003723];DNA binding [GO:0003677]	SUBCELLULAR LOCATION: Nucleus {ECO:0000250|UniProtKB:P40618, ECO:0000255|PROSITE-ProRule:PRU00267}. Chromosome {ECO:0000305}. Cytoplasm {ECO:0000269|PubMed:19890330}.		2	2	2	13	13	13	23.01	0	4.9747	23069000	16	1	200	sp|O54879|HMGB3_MOUSE High mobility group protein B3 OS=Mus musculus OX=10090 GN=Hmgb3 PE=1 SV=3	By MS/MS	By MS/MS	By MS/MS	By matching	By MS/MS	By MS/MS	By MS/MS	By MS/MS	By MS/MS	By MS/MS	By MS/MS	By MS/MS	By MS/MS	By MS/MS	By matching	By matching
P38060	P38060	Hydroxymethylglutaryl-CoA lyase, mitochondrial	Hmgcl	-0.708424	+	0.000531366	0.0040362	19.3288	19.4657	19.4377	19.5123	18.5459	18.847	18.7903	ketone body biosynthetic process [GO:0046951]; leucine catabolic process [GO:0006552]; lipid metabolic process [GO:0006629]; liver development [GO:0001889]; mitochondrion organization [GO:0007005]; response to fatty acid [GO:0070542]; response to nutrient [GO:0007584]; response to starvation [GO:0042594];acyl-CoA metabolic process [GO:0006637]	mitochondrial matrix [GO:0005759]; mitochondrion [GO:0005739]; peroxisome [GO:0005777]; protein-containing complex [GO:0032991];mitochondrial inner membrane [GO:0005743]	fatty-acyl-CoA binding [GO:0000062]; hydroxymethylglutaryl-CoA lyase activity [GO:0004419]; magnesium ion binding [GO:0000287]; manganese ion binding [GO:0030145]; metal ion binding [GO:0046872]; structural molecule activity [GO:0005198];carboxylic acid binding [GO:0031406]	SUBCELLULAR LOCATION: Mitochondrion matrix {ECO:0000269|PubMed:7527399}. Peroxisome {ECO:0000269|PubMed:7527399}. Note=Unprocessed form is peroxisomal.	Synthesis of Ketone Bodies	2	2	2	11.1	11.1	11.1	34.238	0	38.683	16819000	53	1	325	sp|P38060|HMGCL_MOUSE Hydroxymethylglutaryl-CoA lyase, mitochondrial OS=Mus musculus OX=10090 GN=Hmgcl PE=1 SV=2	By MS/MS	By MS/MS	By MS/MS	By MS/MS	By MS/MS	By MS/MS	By MS/MS	By MS/MS	By MS/MS	By MS/MS	By MS/MS	By MS/MS	By matching	By MS/MS	By MS/MS	By MS/MS
Q9CX86	Q9CX86	Heterogeneous nuclear ribonucleoprotein A0	Hnrnpa0	-0.18486	+	0.00015415	0.00276259	23.9251	23.861	23.8898	23.9168	23.7128	23.7254	23.7017	inflammatory response [GO:0006954]; response to lipopolysaccharide [GO:0032496];3'-UTR-mediated mRNA stabilization [GO:0070935]	nucleus [GO:0005634];nucleoplasm [GO:0005654]	mRNA binding [GO:0003729]; protein kinase binding [GO:0019901];mRNA 3'-UTR AU-rich region binding [GO:0035925]	SUBCELLULAR LOCATION: Nucleus {ECO:0000250}. Note=Component of ribonucleosomes. {ECO:0000250}.	mRNA Splicing - Major Pathway	4	4	4	17	17	17	30.53	0	160.28	754110000	119	1	305	sp|Q9CX86|ROA0_MOUSE Heterogeneous nuclear ribonucleoprotein A0 OS=Mus musculus OX=10090 GN=Hnrnpa0 PE=1 SV=1	By MS/MS	By MS/MS	By MS/MS	By MS/MS	By MS/MS	By MS/MS	By MS/MS	By MS/MS	By MS/MS	By MS/MS	By MS/MS	By MS/MS	By MS/MS	By MS/MS	By MS/MS	By MS/MS
P49312	P49312	Heterogeneous nuclear ribonucleoprotein A1;Heterogeneous nuclear ribonucleoprotein A1, N-terminally processed	Hnrnpa1	-0.738882	+	1.57312e-05	0.00342857	25.1743	25.2101	25.2096	25.3295	24.5219	24.5117	24.4424	cellular response to sodium arsenite [GO:1903936]; import into nucleus [GO:0051170]; mRNA transport [GO:0051028]; nuclear export [GO:0051168]; RNA splicing [GO:0008380];alternative mRNA splicing, via spliceosome [GO:0000380]	nucleoplasm [GO:0005654]; nucleus [GO:0005634]; ribonucleoprotein complex [GO:1990904]; spliceosomal complex [GO:0005681];cytoplasm [GO:0005737]	single-stranded DNA binding [GO:0003697];miRNA binding [GO:0035198]	SUBCELLULAR LOCATION: Nucleus {ECO:0000250|UniProtKB:P09651}. Cytoplasm {ECO:0000250|UniProtKB:P09651}. Note=Localized in cytoplasmic mRNP granules containing untranslated mRNAs. Shuttles continuously between the nucleus and the cytoplasm along with mRNA. Component of ribonucleosomes. {ECO:0000250|UniProtKB:P09651}.	FGFR2 alternative splicing	11	10	10	35.9	33.4	33.4	34.196	0	281.18	1833100000	187	1	320	sp|P49312|ROA1_MOUSE Heterogeneous nuclear ribonucleoprotein A1 OS=Mus musculus OX=10090 GN=Hnrnpa1 PE=1 SV=2	By MS/MS	By MS/MS	By MS/MS	By MS/MS	By MS/MS	By MS/MS	By MS/MS	By MS/MS	By MS/MS	By MS/MS	By MS/MS	By MS/MS	By MS/MS	By MS/MS	By MS/MS	By MS/MS
Q99020	Q99020	Heterogeneous nuclear ribonucleoprotein A/B	Hnrnpab	-0.36535	+	0.00182826	0.00642353	25.1395	25.3403	25.3057	25.3672	24.9273	24.9315	24.9097	negative regulation of transcription by RNA polymerase II [GO:0000122]; positive regulation of transcription, DNA-templated [GO:0045893]; regulation of gene expression [GO:0010468];epithelial to mesenchymal transition [GO:0001837]	nucleoplasm [GO:0005654]; nucleus [GO:0005634]; presynaptic cytosol [GO:0099523]; ribonucleoprotein complex [GO:1990904]; RNA polymerase II transcription regulator complex [GO:0090575];cytoplasm [GO:0005737]	RNA binding [GO:0003723];DNA binding [GO:0003677]	SUBCELLULAR LOCATION: Nucleus {ECO:0000305}. Cytoplasm {ECO:0000250}. Note=Localized in cytoplasmic mRNP granules containing untranslated mRNAs. {ECO:0000250}.		10	10	10	29.5	29.5	29.5	30.831	0	259.91	1992500000	267	1	285	sp|Q99020|ROAA_MOUSE Heterogeneous nuclear ribonucleoprotein A/B OS=Mus musculus OX=10090 GN=Hnrnpab PE=1 SV=1	By MS/MS	By MS/MS	By MS/MS	By MS/MS	By MS/MS	By MS/MS	By MS/MS	By MS/MS	By MS/MS	By MS/MS	By MS/MS	By MS/MS	By MS/MS	By MS/MS	By MS/MS	By MS/MS
Q60668	Q60668	Heterogeneous nuclear ribonucleoprotein D0	Hnrnpd	-0.805178	+	5.76508e-05	0.00241758	24.7315	24.6295	24.663	24.866	23.8821	23.9158	23.9541	cellular response to amino acid stimulus [GO:0071230]; cellular response to estradiol stimulus [GO:0071392]; cellular response to nitric oxide [GO:0071732]; cellular response to putrescine [GO:1904586]; cerebellum development [GO:0021549]; circadian regulation of translation [GO:0097167]; hepatocyte dedifferentiation [GO:1990828]; liver development [GO:0001889]; mRNA stabilization [GO:0048255]; m…	nucleoplasm [GO:0005654]; nucleus [GO:0005634]; ribonucleoprotein complex [GO:1990904]; synapse [GO:0045202];cytosol [GO:0005829]	histone deacetylase binding [GO:0042826]; minor groove of adenine-thymine-rich DNA binding [GO:0003680]; mRNA 3'-UTR AU-rich region binding [GO:0035925]; mRNA binding [GO:0003729]; RNA binding [GO:0003723]; telomeric DNA binding [GO:0042162]; transcription factor binding [GO:0008134];chromatin binding [GO:0003682]	SUBCELLULAR LOCATION: Nucleus {ECO:0000250|UniProtKB:Q14103}. Cytoplasm {ECO:0000250|UniProtKB:Q14103}. Note=Localized in cytoplasmic mRNP granules containing untranslated mRNAs. Component of ribonucleosomes. Cytoplasmic localization oscillates diurnally. {ECO:0000250|UniProtKB:Q14103}.	AUF1 (hnRNP D0) binds and destabilizes mRNA	6	6	5	15.8	15.8	13.5	38.354	0	112.73	983190000	153	1	355	sp|Q60668|HNRPD_MOUSE Heterogeneous nuclear ribonucleoprotein D0 OS=Mus musculus OX=10090 GN=Hnrnpd PE=1 SV=2	By MS/MS	By MS/MS	By MS/MS	By MS/MS	By MS/MS	By MS/MS	By MS/MS	By MS/MS	By MS/MS	By MS/MS	By MS/MS	By MS/MS	By MS/MS	By MS/MS	By MS/MS	By MS/MS
Q8R081	Q8R081	Heterogeneous nuclear ribonucleoprotein L	Hnrnpl	-0.254404	+	0.0015947	0.00583951	23.6099	23.4486	23.485	23.5185	23.256	23.2696	23.2577	mRNA processing [GO:0006397]; negative regulation of mRNA splicing, via spliceosome [GO:0048025]; positive regulation of mRNA binding [GO:1902416]; positive regulation of translation [GO:0045727]; regulation of alternative mRNA splicing, via spliceosome [GO:0000381]; regulation of RNA splicing [GO:0043484];cellular response to amino acid starvation [GO:0034198]	cytosol [GO:0005829]; nucleoplasm [GO:0005654]; nucleus [GO:0005634]; perinuclear region of cytoplasm [GO:0048471]; pronucleus [GO:0045120]; ribonucleoprotein complex [GO:1990904]; ribonucleoprotein granule [GO:0035770];cytoplasm [GO:0005737]	mRNA binding [GO:0003729]; mRNA CDS binding [GO:1990715]; pre-mRNA intronic binding [GO:0097157]; RNA binding [GO:0003723]; transcription regulatory region sequence-specific DNA binding [GO:0000976];mRNA 3'-UTR binding [GO:0003730]	SUBCELLULAR LOCATION: Nucleus, nucleoplasm {ECO:0000250|UniProtKB:P14866}. Cytoplasm {ECO:0000250|UniProtKB:P14866}. Note=Localized in cytoplasmic mRNP granules containing untranslated mRNAs. These granules are not identical with P bodies or stress granules. {ECO:0000250|UniProtKB:P14866}.	mRNA Splicing - Major Pathway	11	11	11	32.4	32.4	32.4	63.963	0	169.97	1026400000	314	1	586	sp|Q8R081|HNRPL_MOUSE Heterogeneous nuclear ribonucleoprotein L OS=Mus musculus OX=10090 GN=Hnrnpl PE=1 SV=2	By MS/MS	By MS/MS	By MS/MS	By MS/MS	By MS/MS	By MS/MS	By MS/MS	By MS/MS	By MS/MS	By MS/MS	By MS/MS	By MS/MS	By MS/MS	By MS/MS	By MS/MS	By MS/MS
Q3TEA8	Q3TEA8	Heterochromatin protein 1-binding protein 3	Hp1bp3	1.87768	+	0.00170263	0.00637349	19.214	19.0825	19.986	19.9415	21.7007	21.4184	21.1819	heterochromatin organization [GO:0070828]; nucleosome assembly [GO:0006334]; regulation of cell population proliferation [GO:0042127]; regulation of nucleus size [GO:0097298]; regulation of transcription, DNA-templated [GO:0006355];cellular response to hypoxia [GO:0071456]	nuclear speck [GO:0016607]; nucleosome [GO:0000786]; nucleus [GO:0005634];chromosome [GO:0005694]	nucleosome binding [GO:0031491];DNA binding [GO:0003677]	SUBCELLULAR LOCATION: Nucleus {ECO:0000250|UniProtKB:Q5SSJ5}. Chromosome {ECO:0000250|UniProtKB:Q5SSJ5}. Note=localized in nuclei but not in nucleoli in interphase. Colocalized with chromosomes in mitosis, with a gradually increased during G1 progression and a maximum level during late G1 phase (G1/S). {ECO:0000250|UniProtKB:Q5SSJ5}.		5	5	5	15.9	15.9	15.9	60.866	0	66.743	65431000	71	1	554	sp|Q3TEA8|HP1B3_MOUSE Heterochromatin protein 1-binding protein 3 OS=Mus musculus OX=10090 GN=Hp1bp3 PE=1 SV=1	By MS/MS	By MS/MS	By MS/MS	By MS/MS	By MS/MS	By MS/MS	By MS/MS	By MS/MS	By MS/MS	By MS/MS	By MS/MS	By MS/MS	By MS/MS	By MS/MS	By MS/MS	By MS/MS
P00493	P00493	Hypoxanthine-guanine phosphoribosyltransferase	Hprt1	-0.353285	+	0.00114203	0.00479443	23.9068	23.8996	23.826	24.0255	23.6073	23.5239	23.5523	adenine salvage [GO:0006168]; central nervous system neuron development [GO:0021954]; cerebral cortex neuron differentiation [GO:0021895]; dendrite morphogenesis [GO:0048813]; dopamine metabolic process [GO:0042417]; GMP catabolic process [GO:0046038]; GMP salvage [GO:0032263]; grooming behavior [GO:0007625]; guanine salvage [GO:0006178]; hypoxanthine metabolic process [GO:0046100]; hypoxanthine …	cytosol [GO:0005829];cytoplasm [GO:0005737]	hypoxanthine phosphoribosyltransferase activity [GO:0004422]; identical protein binding [GO:0042802]; magnesium ion binding [GO:0000287]; nucleotide binding [GO:0000166];guanine phosphoribosyltransferase activity [GO:0052657]	SUBCELLULAR LOCATION: Cytoplasm.	Purine salvage	8	8	8	44.5	44.5	44.5	24.57	0	114.95	1402100000	210	1	218	sp|P00493|HPRT_MOUSE Hypoxanthine-guanine phosphoribosyltransferase OS=Mus musculus OX=10090 GN=Hprt1 PE=1 SV=3	By MS/MS	By MS/MS	By MS/MS	By MS/MS	By MS/MS	By MS/MS	By MS/MS	By MS/MS	By MS/MS	By MS/MS	By MS/MS	By MS/MS	By MS/MS	By MS/MS	By MS/MS	By MS/MS
Q99P31	Q99P31	Hsp70-binding protein 1	Hspbp1	0.263078	+	0.000149549	0.00282353	20.4749	20.4825	20.4267	20.4075	20.7377	20.714	20.6813	positive regulation of protein ubiquitination [GO:0031398];positive regulation of proteasomal ubiquitin-dependent protein catabolic process [GO:0032436]	endoplasmic reticulum [GO:0005783]	ubiquitin protein ligase binding [GO:0031625];adenyl-nucleotide exchange factor activity [GO:0000774]			2	2	2	5.9	5.9	5.9	39.166	0	6.7455	47177000	14	1	357	sp|Q99P31|HPBP1_MOUSE Hsp70-binding protein 1 OS=Mus musculus OX=10090 GN=Hspbp1 PE=1 SV=1	By MS/MS	By MS/MS	By MS/MS	By MS/MS	By MS/MS	By MS/MS	By MS/MS	By MS/MS	By MS/MS	By MS/MS	By MS/MS	By MS/MS	By MS/MS	By MS/MS	By MS/MS	By MS/MS
P63038	P63038	60 kDa heat shock protein, mitochondrial	Hspd1	-0.56082	+	4.54526e-05	0.00249351	25.1488	25.2602	25.2914	25.2872	24.6554	24.6817	24.7211	apoptotic mitochondrial changes [GO:0008637]; B cell activation [GO:0042113]; B cell proliferation [GO:0042100]; biological process involved in interaction with symbiont [GO:0051702]; cellular response to heat [GO:0034605]; cellular response to interleukin-7 [GO:0098761]; isotype switching to IgG isotypes [GO:0048291]; mitochondrial unfolded protein response [GO:0034514]; MyD88-dependent toll-lik…	clathrin-coated pit [GO:0005905]; coated vesicle [GO:0030135]; cytoplasm [GO:0005737]; cytosol [GO:0005829]; early endosome [GO:0005769]; extracellular exosome [GO:0070062]; extracellular space [GO:0005615]; Golgi apparatus [GO:0005794]; Golgi cisterna [GO:0031985]; intracellular membrane-bounded organelle [GO:0043231]; lipopolysaccharide receptor complex [GO:0046696]; membrane [GO:0016020]; memb…	apolipoprotein binding [GO:0034185]; ATP binding [GO:0005524]; ATPase activity [GO:0016887]; chaperone binding [GO:0051087]; double-stranded RNA binding [GO:0003725]; enzyme binding [GO:0019899]; high-density lipoprotein particle binding [GO:0008035]; isomerase activity [GO:0016853]; lipopolysaccharide binding [GO:0001530]; modification-dependent protein binding [GO:0140030]; p53 binding [GO:0002…	SUBCELLULAR LOCATION: Mitochondrion matrix {ECO:0000250|UniProtKB:P10809}.	Mitochondrial protein import	29	29	29	59.7	59.7	59.7	60.955	0	323.31	5437700000	1032	1	573	sp|P63038|CH60_MOUSE 60 kDa heat shock protein, mitochondrial OS=Mus musculus OX=10090 GN=Hspd1 PE=1 SV=1	By MS/MS	By MS/MS	By MS/MS	By MS/MS	By MS/MS	By MS/MS	By MS/MS	By MS/MS	By MS/MS	By MS/MS	By MS/MS	By MS/MS	By MS/MS	By MS/MS	By MS/MS	By MS/MS
Q8BIJ6	Q8BIJ6	Isoleucine--tRNA ligase, mitochondrial	Iars2	0.146179	+	0.000976747	0.00452045	20.1354	20.0781	20.0585	20.0884	20.2157	20.2443	20.2489	mitochondrial translation [GO:0032543];isoleucyl-tRNA aminoacylation [GO:0006428]	mitochondrion [GO:0005739];mitochondrial matrix [GO:0005759]	ATP binding [GO:0005524]; isoleucine-tRNA ligase activity [GO:0004822]; tRNA binding [GO:0000049];aminoacyl-tRNA editing activity [GO:0002161]	SUBCELLULAR LOCATION: Mitochondrion matrix {ECO:0000250}.		5	5	5	8.7	8.7	8.7	112.8	0	63.938	50738000	32	1	1012	sp|Q8BIJ6|SYIM_MOUSE Isoleucine--tRNA ligase, mitochondrial OS=Mus musculus OX=10090 GN=Iars2 PE=1 SV=1	By MS/MS	By MS/MS	By MS/MS	By MS/MS	By MS/MS	By MS/MS	By MS/MS	By MS/MS	By MS/MS	By MS/MS	By MS/MS	By MS/MS	By MS/MS	By MS/MS	By MS/MS	By MS/MS
P58044	P58044	Isopentenyl-diphosphate Delta-isomerase 1	Idi1	-0.295108	+	0.000495563	0.00394419	23.2396	23.3223	23.2719	23.3225	22.9699	22.9519	23.0601	dimethylallyl diphosphate biosynthetic process [GO:0050992]; isopentenyl diphosphate biosynthetic process [GO:0009240]; isoprenoid biosynthetic process [GO:0008299]; response to stilbenoid [GO:0035634];cholesterol biosynthetic process [GO:0006695]	mitochondrion [GO:0005739]; peroxisome [GO:0005777];cytoplasm [GO:0005737]	isopentenyl-diphosphate delta-isomerase activity [GO:0004452]; magnesium ion binding [GO:0000287]; manganese ion binding [GO:0030145];hydrolase activity [GO:0016787]	SUBCELLULAR LOCATION: Peroxisome {ECO:0000250|UniProtKB:O35586}.	Cholesterol biosynthesis	6	6	6	36.6	36.6	36.6	26.289	0	236.8	640080000	167	1	227	sp|P58044|IDI1_MOUSE Isopentenyl-diphosphate Delta-isomerase 1 OS=Mus musculus OX=10090 GN=Idi1 PE=1 SV=1	By MS/MS	By MS/MS	By MS/MS	By MS/MS	By MS/MS	By MS/MS	By MS/MS	By MS/MS	By MS/MS	By MS/MS	By MS/MS	By MS/MS	By MS/MS	By MS/MS	By MS/MS	By MS/MS
Q91UZ5	Q91UZ5	Inositol monophosphatase 2	Impa2	-0.407086	+	0.00205065	0.00718644	21.0673	21.0227	20.94	21.0678	20.5479	20.5442	20.7599	inositol metabolic process [GO:0006020]; inositol phosphate dephosphorylation [GO:0046855]; phosphatidylinositol phosphorylation [GO:0046854]; signal transduction [GO:0007165];inositol biosynthetic process [GO:0006021]	cytoplasm [GO:0005737]	inositol monophosphate 3-phosphatase activity [GO:0052832]; inositol monophosphate 4-phosphatase activity [GO:0052833]; metal ion binding [GO:0046872]; protein homodimerization activity [GO:0042803];inositol monophosphate 1-phosphatase activity [GO:0008934]		Synthesis of IP2, IP, and Ins in the cytosol	5	5	5	25.9	25.9	25.9	31.716	0	47.186	128420000	57	1	290	sp|Q91UZ5|IMPA2_MOUSE Inositol monophosphatase 2 OS=Mus musculus OX=10090 GN=Impa2 PE=1 SV=1	By MS/MS	By MS/MS	By MS/MS	By MS/MS	By MS/MS	By MS/MS	By MS/MS	By MS/MS	By MS/MS	By MS/MS	By MS/MS	By MS/MS	By MS/MS	By MS/MS	By MS/MS	By MS/MS
Q9WU62	Q9WU62	Inner centromere protein	Incenp	0.999662	+	5.03982e-05	0.00234146	19.3177	19.1614	19.2308	19.427	20.1999	20.3549	20.2968	histone phosphorylation [GO:0016572]; meiotic chromosome condensation [GO:0010032]; meiotic spindle midzone assembly [GO:0051257]; metaphase plate congression [GO:0051310]; mitotic cytokinesis [GO:0000281]; mitotic sister chromatid segregation [GO:0000070]; positive regulation of protein serine/threonine kinase activity [GO:0071902]; regulation of mitotic cytokinesis [GO:1902412];chromosome segre…	chromocenter [GO:0010369]; chromosome passenger complex [GO:0032133]; chromosome, centromeric region [GO:0000775]; condensed chromosome [GO:0000793]; condensed chromosome kinetochore [GO:0000777]; cytosol [GO:0005829]; kinetochore [GO:0000776]; lateral element [GO:0000800]; meiotic spindle midzone [GO:1990385]; microtubule [GO:0005874]; midbody [GO:0030496]; nuclear body [GO:0016604]; nucleoplasm…	protein serine/threonine kinase activator activity [GO:0043539]	SUBCELLULAR LOCATION: Chromosome, centromere {ECO:0000269|PubMed:12584241}. Cytoplasm, cytoskeleton, spindle {ECO:0000269|PubMed:12584241}. Nucleus {ECO:0000269|PubMed:12584241}. Chromosome, centromere, kinetochore {ECO:0000269|PubMed:12584241}. Midbody {ECO:0000250|UniProtKB:Q9NQS7}. Note=Localizes to inner kinetochore. Localizes on chromosome arms and inner centromeres from prophase through met…	Amplification of signal from unattached kinetochores via a MAD2 inhibitory signal	6	6	6	14.2	14.2	14.2	101.21	0	158.01	62381000	38	1	880	sp|Q9WU62|INCE_MOUSE Inner centromere protein OS=Mus musculus OX=10090 GN=Incenp PE=1 SV=2	By MS/MS	By MS/MS	By MS/MS	By MS/MS	By MS/MS	By MS/MS	By MS/MS	By MS/MS	By MS/MS	By MS/MS	By MS/MS	By MS/MS	By MS/MS	By MS/MS	By MS/MS	By MS/MS
Q9EPL8	Q9EPL8	Importin-7	Ipo7	0.120222	+	0.0026066	0.00781867	21.3519	21.4021	21.3431	21.3733	21.4548	21.5169	21.4918	protein import into nucleus [GO:0006606];innate immune response [GO:0045087]	nuclear envelope [GO:0005635]; nucleoplasm [GO:0005654];cytosol [GO:0005829]	SMAD binding [GO:0046332]; small GTPase binding [GO:0031267];histone binding [GO:0042393]	SUBCELLULAR LOCATION: Cytoplasm {ECO:0000250}. Nucleus {ECO:0000250}.		12	12	12	15.7	15.7	15.7	119.49	0	168.93	266100000	98	1	1038	sp|Q9EPL8|IPO7_MOUSE Importin-7 OS=Mus musculus OX=10090 GN=Ipo7 PE=1 SV=2	By MS/MS	By MS/MS	By MS/MS	By MS/MS	By MS/MS	By MS/MS	By MS/MS	By MS/MS	By MS/MS	By MS/MS	By MS/MS	By MS/MS	By MS/MS	By MS/MS	By MS/MS	By MS/MS
Q9JKF1	Q9JKF1	Ras GTPase-activating-like protein IQGAP1	Iqgap1	0.147984	+	0.00044372	0.00390196	22.6904	22.6545	22.6829	22.6325	22.7934	22.8298	22.816	cellular response to calcium ion [GO:0071277]; cellular response to epidermal growth factor stimulus [GO:0071364]; cellular response to fibroblast growth factor stimulus [GO:0044344]; cellular response to platelet-derived growth factor stimulus [GO:0036120]; epidermal growth factor receptor signaling pathway [GO:0007173]; fibroblast growth factor receptor signaling pathway [GO:0008543]; fibroblas…	cell leading edge [GO:0031252]; cell-cell junction [GO:0005911]; cortical actin cytoskeleton [GO:0030864]; cytoplasm [GO:0005737]; cytoplasmic ribonucleoprotein granule [GO:0036464]; extrinsic component of cytoplasmic side of plasma membrane [GO:0031234]; focal adhesion [GO:0005925]; growth cone [GO:0030426]; lateral plasma membrane [GO:0016328]; membrane raft [GO:0045121]; microtubule [GO:000587…	calcium ion binding [GO:0005509]; calmodulin binding [GO:0005516]; GTPase activator activity [GO:0005096]; MAP-kinase scaffold activity [GO:0005078]; mitogen-activated protein kinase binding [GO:0051019]; molecular adaptor activity [GO:0060090]; phosphatidylinositol-3,4,5-trisphosphate binding [GO:0005547]; protein domain specific binding [GO:0019904]; protein kinase binding [GO:0019901]; protein…	SUBCELLULAR LOCATION: Cell membrane {ECO:0000250|UniProtKB:P46940}. Nucleus {ECO:0000269|PubMed:20883816}. Cytoplasm {ECO:0000269|PubMed:20883816}. Note=Subcellular distribution is regulated by the cell cycle, nuclear levels increase at G1/S phase (PubMed:20883816).	Nephrin family interactions	53	53	51	47.7	47.7	46.8	188.74	0	323.31	2342900000	769	1	1657	sp|Q9JKF1|IQGA1_MOUSE Ras GTPase-activating-like protein IQGAP1 OS=Mus musculus OX=10090 GN=Iqgap1 PE=1 SV=2	By MS/MS	By MS/MS	By MS/MS	By MS/MS	By MS/MS	By MS/MS	By MS/MS	By MS/MS	By MS/MS	By MS/MS	By MS/MS	By MS/MS	By MS/MS	By MS/MS	By MS/MS	By MS/MS
Q69ZQ2	Q69ZQ2	Pre-mRNA-splicing factor ISY1 homolog	Isy1	0.167299	+	0.00373588	0.00974408	19.7657	19.7395	19.6416	19.7225	19.8706	19.8795	19.9037	mRNA 3'-splice site recognition [GO:0000389]; mRNA splicing, via spliceosome [GO:0000398];generation of catalytic spliceosome for second transesterification step [GO:0000350]	nucleus [GO:0005634]; post-mRNA release spliceosomal complex [GO:0071014]; post-spliceosomal complex [GO:0071020]; Prp19 complex [GO:0000974]; U2-type catalytic step 1 spliceosome [GO:0071006];catalytic step 2 spliceosome [GO:0071013]		SUBCELLULAR LOCATION: Nucleus {ECO:0000250|UniProtKB:Q9ULR0}.	Formation of TC-NER Pre-Incision Complex	4	4	4	19.6	19.6	19.6	32.989	0	98.765	29717000	30	1	285	sp|Q69ZQ2|ISY1_MOUSE Pre-mRNA-splicing factor ISY1 homolog OS=Mus musculus OX=10090 GN=Isy1 PE=1 SV=2	By MS/MS	By MS/MS	By MS/MS	By MS/MS	By MS/MS	By MS/MS	By MS/MS	By MS/MS	By MS/MS	By MS/MS	By MS/MS	By MS/MS	By MS/MS	By MS/MS	By MS/MS	By MS/MS
P62482	P62482	Voltage-gated potassium channel subunit beta-2	Kcnab2	-0.911904	+	7.99182e-05	0.00231776	21.2123	21.4103	21.4573	21.4098	20.3575	20.5264	20.4977	NADPH oxidation [GO:0070995]; neuromuscular process [GO:0050905]; regulation of action potential [GO:0098900]; regulation of potassium ion transmembrane transport [GO:1901379]; regulation of protein localization to cell surface [GO:2000008];hematopoietic progenitor cell differentiation [GO:0002244]	axon terminus [GO:0043679]; cytoskeleton [GO:0005856]; cytosol [GO:0005829]; extrinsic component of cytoplasmic side of plasma membrane [GO:0031234]; juxtaparanode region of axon [GO:0044224]; membrane [GO:0016020]; neuron projection [GO:0043005]; pinceau fiber [GO:1990031]; postsynaptic density [GO:0014069]; potassium channel complex [GO:0034705]; voltage-gated potassium channel complex [GO:0008…	D-threo-aldose 1-dehydrogenase activity [GO:0047834]; ion channel binding [GO:0044325]; potassium channel regulator activity [GO:0015459]; protein-containing complex binding [GO:0044877]; voltage-gated potassium channel activity [GO:0005249];aldo-keto reductase (NADP) activity [GO:0004033]	Cytoplasmic side {ECO:0000305}. Cell membrane {ECO:0000250|UniProtKB:P62483}; Cytoplasmic side {ECO:0000305}. Cell projection, axon {ECO:0000269|PubMed:11825900}. Cell junction, synapse, synaptosome {ECO:0000269|PubMed:21357749}. Cytoplasm, cytoskeleton {ECO:0000250|UniProtKB:P62483}. Note=Recruited to the cytoplasmic side of the cell membrane via its interaction with pore-forming potassium chann…	Voltage gated Potassium channels	4	4	4	23.2	23.2	23.2	41.021	0	19.926	110520000	72	1	367	sp|P62482|KCAB2_MOUSE Voltage-gated potassium channel subunit beta-2 OS=Mus musculus OX=10090 GN=Kcnab2 PE=1 SV=1	By MS/MS	By MS/MS	By MS/MS	By MS/MS	By MS/MS	By MS/MS	By MS/MS	By MS/MS	By MS/MS	By MS/MS	By MS/MS	By MS/MS	By MS/MS	By MS/MS	By MS/MS	By MS/MS
Q6PCM1	Q6PCM1	Lysine-specific demethylase 3A	Kdm3a	2.19481	+	0.00113776	0.00474126	15.3823	14.7459	14.5665	14.7229	16.7565	16.7446	17.6466	cellular response to leukemia inhibitory factor [GO:1990830]; formaldehyde biosynthetic process [GO:0046293]; histone H3-K9 demethylation [GO:0033169]; histone H3-K9 dimethylation [GO:0036123]; hormone-mediated signaling pathway [GO:0009755]; negative regulation of histone H3-K9 methylation [GO:0051573]; positive regulation of cold-induced thermogenesis [GO:0120162]; positive regulation of gene e…	cytoplasm [GO:0005737]; histone deacetylase complex [GO:0000118]; nucleoplasm [GO:0005654]; nucleus [GO:0005634];chromatin [GO:0000785]	chromatin binding [GO:0003682]; chromatin DNA binding [GO:0031490]; dioxygenase activity [GO:0051213]; histone demethylase activity (H3-K9 specific) [GO:0032454]; iron ion binding [GO:0005506]; transcription coregulator activity [GO:0003712];androgen receptor binding [GO:0050681]	SUBCELLULAR LOCATION: Cytoplasm {ECO:0000269|PubMed:17943087}. Nucleus {ECO:0000269|PubMed:17943087}. Note=Nuclear in round spermatids. When spermatids start to elongate, localizes to the cytoplasm where it forms distinct foci which disappear in mature spermatozoa.	HDMs demethylate histones	3	3	3	3.9	3.9	3.9	147.85	0	8.9279	666730	10	1	1323	sp|Q6PCM1|KDM3A_MOUSE Lysine-specific demethylase 3A OS=Mus musculus OX=10090 GN=Kdm3a PE=1 SV=1	By MS/MS	By MS/MS	By MS/MS	By matching		By MS/MS	By matching		By matching	By MS/MS	By MS/MS	By MS/MS	By MS/MS	By matching	By matching
Q60749;Q9R226;Q9WU01	Q60749	KH domain-containing, RNA-binding, signal transduction-associated protein 1	Khdrbs1	-0.762811	+	0.000744947	0.00416393	22.0731	22.0176	22.2114	22.3631	21.5152	21.3848	21.3104	cell surface receptor signaling pathway [GO:0007166]; mRNA processing [GO:0006397]; negative regulation of transcription by RNA polymerase II [GO:0000122]; positive regulation of RNA export from nucleus [GO:0046833]; positive regulation of RNA splicing [GO:0033120]; positive regulation of translational initiation [GO:0045948]; regulation of alternative mRNA splicing, via spliceosome [GO:0000381];…	Grb2-Sos complex [GO:0070618]; membrane [GO:0016020]; nucleoplasm [GO:0005654]; nucleus [GO:0005634]; protein-containing complex [GO:0032991];cytoplasm [GO:0005737];nucleoplasm [GO:0005654];nucleus [GO:0005634]	mRNA binding [GO:0003729]; poly(A) binding [GO:0008143]; poly(U) RNA binding [GO:0008266]; protein domain specific binding [GO:0019904]; protein tyrosine kinase binding [GO:1990782]; protein-containing complex binding [GO:0044877]; RNA binding [GO:0003723]; SH2 domain binding [GO:0042169]; SH3 domain binding [GO:0017124]; signaling adaptor activity [GO:0035591]; single-stranded RNA binding [GO:00…	SUBCELLULAR LOCATION: Nucleus {ECO:0000269|PubMed:10077576, ECO:0000269|PubMed:15471878}.;SUBCELLULAR LOCATION: Nucleus {ECO:0000269|PubMed:10332027, ECO:0000269|PubMed:15471878}. Note=Localized in a compartment adjacent to the nucleolus, but distinct from the peri-nucleolar one.;SUBCELLULAR LOCATION: Nucleus {ECO:0000269|PubMed:12496368}. Cytoplasm {ECO:0000250|UniProtKB:Q07666}. Membrane {ECO:0…	PTK6 Regulates Proteins Involved in RNA Processing	4	4	4	18.7	18.7	18.7	48.37	0	54.618	190680000	56	3	443	sp|Q60749|KHDR1_MOUSE KH domain-containing, RNA-binding, signal transduction-associated protein 1 OS=Mus musculus OX=10090 GN=Khdrbs1 PE=1 SV=2	By MS/MS	By MS/MS	By MS/MS	By MS/MS	By MS/MS	By MS/MS	By MS/MS	By MS/MS	By MS/MS	By MS/MS	By MS/MS	By MS/MS	By MS/MS	By MS/MS	By MS/MS	By MS/MS
P70168	P70168	Importin subunit beta-1	Kpnb1	-0.429928	+	0.00100798	0.00462222	24.1019	24.2513	24.2357	24.1934	23.7069	23.7084	23.8817	establishment of mitotic spindle localization [GO:0040001]; establishment of protein localization [GO:0045184]; mitotic chromosome movement towards spindle pole [GO:0007079]; mitotic metaphase plate congression [GO:0007080]; mitotic spindle assembly [GO:0090307]; protein import into nucleus [GO:0006606]; Ran protein signal transduction [GO:0031291]; ribosomal protein import into nucleus [GO:00066…	cytoplasmic stress granule [GO:0010494]; cytosol [GO:0005829]; endoplasmic reticulum tubular network [GO:0071782]; nuclear envelope [GO:0005635]; nuclear membrane [GO:0031965]; nuclear pore [GO:0005643]; nucleoplasm [GO:0005654]; nucleus [GO:0005634]; protein-containing complex [GO:0032991];cytoplasm [GO:0005737]	Hsp90 protein binding [GO:0051879]; importin-alpha family protein binding [GO:0061676]; kinesin binding [GO:0019894]; nuclear import signal receptor activity [GO:0061608]; nuclear localization sequence binding [GO:0008139]; protein domain specific binding [GO:0019904]; protein-containing complex binding [GO:0044877]; small GTPase binding [GO:0031267];enzyme binding [GO:0019899]	SUBCELLULAR LOCATION: Cytoplasm {ECO:0000250}. Nucleus envelope {ECO:0000250}.	Apoptosis induced DNA fragmentation	31	31	31	41.7	41.7	41.7	97.183	0	323.31	1830300000	664	1	876	sp|P70168|IMB1_MOUSE Importin subunit beta-1 OS=Mus musculus OX=10090 GN=Kpnb1 PE=1 SV=2	By MS/MS	By MS/MS	By MS/MS	By MS/MS	By MS/MS	By MS/MS	By MS/MS	By MS/MS	By MS/MS	By MS/MS	By MS/MS	By MS/MS	By MS/MS	By MS/MS	By MS/MS	By MS/MS
Q61790	Q61790	Lymphocyte activation gene 3 protein	Lag3	-0.429738	+	0.00285372	0.00832905	21.0611	20.9752	20.8866	20.9127	20.4809	20.4269	20.6797	cell surface receptor signaling pathway [GO:0007166]; negative regulation of interleukin-2 production [GO:0032703]; negative regulation of regulatory T cell differentiation [GO:0045590]; negative regulation of T cell activation [GO:0050868]; plasmacytoid dendritic cell activation [GO:0002270]; positive regulation of natural killer cell mediated cytotoxicity [GO:0045954]; regulation of immune resp…	extracellular region [GO:0005576]; integral component of membrane [GO:0016021];external side of plasma membrane [GO:0009897]	transmembrane signaling receptor activity [GO:0004888];MHC class II protein binding [GO:0042289]	Single-pass type I membrane protein {ECO:0000255}.; SUBCELLULAR LOCATION: [Secreted lymphocyte activation gene 3 protein]: Secreted {ECO:0000269|PubMed:15557174, ECO:0000269|PubMed:17245433}. Note=Produced following cleavage of the main chain. {ECO:0000269|PubMed:17245433}.;SUBCELLULAR LOCATION: [Lymphocyte activation gene 3 protein]: Cell membrane {ECO:0000269|PubMed:8602528}	MHC class II antigen presentation	5	5	5	15.9	15.9	15.9	56.977	0	24.781	88588000	21	1	521	sp|Q61790|LAG3_MOUSE Lymphocyte activation gene 3 protein OS=Mus musculus OX=10090 GN=Lag3 PE=1 SV=1	By MS/MS	By MS/MS	By MS/MS	By MS/MS	By MS/MS	By MS/MS	By MS/MS	By MS/MS	By MS/MS	By MS/MS	By MS/MS	By MS/MS	By MS/MS	By matching	By MS/MS	By MS/MS
Q3U9G9	Q3U9G9	Lamin-B receptor	Lbr	1.02861	+	1.76897e-05	0.00436364	21.6193	21.698	21.8527	21.7231	22.82	22.7018	22.7338	neutrophil differentiation [GO:0030223]; sterol biosynthetic process [GO:0016126];cholesterol biosynthetic process [GO:0006695]	endoplasmic reticulum membrane [GO:0005789]; integral component of membrane [GO:0016021]; nuclear envelope [GO:0005635]; nuclear inner membrane [GO:0005637]; nuclear lamina [GO:0005652]; nuclear membrane [GO:0031965]; nuclear pore [GO:0005643]; nucleus [GO:0005634];cytoplasm [GO:0005737]	chromo shadow domain binding [GO:0070087]; delta14-sterol reductase activity [GO:0050613]; DNA binding [GO:0003677]; NADPH binding [GO:0070402]; nuclear localization sequence binding [GO:0008139]; oxidoreductase activity, acting on the CH-CH group of donors [GO:0016627];chaperone binding [GO:0051087]	Multi-pass membrane protein {ECO:0000255}. Nucleus {ECO:0000250|UniProtKB:Q14739}. Cytoplasm {ECO:0000250|UniProtKB:Q14739}. Endoplasmic reticulum membrane {ECO:0000250|UniProtKB:Q14739}. Note=Nucleus; nuclear rim. {ECO:0000250|UniProtKB:Q14739}.;SUBCELLULAR LOCATION: Nucleus inner membrane {ECO:0000269|PubMed:18785926}	Cholesterol biosynthesis	13	13	13	22.7	22.7	22.7	71.439	0	196.39	369860000	143	1	626	sp|Q3U9G9|LBR_MOUSE Delta(14)-sterol reductase LBR OS=Mus musculus OX=10090 GN=Lbr PE=1 SV=2	By MS/MS	By MS/MS	By MS/MS	By MS/MS	By MS/MS	By MS/MS	By MS/MS	By MS/MS	By MS/MS	By MS/MS	By MS/MS	By MS/MS	By MS/MS	By MS/MS	By MS/MS	By MS/MS
Q61233;Q99K51;Q3V0K9	Q61233	Plastin-2	Lcp1	-0.406968	+	0.000120187	0.003072	26.1198	26.161	26.1252	26.0678	25.7136	25.6479	25.773	actin filament network formation [GO:0051639]; animal organ regeneration [GO:0031100]; auditory receptor cell stereocilium organization [GO:0060088]; bone development [GO:0060348]; cell migration [GO:0016477]; extracellular matrix disassembly [GO:0022617]; intestinal D-glucose absorption [GO:0001951]; positive regulation of multicellular organism growth [GO:0040018]; positive regulation of podoso…	actin filament [GO:0005884]; actin filament bundle [GO:0032432]; brush border [GO:0005903]; cytoplasm [GO:0005737]; cytosol [GO:0005829]; filopodium [GO:0030175]; focal adhesion [GO:0005925]; neuromuscular junction [GO:0031594]; perinuclear region of cytoplasm [GO:0048471]; phagocytic cup [GO:0001891]; plasma membrane [GO:0005886]; podosome [GO:0002102]; ruffle [GO:0001726]; ruffle membrane [GO:0…	calcium ion binding [GO:0005509]; GTPase binding [GO:0051020]; identical protein binding [GO:0042802]; integrin binding [GO:0005178]; structural constituent of presynaptic actin cytoskeleton [GO:0098699];actin filament binding [GO:0051015]	Cytoplasmic side {ECO:0000269|PubMed:14756805}. Note=Relocalizes to the immunological synapse between peripheral blood T-lymphocytes and antibody-presenting cells in response to costimulation through TCR/CD3 and CD2 or CD28. Relocalizes to actin-rich cell projections upon serine phosphorylation (By similarity). Associated with the actin cytoskeleton at membrane ruffles. {ECO:0000250|UniProtKB:P13…		32	32	32	53.1	53.1	53.1	70.148	0	323.31	12000000000	1632	3	627	sp|Q61233|PLSL_MOUSE Plastin-2 OS=Mus musculus OX=10090 GN=Lcp1 PE=1 SV=4	By MS/MS	By MS/MS	By MS/MS	By MS/MS	By MS/MS	By MS/MS	By MS/MS	By MS/MS	By MS/MS	By MS/MS	By MS/MS	By MS/MS	By MS/MS	By MS/MS	By MS/MS	By MS/MS
P06151;P00342	P06151	L-lactate dehydrogenase A chain	Ldha	-0.590444	+	3.87522e-05	0.00270423	26.9838	27.1295	27.1	27.0395	26.478	26.4281	26.5122	carbohydrate metabolic process [GO:0005975]; flagellated sperm motility [GO:0030317]; glucose catabolic process to lactate via pyruvate [GO:0019661]; lactate biosynthetic process from pyruvate [GO:0019244]; lactate oxidation [GO:0019516]; pyruvate metabolic process [GO:0006090];ATP biosynthetic process [GO:0006754];cellular response to extracellular stimulus [GO:0031668]	cytoplasm [GO:0005737]; mitochondrion [GO:0005739]; motile cilium [GO:0031514]; sperm fibrous sheath [GO:0035686];cilium [GO:0005929];cytosol [GO:0005829]	lactate dehydrogenase activity [GO:0004457]; L-lactate dehydrogenase activity [GO:0004459];identical protein binding [GO:0042802];L-lactate dehydrogenase activity [GO:0004459]	SUBCELLULAR LOCATION: Cytoplasm.	Pyruvate metabolism	14	14	14	45.2	45.2	45.2	36.498	0	323.31	17821000000	746	2	332	sp|P06151|LDHA_MOUSE L-lactate dehydrogenase A chain OS=Mus musculus OX=10090 GN=Ldha PE=1 SV=3	By MS/MS	By MS/MS	By MS/MS	By MS/MS	By MS/MS	By MS/MS	By MS/MS	By MS/MS	By MS/MS	By MS/MS	By MS/MS	By MS/MS	By MS/MS	By MS/MS	By MS/MS	By MS/MS
P16045	P16045	Galectin-1	Lgals1	-1.72987	+	1.16316e-07	0	25.3614	25.3479	25.3333	25.3688	23.5405	23.6296	23.6989	cellular response to glucose stimulus [GO:0071333]; cellular response to organic cyclic compound [GO:0071407]; heterophilic cell-cell adhesion via plasma membrane cell adhesion molecules [GO:0007157]; myoblast differentiation [GO:0045445]; negative regulation of cell-substrate adhesion [GO:0010812]; negative regulation of neuron projection development [GO:0010977]; plasma cell differentiation [GO…	collagen-containing extracellular matrix [GO:0062023]; cytoplasm [GO:0005737]; cytosol [GO:0005829]; extracellular region [GO:0005576]; extracellular space [GO:0005615]; nucleus [GO:0005634];cell surface [GO:0009986]	galactose binding [GO:0005534]; identical protein binding [GO:0042802]; lactose binding [GO:0030395]; laminin binding [GO:0043236];carbohydrate binding [GO:0030246]	it results in protein translocation from the cytoplasm into the ERGIC (endoplasmic reticulum-Golgi intermediate compartment) followed by vesicle entry and secretion. {ECO:0000250|UniProtKB:P09382}.; the secretion is dependent on protein unfolding and facilitated by the cargo receptor TMED10;SUBCELLULAR LOCATION: Secreted, extracellular space, extracellular matrix {ECO:0000250|UniProtKB:P09382}. C…	Regulation of Insulin-like Growth Factor (IGF) transport and uptake by Insulin-like Growth Factor Binding Proteins (IGFBPs)	4	4	4	26.7	26.7	26.7	14.866	0	103.78	1207000000	150	1	135	sp|P16045|LEG1_MOUSE Galectin-1 OS=Mus musculus OX=10090 GN=Lgals1 PE=1 SV=3	By MS/MS	By MS/MS	By MS/MS	By MS/MS	By MS/MS	By MS/MS	By MS/MS	By MS/MS	By MS/MS	By MS/MS	By MS/MS	By MS/MS	By MS/MS	By MS/MS	By MS/MS	By MS/MS
P16110	P16110	Galectin-3	Lgals3	-0.721095	+	0.00118393	0.00479725	22.3378	22.3398	22.4957	22.3768	21.848	21.7092	21.442	cell differentiation [GO:0030154]; eosinophil chemotaxis [GO:0048245]; extracellular matrix organization [GO:0030198]; innate immune response [GO:0045087]; killing of cells of other organism [GO:0031640]; macrophage chemotaxis [GO:0048246]; monocyte chemotaxis [GO:0002548]; mononuclear cell migration [GO:0071674]; mRNA processing [GO:0006397]; negative regulation of apoptotic process [GO:0043066]…	collagen-containing extracellular matrix [GO:0062023]; cytoplasm [GO:0005737]; external side of plasma membrane [GO:0009897]; extracellular matrix [GO:0031012]; extracellular region [GO:0005576]; extracellular space [GO:0005615]; glial cell projection [GO:0097386]; immunological synapse [GO:0001772]; mitochondrial inner membrane [GO:0005743]; nucleus [GO:0005634]; other organism cell [GO:0044216]…	chemoattractant activity [GO:0042056]; disaccharide binding [GO:0048030]; Fc-gamma receptor I complex binding [GO:0034988]; IgE binding [GO:0019863]; laminin binding [GO:0043236]; monosaccharide binding [GO:0048029]; oligosaccharide binding [GO:0070492]; protein phosphatase binding [GO:0019903];advanced glycation end-product receptor activity [GO:0050785]	it results in protein translocation from the cytoplasm into the ERGIC (endoplasmic reticulum-Golgi intermediate compartment) followed by vesicle entry and secretion. {ECO:0000250|UniProtKB:P17931}.; the secretion is dependent on protein unfolding and facilitated by the cargo receptor TMED10;SUBCELLULAR LOCATION: Cytoplasm {ECO:0000250|UniProtKB:P17931}. Nucleus {ECO:0000250|UniProtKB:P17931}. Sec…	Neutrophil degranulation	3	3	3	14.4	14.4	14.4	27.515	0	3.379	245730000	39	1	264	sp|P16110|LEG3_MOUSE Galectin-3 OS=Mus musculus OX=10090 GN=Lgals3 PE=1 SV=3	By MS/MS	By MS/MS	By MS/MS	By MS/MS	By MS/MS	By MS/MS	By MS/MS	By MS/MS	By MS/MS	By MS/MS	By MS/MS	By MS/MS	By MS/MS	By MS/MS	By MS/MS	By MS/MS
P97386	P97386	DNA ligase 3	Lig3	0.561281	+	0.0019868	0.00715186	18.828	18.8474	18.9272	18.9027	19.229	19.4879	19.5958	cell cycle [GO:0007049]; cell division [GO:0051301]; DNA biosynthetic process [GO:0071897]; DNA ligation [GO:0006266]; DNA recombination [GO:0006310]; double-strand break repair [GO:0006302]; double-strand break repair via alternative nonhomologous end joining [GO:0097681]; double-strand break repair via nonhomologous end joining [GO:0006303]; lagging strand elongation [GO:0006273]; mitochondrial…	cytoplasm [GO:0005737]; DNA ligase III-XRCC1 complex [GO:0070421]; mitochondrion [GO:0005739]; nucleoplasm [GO:0005654]; nucleus [GO:0005634]; synaptonemal complex [GO:0000795];condensed nuclear chromosome [GO:0000794]	DNA binding [GO:0003677]; DNA ligase (ATP) activity [GO:0003910]; DNA ligase activity [GO:0003909]; zinc ion binding [GO:0008270];ATP binding [GO:0005524]	SUBCELLULAR LOCATION: Nucleus.	Resolution of AP sites via the single-nucleotide replacement pathway	4	4	4	7.5	7.5	7.5	113.07	0	3.5525	26848000	11	1	1015	sp|P97386|DNLI3_MOUSE DNA ligase 3 OS=Mus musculus OX=10090 GN=Lig3 PE=1 SV=2	By MS/MS	By MS/MS	By MS/MS	By MS/MS	By MS/MS	By MS/MS	By MS/MS	By MS/MS	By MS/MS	By MS/MS	By MS/MS	By MS/MS	By MS/MS	By MS/MS	By MS/MS	By MS/MS
Q9ESE1;Q9EPN1	Q9ESE1	Lipopolysaccharide-responsive and beige-like anchor protein	Lrba	0.432368	+	0.00171998	0.00635435	18.9398	18.8173	18.6997	18.7907	19.1687	19.3327	19.2314	endosomal transport [GO:0016197]; post-Golgi vesicle-mediated transport [GO:0006892]; protein localization [GO:0008104]; protein targeting [GO:0006605]; signal transduction [GO:0007165];cellular response to leukemia inhibitory factor [GO:1990830];hematopoietic stem cell homeostasis [GO:0061484]	cytosol [GO:0005829]; endomembrane system [GO:0012505]; endoplasmic reticulum [GO:0005783]; integral component of membrane [GO:0016021]; lysosome [GO:0005764]; membrane [GO:0016020]; nucleoplasm [GO:0005654]; nucleus [GO:0005634]; plasma membrane [GO:0005886]; postsynaptic membrane [GO:0045211]; trans-Golgi network [GO:0005802];cytoplasmic vesicle [GO:0031410];cytosol [GO:0005829]	protein kinase binding [GO:0019901];protein kinase A binding [GO:0051018]	Peripheral membrane protein {ECO:0000269|PubMed:11102458}. Cell junction, synapse, postsynaptic cell membrane {ECO:0000269|PubMed:11102458}; Peripheral membrane protein {ECO:0000269|PubMed:11102458}. Endomembrane system {ECO:0000269|PubMed:11102458}; Peripheral membrane protein {ECO:0000269|PubMed:11102458}. Note=Associated with pleomorphic tubulovesicular endomembranes near the trans sides of Go…		5	5	5	2.7	2.7	2.7	317.06	0	38.974	21000000	25	2	2856	sp|Q9ESE1|LRBA_MOUSE Lipopolysaccharide-responsive and beige-like anchor protein OS=Mus musculus OX=10090 GN=Lrba PE=1 SV=1	By MS/MS	By MS/MS	By MS/MS	By MS/MS	By MS/MS	By MS/MS	By MS/MS	By MS/MS	By MS/MS	By MS/MS	By MS/MS	By matching	By MS/MS	By MS/MS	By MS/MS	By MS/MS
Q6PB66	Q6PB66	Leucine-rich PPR motif-containing protein, mitochondrial	Lrpprc	0.228739	+	0.00315709	0.00883417	21.1521	21.265	21.2805	21.275	21.4182	21.5127	21.4848	negative regulation of mitochondrial RNA catabolic process [GO:0000961]; regulation of mitochondrial translation [GO:0070129];mRNA transport [GO:0051028]	cytoplasm [GO:0005737]; cytoskeleton [GO:0005856]; microtubule [GO:0005874]; mitochondrial nucleoid [GO:0042645]; mitochondrion [GO:0005739]; nuclear inner membrane [GO:0005637]; nuclear outer membrane [GO:0005640]; nucleoplasm [GO:0005654]; nucleus [GO:0005634]; perinuclear region of cytoplasm [GO:0048471]; ribonucleoprotein complex [GO:1990904];condensed nuclear chromosome [GO:0000794]	RNA binding [GO:0003723]; single-stranded DNA binding [GO:0003697]; ubiquitin protein ligase binding [GO:0031625];beta-tubulin binding [GO:0048487]	SUBCELLULAR LOCATION: Mitochondrion {ECO:0000250}. Nucleus {ECO:0000269|PubMed:12071956}. Nucleus, nucleoplasm {ECO:0000250}. Nucleus inner membrane {ECO:0000250}. Nucleus outer membrane {ECO:0000250}.	TP53 Regulates Metabolic Genes	23	23	23	22.6	22.6	22.6	156.61	0	262.36	400050000	306	1	1392	sp|Q6PB66|LPPRC_MOUSE Leucine-rich PPR motif-containing protein, mitochondrial OS=Mus musculus OX=10090 GN=Lrpprc PE=1 SV=2	By MS/MS	By MS/MS	By MS/MS	By MS/MS	By MS/MS	By MS/MS	By MS/MS	By MS/MS	By MS/MS	By MS/MS	By MS/MS	By MS/MS	By MS/MS	By MS/MS	By MS/MS	By MS/MS
Q922Q8	Q922Q8	Leucine-rich repeat-containing protein 59	Lrrc59	0.684422	+	8.24889e-06	0.00248276	22.5301	22.5434	22.4692	22.5459	23.1447	23.2689	23.2061		endoplasmic reticulum membrane [GO:0005789]; integral component of membrane [GO:0016021]; mitochondrial nucleoid [GO:0042645]; nuclear envelope [GO:0005635];endoplasmic reticulum [GO:0005783]		Single-pass type II membrane protein {ECO:0000250}. Endoplasmic reticulum membrane {ECO:0000250}; Single-pass type II membrane protein {ECO:0000250}. Nucleus envelope {ECO:0000250}. Note=Localization in the nuclear envelope depends upon the nuclear import machinery, including KPNB1. {ECO:0000250}.;SUBCELLULAR LOCATION: Microsome membrane {ECO:0000250}		4	4	4	15	15	15	34.877	0	80.601	379690000	58	1	307	sp|Q922Q8|LRC59_MOUSE Leucine-rich repeat-containing protein 59 OS=Mus musculus OX=10090 GN=Lrrc59 PE=1 SV=1	By MS/MS	By MS/MS	By MS/MS	By MS/MS	By MS/MS	By MS/MS	By MS/MS	By MS/MS	By MS/MS	By MS/MS	By MS/MS	By MS/MS	By MS/MS	By MS/MS	By MS/MS	By MS/MS
Q3UZ39;Q91WK0	Q3UZ39	Leucine-rich repeat flightless-interacting protein 1	Lrrfip1	-0.652493	+	0.000815628	0.0040625	20.4853	20.6903	20.7278	20.6853	19.8431	20.0825	20.0585	MyD88-independent toll-like receptor signaling pathway [GO:0002756]; positive regulation of NF-kappaB transcription factor activity [GO:0051092]; positive regulation of tumor necrosis factor production [GO:0032760]; regulation of transcription by RNA polymerase II [GO:0006357]; Wnt signaling pathway [GO:0016055];MyD88-dependent toll-like receptor 4 signaling pathway [GO:0035660];negative regulati…	nucleus [GO:0005634]; plasma membrane [GO:0005886];cytosol [GO:0005829]	DNA-binding transcription factor activity, RNA polymerase II-specific [GO:0000981]; DNA-binding transcription repressor activity, RNA polymerase II-specific [GO:0001227]; protein homodimerization activity [GO:0042803]; RNA polymerase II cis-regulatory region sequence-specific DNA binding [GO:0000978];DNA binding [GO:0003677]	SUBCELLULAR LOCATION: Nucleus. Cytoplasm {ECO:0000250}.		7	7	7	18.7	18.7	18.7	79.248	0	135.01	117980000	67	2	729	sp|Q3UZ39|LRRF1_MOUSE Leucine-rich repeat flightless-interacting protein 1 OS=Mus musculus OX=10090 GN=Lrrfip1 PE=1 SV=2	By MS/MS	By MS/MS	By MS/MS	By MS/MS	By MS/MS	By MS/MS	By MS/MS	By MS/MS	By MS/MS	By MS/MS	By MS/MS	By MS/MS	By MS/MS	By MS/MS	By MS/MS	By MS/MS
Q6A009	Q6A009	E3 ubiquitin-protein ligase listerin	Ltn1	0.563351	+	0.000619307	0.00401739	17.9983	18.1234	18.0833	18.2043	18.7827	18.5609	18.6533	rescue of stalled ribosome [GO:0072344]; ribosome-associated ubiquitin-dependent protein catabolic process [GO:1990116];protein autoubiquitination [GO:0051865]	RQC complex [GO:1990112];cytosol [GO:0005829]	ubiquitin protein ligase activity [GO:0061630]; ubiquitin-protein transferase activity [GO:0004842]; zinc ion binding [GO:0008270];ribosomal large subunit binding [GO:0043023]		Antigen processing: Ubiquitination & Proteasome degradation	4	4	4	4.4	4.4	4.4	198.92	0	67.3	19113000	15	1	1767	sp|Q6A009|LTN1_MOUSE E3 ubiquitin-protein ligase listerin OS=Mus musculus OX=10090 GN=Ltn1 PE=1 SV=3	By MS/MS	By MS/MS	By MS/MS	By MS/MS	By MS/MS	By MS/MS	By MS/MS	By matching	By MS/MS	By MS/MS	By MS/MS	By MS/MS	By matching	By MS/MS	By MS/MS	By MS/MS
Q08288	Q08288	Cell growth-regulating nucleolar protein	Lyar	1.06643	+	3.83758e-05	0.00274286	20.4031	20.1227	20.3626	20.3524	21.34	21.4287	21.3612	innate immune response [GO:0045087]; negative regulation of innate immune response [GO:0045824]; negative regulation of transcription by RNA polymerase II [GO:0000122]; positive regulation of phagocytosis [GO:0050766]; positive regulation of transcription by RNA polymerase I [GO:0045943]; rRNA processing [GO:0006364];erythrocyte development [GO:0048821]	nucleolus [GO:0005730]; nucleoplasm [GO:0005654]; nucleus [GO:0005634]; photoreceptor outer segment [GO:0001750];cytoplasm [GO:0005737]	DNA binding [GO:0003677]; identical protein binding [GO:0042802]; metal ion binding [GO:0046872]; transcription regulator inhibitor activity [GO:0140416];activating transcription factor binding [GO:0033613]	SUBCELLULAR LOCATION: Nucleus, nucleolus {ECO:0000269|PubMed:19489080, ECO:0000269|PubMed:23212345, ECO:0000269|PubMed:24990247, ECO:0000269|PubMed:8491376}. Cytoplasm {ECO:0000269|PubMed:24990247}. Cell projection, cilium, photoreceptor outer segment {ECO:0000269|PubMed:25735755}. Note=Component of pre-ribosomal particles, including pre-40S, pre-60S and pre-90S (By similarity). Associated with c…		9	9	9	25.8	25.8	25.8	43.735	0	21.009	89486000	105	1	388	sp|Q08288|LYAR_MOUSE Cell growth-regulating nucleolar protein OS=Mus musculus OX=10090 GN=Lyar PE=1 SV=2	By MS/MS	By MS/MS	By MS/MS	By MS/MS	By MS/MS	By MS/MS	By MS/MS	By MS/MS	By MS/MS	By MS/MS	By MS/MS	By MS/MS	By MS/MS	By MS/MS	By MS/MS	By MS/MS
Q63844	Q63844	Mitogen-activated protein kinase 3	Mapk3	-0.320636	+	0.00117271	0.00481379	20.5883	20.5249	20.4683	20.5393	20.1629	20.1642	20.3016	animal organ morphogenesis [GO:0009887]; apoptotic process [GO:0006915]; arachidonic acid metabolic process [GO:0019369]; Bergmann glial cell differentiation [GO:0060020]; BMP signaling pathway [GO:0030509]; cardiac neural crest cell development involved in heart development [GO:0061308]; cartilage development [GO:0051216]; caveolin-mediated endocytosis [GO:0072584]; cell cycle [GO:0007049]; cell…	cytoplasm [GO:0005737]; cytoskeleton [GO:0005856]; cytosol [GO:0005829]; early endosome [GO:0005769]; focal adhesion [GO:0005925]; Golgi apparatus [GO:0005794]; late endosome [GO:0005770]; mitochondrion [GO:0005739]; nuclear envelope [GO:0005635]; nucleoplasm [GO:0005654]; nucleus [GO:0005634]; plasma membrane [GO:0005886]; protein-containing complex [GO:0032991]; pseudopodium [GO:0031143];caveol…	identical protein binding [GO:0042802]; MAP kinase activity [GO:0004707]; MAP kinase kinase activity [GO:0004708]; phosphatase binding [GO:0019902]; phosphotyrosine residue binding [GO:0001784]; protein kinase activity [GO:0004672]; protein serine kinase activity [GO:0106310]; protein serine/threonine kinase activity [GO:0004674]; protein threonine kinase activity [GO:0106311]; scaffold protein b…	SUBCELLULAR LOCATION: Cytoplasm {ECO:0000250|UniProtKB:P21708}. Nucleus. Membrane, caveola {ECO:0000250|UniProtKB:P21708}. Cell junction, focal adhesion {ECO:0000269|PubMed:15923189}. Note=Autophosphorylation at Thr-207 promotes nuclear localization (By similarity). PEA15-binding redirects the biological outcome of MAPK3 kinase-signaling by sequestering MAPK3 into the cytoplasm (PubMed:11702783).…	MAPK3 (ERK1) activation	4	2	2	17.1	10.5	10.5	43.066	0	4.5533	36441000	17	1	380	sp|Q63844|MK03_MOUSE Mitogen-activated protein kinase 3 OS=Mus musculus OX=10090 GN=Mapk3 PE=1 SV=5	By MS/MS	By MS/MS	By MS/MS	By MS/MS	By MS/MS	By MS/MS	By MS/MS	By MS/MS	By MS/MS	By MS/MS	By MS/MS	By MS/MS	By MS/MS	By MS/MS	By MS/MS	By MS/MS
Q68FL6	Q68FL6	Methionine--tRNA ligase, cytoplasmic	Mars	0.201126	+	0.00012921	0.00295385	21.3984	21.3885	21.3766	21.3278	21.5641	21.5785	21.5793	cellular response to insulin stimulus [GO:0032869]; cellular response to platelet-derived growth factor stimulus [GO:0036120]; cellular response to starvation [GO:0009267]; methionyl-tRNA aminoacylation [GO:0006431]; positive regulation of transcription of nucleolar large rRNA by RNA polymerase I [GO:1901838]; rRNA transcription [GO:0009303]; tRNA aminoacylation for protein translation [GO:000641…	cytoplasm [GO:0005737]; cytosol [GO:0005829]; mitochondrion [GO:0005739]; nucleolus [GO:0005730];aminoacyl-tRNA synthetase multienzyme complex [GO:0017101]	methionine-tRNA ligase activity [GO:0004825]; tRNA binding [GO:0000049];ATP binding [GO:0005524]	SUBCELLULAR LOCATION: Cytoplasm, cytosol {ECO:0000250|UniProtKB:P56192}. Nucleus, nucleolus {ECO:0000250|UniProtKB:P56192}. Note=Localizes to the nucleolus in proliferative cells but disappears in quiescent cells. {ECO:0000250|UniProtKB:P56192}.		19	19	19	28.2	28.2	28.2	101.43	0	113.87	510980000	222	1	902	sp|Q68FL6|SYMC_MOUSE Methionine--tRNA ligase, cytoplasmic OS=Mus musculus OX=10090 GN=Mars1 PE=1 SV=1	By MS/MS	By MS/MS	By MS/MS	By MS/MS	By MS/MS	By MS/MS	By MS/MS	By MS/MS	By MS/MS	By MS/MS	By MS/MS	By MS/MS	By MS/MS	By MS/MS	By MS/MS	By MS/MS
P49718	P49718	DNA replication licensing factor MCM5	Mcm5	0.339468	+	0.000857487	0.00424615	22.0619	22.0826	22.1492	22.1802	22.3915	22.5343	22.4481	double-strand break repair via break-induced replication [GO:0000727]; pre-replicative complex assembly involved in nuclear cell cycle DNA replication [GO:0006267];DNA replication initiation [GO:0006270]	cytosol [GO:0005829]; MCM complex [GO:0042555]; nucleoplasm [GO:0005654]; nucleus [GO:0005634];CMG complex [GO:0071162]	DNA helicase activity [GO:0003678]; DNA replication origin binding [GO:0003688]; hydrolase activity [GO:0016787]; single-stranded DNA binding [GO:0003697];ATP binding [GO:0005524]	SUBCELLULAR LOCATION: Nucleus {ECO:0000250|UniProtKB:P33992}. Chromosome {ECO:0000250|UniProtKB:P55862}. Cytoplasm, cytosol {ECO:0000250|UniProtKB:P33992}. Note=Associated with chromatin before the formation of nuclei and detaches from it as DNA replication progresses. {ECO:0000250|UniProtKB:P55862}.	Activation of ATR in response to replication stress	13	13	13	27.5	27.5	27.5	82.406	0	50.808	617610000	202	1	734	sp|P49718|MCM5_MOUSE DNA replication licensing factor MCM5 OS=Mus musculus OX=10090 GN=Mcm5 PE=1 SV=2	By MS/MS	By MS/MS	By MS/MS	By MS/MS	By MS/MS	By MS/MS	By MS/MS	By MS/MS	By MS/MS	By MS/MS	By MS/MS	By MS/MS	By MS/MS	By MS/MS	By MS/MS	By MS/MS
Q9DB27;Q9CQ21	Q9DB27;Q9CQ21	Malignant T-cell-amplified sequence 1;Malignant T-cell-amplified sequence 2	Mcts1;Mcts2	-0.87891	+	0.000244349	0.00269822	20.6359	20.579	20.6793	20.6218	19.9655	19.6095	19.6753	cellular response to DNA damage stimulus [GO:0006974]; formation of translation preinitiation complex [GO:0001731]; IRES-dependent viral translational initiation [GO:0075522]; regulation of growth [GO:0040008]; ribosome disassembly [GO:0032790]; translation reinitiation [GO:0002188];cell cycle [GO:0007049];formation of translation preinitiation complex [GO:0001731]	cytosolic small ribosomal subunit [GO:0022627]; plasma membrane [GO:0005886];cytoplasm [GO:0005737];cytosol [GO:0005829]	RNA binding [GO:0003723];translation initiation factor activity [GO:0003743]	SUBCELLULAR LOCATION: Cytoplasm {ECO:0000250}.		4	4	4	37	37	37	20.555	0	19.464	52439000	29	2	181	sp|Q9DB27|MCTS1_MOUSE Malignant T-cell-amplified sequence 1 OS=Mus musculus OX=10090 GN=Mcts1 PE=1 SV=1;sp|Q9CQ21|MCTS2_MOUSE Malignant T-cell-amplified sequence 2 OS=Mus musculus OX=10090 GN=Mcts2 PE=1 SV=1	By MS/MS	By MS/MS	By MS/MS	By MS/MS	By MS/MS	By MS/MS	By MS/MS	By MS/MS	By MS/MS	By MS/MS	By MS/MS	By MS/MS	By MS/MS	By MS/MS	By MS/MS	By MS/MS
E9PVX6	E9PVX6	Proliferation marker protein Ki-67	Mki67	3.42289	+	1.10927e-05	0.00211765	18.9691	18.4475	19.0935	19.1615	22.4332	22.2883	22.3008	cholangiocyte proliferation [GO:1990705]; hepatocyte proliferation [GO:0072574]; meiotic cell cycle [GO:0051321]; regulation of chromatin organization [GO:1902275]; regulation of chromosome segregation [GO:0051983]; regulation of mitotic nuclear division [GO:0007088];cell population proliferation [GO:0008283]	chromosome, centromeric region [GO:0000775]; condensed chromosome [GO:0000793]; cytoplasm [GO:0005737]; nuclear body [GO:0016604]; nucleolus [GO:0005730]; nucleoplasm [GO:0005654]; nucleus [GO:0005634];chromosome [GO:0005694]	DNA binding [GO:0003677]; protein C-terminus binding [GO:0008022];ATP binding [GO:0005524]	SUBCELLULAR LOCATION: Chromosome {ECO:0000269|PubMed:12355204, ECO:0000269|PubMed:8834799}. Nucleus {ECO:0000269|PubMed:12355204, ECO:0000269|PubMed:8834799}. Nucleus, nucleolus {ECO:0000269|PubMed:12355204, ECO:0000269|PubMed:8834799}. Note=Associates with the surface of the mitotic chromosome, the perichromosomal layer, and covers a substantial fraction of the mitotic chromosome surface (PubMed…		42	42	42	20.4	20.4	20.4	350.86	0	323.31	447690000	275	1	3177	sp|E9PVX6|KI67_MOUSE Proliferation marker protein Ki-67 OS=Mus musculus OX=10090 GN=Mki67 PE=1 SV=1	By MS/MS	By MS/MS	By MS/MS	By MS/MS	By MS/MS	By MS/MS	By MS/MS	By MS/MS	By MS/MS	By MS/MS	By MS/MS	By MS/MS	By MS/MS	By MS/MS	By MS/MS	By MS/MS
Q921Y0;Q8BPB0	Q921Y0;Q8BPB0	MOB kinase activator 1A;MOB kinase activator 1B	Mob1a;Mob1b	-2.82282	+	0.00389341	0.00999065	20.7268	20.5289	21.0852	19.2311	17.7649	18.0426	16.903	regulation of protein autophosphorylation [GO:0031952];hippo signaling [GO:0035329]	cytosol [GO:0005829]; nucleolus [GO:0005730]; nucleoplasm [GO:0005654]; nucleus [GO:0005634];cytoplasm [GO:0005737];cytosol [GO:0005829]	kinase binding [GO:0019900]; metal ion binding [GO:0046872];kinase activator activity [GO:0019209];metal ion binding [GO:0046872]	SUBCELLULAR LOCATION: Cytoplasm {ECO:0000250}. Nucleus {ECO:0000250}.	Signaling by Hippo	3	3	3	20.8	20.8	20.8	25.079	0	3.5823	51707000	11	2	216	sp|Q921Y0|MOB1A_MOUSE MOB kinase activator 1A OS=Mus musculus OX=10090 GN=Mob1a PE=2 SV=3;sp|Q8BPB0|MOB1B_MOUSE MOB kinase activator 1B OS=Mus musculus OX=10090 GN=Mob1b PE=1 SV=3	By MS/MS	By MS/MS	By MS/MS	By MS/MS	By MS/MS	By MS/MS	By MS/MS	By MS/MS	By MS/MS	By matching	By matching	By matching	By MS/MS	By matching	By MS/MS	By matching
Q80UM7	Q80UM7	Mannosyl-oligosaccharide glucosidase	Mogs	0.473631	+	0.000965498	0.00428358	21.5522	21.5931	21.6343	21.3902	22.0512	21.9537	22.0434	protein N-linked glycosylation [GO:0006487];oligosaccharide metabolic process [GO:0009311]	endoplasmic reticulum membrane [GO:0005789]; integral component of membrane [GO:0016021];endoplasmic reticulum [GO:0005783]	mannosyl-oligosaccharide glucosidase activity [GO:0004573]	Single-pass type II membrane protein {ECO:0000250}.;SUBCELLULAR LOCATION: Endoplasmic reticulum membrane {ECO:0000250}		7	7	7	13.2	13.2	13.2	91.83	0	61.337	208500000	58	1	834	sp|Q80UM7|MOGS_MOUSE Mannosyl-oligosaccharide glucosidase OS=Mus musculus OX=10090 GN=Mogs PE=1 SV=1	By MS/MS	By MS/MS	By MS/MS	By MS/MS	By MS/MS	By MS/MS	By MS/MS	By MS/MS	By MS/MS	By MS/MS	By MS/MS	By MS/MS	By MS/MS	By MS/MS	By MS/MS	By MS/MS
Q9JIK9	Q9JIK9	28S ribosomal protein S34, mitochondrial	Mrps34	0.521942	+	3.1325e-05	0.00309677	18.265	18.2557	18.271	18.1921	18.8303	18.7069	18.7666	mitochondrial translation [GO:0032543]	mitochondrion [GO:0005739];mitochondrial small ribosomal subunit [GO:0005763]	structural constituent of ribosome [GO:0003735]	SUBCELLULAR LOCATION: Mitochondrion {ECO:0000269|PubMed:25816300}.	Mitochondrial translation elongation	3	3	3	13.8	13.8	13.8	25.826	0	7.9645	11708000	20	1	218	sp|Q9JIK9|RT34_MOUSE 28S ribosomal protein S34, mitochondrial OS=Mus musculus OX=10090 GN=Mrps34 PE=1 SV=1	By MS/MS	By MS/MS	By MS/MS	By MS/MS	By MS/MS	By MS/MS	By MS/MS	By MS/MS	By MS/MS	By MS/MS	By MS/MS	By MS/MS	By MS/MS	By MS/MS	By MS/MS	By MS/MS
P26041	P26041	Moesin	Msn	-0.338743	+	0.000829127	0.00403101	24.568	24.6493	24.6758	24.6216	24.198	24.3446	24.3272	establishment of endothelial barrier [GO:0061028]; establishment of epithelial cell apical/basal polarity [GO:0045198]; gland morphogenesis [GO:0022612]; immunological synapse formation [GO:0001771]; membrane to membrane docking [GO:0022614]; positive regulation of cellular protein catabolic process [GO:1903364]; positive regulation of early endosome to late endosome transport [GO:2000643]; posit…	apical plasma membrane [GO:0016324]; basolateral plasma membrane [GO:0016323]; cell periphery [GO:0071944]; cell surface [GO:0009986]; cell tip [GO:0051286]; cytoplasmic side of plasma membrane [GO:0009898]; cytoskeleton [GO:0005856]; filopodium [GO:0030175]; filopodium membrane [GO:0031527]; focal adhesion [GO:0005925]; microvillus [GO:0005902]; microvillus membrane [GO:0031528]; myelin sheath […	cell adhesion molecule binding [GO:0050839]; double-stranded RNA binding [GO:0003725]; enzyme binding [GO:0019899]; protein kinase binding [GO:0019901]; signaling receptor binding [GO:0005102];actin binding [GO:0003779]	Cytoplasmic side {ECO:0000269|PubMed:9856983}. Cell projection, microvillus {ECO:0000269|PubMed:9472040}. Note=Phosphorylated form is enriched in microvilli-like structures at apical membrane. Increased cell membrane localization of both phosphorylated and non-phosphorylated forms seen after thrombin treatment (By similarity). Localizes at the uropods of T lymphoblasts (By similarity). {ECO:00002…	Recycling pathway of L1	26	26	18	47.3	47.3	34.7	67.766	0	323.31	2333400000	662	1	577	sp|P26041|MOES_MOUSE Moesin OS=Mus musculus OX=10090 GN=Msn PE=1 SV=3	By MS/MS	By MS/MS	By MS/MS	By MS/MS	By MS/MS	By MS/MS	By MS/MS	By MS/MS	By MS/MS	By MS/MS	By MS/MS	By MS/MS	By MS/MS	By MS/MS	By MS/MS	By MS/MS
Q9R190	Q9R190	Metastasis-associated protein MTA2	Mta2	0.577846	+	0.000703922	0.00415126	21.4133	21.2198	21.1578	21.3298	21.9495	21.8312	21.7933	DNA methylation [GO:0006306]; DNA packaging [GO:0006323]; histone deacetylation [GO:0016575]; negative regulation of transcription by RNA polymerase II [GO:0000122]; negative regulation of transcription, DNA-templated [GO:0045892]; positive regulation of transcription by RNA polymerase II [GO:0045944]; regulation of fibroblast migration [GO:0010762];chromatin remodeling [GO:0006338]	nucleoplasm [GO:0005654]; nucleus [GO:0005634]; NuRD complex [GO:0016581]; transcription regulator complex [GO:0005667];histone deacetylase complex [GO:0000118]	DNA-binding transcription factor binding [GO:0140297]; histone deacetylase activity [GO:0004407]; histone deacetylase binding [GO:0042826]; RNA polymerase II repressing transcription factor binding [GO:0001103]; RNA polymerase II transcription factor binding [GO:0001085]; sequence-specific DNA binding [GO:0043565]; transcription coactivator activity [GO:0003713]; transcription coregulator activit…	SUBCELLULAR LOCATION: Nucleus {ECO:0000255|PROSITE-ProRule:PRU00512, ECO:0000255|PROSITE-ProRule:PRU00624, ECO:0000269|PubMed:11749719}.	HDACs deacetylate histones	10	10	9	21.3	21.3	19.8	75.029	0	134.79	243910000	91	1	668	sp|Q9R190|MTA2_MOUSE Metastasis-associated protein MTA2 OS=Mus musculus OX=10090 GN=Mta2 PE=1 SV=1	By MS/MS	By MS/MS	By MS/MS	By MS/MS	By MS/MS	By MS/MS	By MS/MS	By MS/MS	By MS/MS	By MS/MS	By MS/MS	By MS/MS	By MS/MS	By MS/MS	By MS/MS	By MS/MS
P00405	P00405	Cytochrome c oxidase subunit 2	Mtco2	-0.723665	+	0.000684227	0.00416878	22.057	22.0684	22.2634	22.3918	21.4362	21.5029	21.4753	lactation [GO:0007595]; positive regulation of ATP biosynthetic process [GO:2001171]; positive regulation of hydrogen peroxide biosynthetic process [GO:0010729]; positive regulation of necrotic cell death [GO:0010940]; response to cold [GO:0009409];ATP synthesis coupled electron transport [GO:0042773]	mitochondrial inner membrane [GO:0005743]; mitochondrion [GO:0005739]; respiratory chain complex IV [GO:0045277];integral component of membrane [GO:0016021]	cytochrome-c oxidase activity [GO:0004129];copper ion binding [GO:0005507]	Multi-pass membrane protein {ECO:0000250|UniProtKB:P68530}.;SUBCELLULAR LOCATION: Mitochondrion inner membrane {ECO:0000250|UniProtKB:P68530}	TP53 Regulates Metabolic Genes	2	2	2	13.2	13.2	13.2	25.976	0	17.783	161630000	41	1	227	sp|P00405|COX2_MOUSE Cytochrome c oxidase subunit 2 OS=Mus musculus OX=10090 GN=Mtco2 PE=1 SV=1	By MS/MS	By MS/MS	By MS/MS	By MS/MS	By MS/MS	By MS/MS	By MS/MS	By MS/MS	By MS/MS	By MS/MS	By MS/MS	By MS/MS	By MS/MS	By MS/MS	By MS/MS	By MS/MS
Q80WJ7	Q80WJ7	Protein LYRIC	Mtdh	0.8004	+	4.72781e-06	0.00209524	19.9407	19.9544	19.9041	19.936	20.6965	20.6853	20.8208	lipopolysaccharide-mediated signaling pathway [GO:0031663]; negative regulation of apoptotic process [GO:0043066]; negative regulation of transcription by RNA polymerase II [GO:0000122]; positive regulation of angiogenesis [GO:0045766]; positive regulation of autophagy [GO:0010508]; positive regulation of I-kappaB kinase/NF-kappaB signaling [GO:0043123]; positive regulation of NF-kappaB transcrip…	bicellular tight junction [GO:0005923]; cytoplasm [GO:0005737]; endoplasmic reticulum [GO:0005783]; endoplasmic reticulum membrane [GO:0005789]; fibrillar center [GO:0001650]; integral component of membrane [GO:0016021]; intercellular canaliculus [GO:0046581]; nuclear body [GO:0016604]; nuclear membrane [GO:0031965]; nucleolus [GO:0005730]; nucleus [GO:0005634]; perinuclear region of cytoplasm [G…	NF-kappaB binding [GO:0051059]; RNA polymerase II transcription factor binding [GO:0001085]; transcription coactivator activity [GO:0003713]; transcription coregulator activity [GO:0003712];double-stranded RNA binding [GO:0003725]	Single-pass membrane protein {ECO:0000250}. Cell junction, tight junction {ECO:0000250}. Nucleus, nucleolus {ECO:0000250}. Cytoplasm, perinuclear region {ECO:0000250}. Note=In epithelial cells, recruited to tight junctions (TJ) during the maturation of the TJ complexes. A nucleolar staining may be due to nuclear targeting of an isoform lacking the transmembrane domain. TNF-alpha causes translocat…		6	6	6	17.8	17.8	17.8	63.845	0	154.02	56425000	47	1	579	sp|Q80WJ7|LYRIC_MOUSE Protein LYRIC OS=Mus musculus OX=10090 GN=Mtdh PE=1 SV=1	By MS/MS	By MS/MS	By MS/MS	By matching	By MS/MS	By MS/MS	By matching	By matching	By matching	By MS/MS	By MS/MS	By MS/MS	By MS/MS	By MS/MS	By MS/MS	By MS/MS
P62774	P62774	Myotrophin	Mtpn	-0.462906	+	8.93658e-05	0.00219469	23.353	23.2723	23.2114	23.3363	22.8296	22.8579	22.8036	cellular response to mechanical stimulus [GO:0071260]; cerebellar granule cell differentiation [GO:0021707]; positive regulation of cardiac muscle hypertrophy [GO:0010613]; positive regulation of cell growth [GO:0030307]; positive regulation of macromolecule biosynthetic process [GO:0010557]; positive regulation of NF-kappaB transcription factor activity [GO:0051092]; positive regulation of prote…	cytoplasm [GO:0005737]; cytosol [GO:0005829]; F-actin capping protein complex [GO:0008290]; nucleus [GO:0005634]; perinuclear region of cytoplasm [GO:0048471];axon [GO:0030424]	sequence-specific DNA binding [GO:0043565]	SUBCELLULAR LOCATION: Cytoplasm {ECO:0000305}. Nucleus {ECO:0000250}. Cytoplasm, perinuclear region {ECO:0000250}.		2	2	2	20.3	20.3	20.3	12.861	0	120.05	233560000	54	1	118	sp|P62774|MTPN_MOUSE Myotrophin OS=Mus musculus OX=10090 GN=Mtpn PE=1 SV=2	By MS/MS	By MS/MS	By MS/MS	By MS/MS	By MS/MS	By MS/MS	By MS/MS	By MS/MS	By MS/MS	By MS/MS	By MS/MS	By MS/MS	By MS/MS	By MS/MS	By MS/MS	By MS/MS
Q7TPV4	Q7TPV4	Myb-binding protein 1A	Mybbp1a	1.02014	+	6.12594e-05	0.00226804	21.9949	22.0219	22.2975	22.1525	23.154	23.1349	23.1216	circadian regulation of gene expression [GO:0032922]; intrinsic apoptotic signaling pathway by p53 class mediator [GO:0072332]; negative regulation of transcription, DNA-templated [GO:0045892]; positive regulation of anoikis [GO:2000210]; positive regulation of cell cycle arrest [GO:0071158]; respiratory electron transport chain [GO:0022904]; ribosome biogenesis [GO:0042254];cellular response to …	intracellular membrane-bounded organelle [GO:0043231]; NLS-dependent protein nuclear import complex [GO:0042564]; nucleolus [GO:0005730]; nucleus [GO:0005634];cytoplasm [GO:0005737]	sequence-specific DNA binding [GO:0043565]; transcription corepressor activity [GO:0003714]; transcription factor binding [GO:0008134]; zinc ion binding [GO:0008270];E-box binding [GO:0070888]	SUBCELLULAR LOCATION: Nucleus {ECO:0000269|PubMed:12941609}. Nucleus, nucleolus {ECO:0000269|PubMed:12941609, ECO:0000269|PubMed:19129230}. Cytoplasm {ECO:0000269|PubMed:12941609}. Note=Predominantly nucleolar. Also shuttles between the nucleus and cytoplasm. Nuclear import may be mediated by KPNA2, while export appears to depend partially on XPO1/CRM1. {ECO:0000269|PubMed:12941609}.	B-WICH complex positively regulates rRNA expression	34	34	34	37.8	37.8	37.8	152.04	0	323.31	1133900000	682	1	1344	sp|Q7TPV4|MBB1A_MOUSE Myb-binding protein 1A OS=Mus musculus OX=10090 GN=Mybbp1a PE=1 SV=2	By MS/MS	By MS/MS	By MS/MS	By MS/MS	By MS/MS	By MS/MS	By MS/MS	By MS/MS	By MS/MS	By MS/MS	By MS/MS	By MS/MS	By MS/MS	By MS/MS	By MS/MS	By MS/MS
Q5SUA5;Q5SYD0	Q5SUA5	Unconventional myosin-Ig	Myo1g	0.373583	+	0.00228847	0.0072967	21.6972	21.4571	21.5119	21.5875	21.946	21.9775	21.8875	cell gliding [GO:0071976]; cell-substrate adhesion [GO:0031589]; cellular localization [GO:0051641]; early endosome to recycling endosome transport [GO:0061502]; exocytosis [GO:0006887]; Fc-gamma receptor signaling pathway involved in phagocytosis [GO:0038096]; forebrain development [GO:0030900]; negative regulation of phosphatase activity [GO:0010923]; phagocytosis [GO:0006909]; protein transpor…	apical dendrite [GO:0097440]; axolemma [GO:0030673]; axon [GO:0030424]; basolateral plasma membrane [GO:0016323]; brush border [GO:0005903]; cell cortex [GO:0005938]; cytoplasm [GO:0005737]; cytoplasmic vesicle [GO:0031410]; cytosol [GO:0005829]; early endosome [GO:0005769]; endosome [GO:0005768]; filopodium [GO:0030175]; lamellipodium [GO:0030027]; leading edge membrane [GO:0031256]; microvillus…	actin filament binding [GO:0051015]; ATP binding [GO:0005524]; calcium-dependent protein binding [GO:0048306]; calmodulin binding [GO:0005516]; microfilament motor activity [GO:0000146]; motor activity [GO:0003774]; phosphatidylinositol-3,4,5-trisphosphate binding [GO:0005547]; phosphatidylinositol-3,4-bisphosphate binding [GO:0043325]; phosphatidylinositol-4,5-bisphosphate binding [GO:0005546]; …	Peripheral membrane protein {ECO:0000269|PubMed:19968988, ECO:0000269|PubMed:20071333, ECO:0000269|PubMed:24310084, ECO:0000269|PubMed:25083865}. Cell projection, phagocytic cup {ECO:0000269|PubMed:23038771}. Note=Recruited to Fc-gamma receptor (Fc-gamma-R) phagocytic cup (PubMed:23038771). In T-cells, transiently accumulates in discrete areas at the plasma membrane of migrating cells or when mem…		19	19	19	25.6	25.6	25.6	117.23	0	113.46	471710000	165	2	1024	sp|Q5SUA5|MYO1G_MOUSE Unconventional myosin-Ig OS=Mus musculus OX=10090 GN=Myo1g PE=1 SV=1	By MS/MS	By MS/MS	By MS/MS	By MS/MS	By MS/MS	By MS/MS	By MS/MS	By MS/MS	By MS/MS	By MS/MS	By MS/MS	By MS/MS	By MS/MS	By MS/MS	By MS/MS	By MS/MS
Q9QY06	Q9QY06	Unconventional myosin-IXb	Myo9b	0.486898	+	0.00161976	0.00590769	19.055	18.9144	18.7913	19.028	19.3569	19.4926	19.4527	actin-myosin filament sliding [GO:0033275]; establishment of cell polarity [GO:0030010]; lamellipodium morphogenesis [GO:0072673]; macrophage chemotaxis [GO:0048246]; monocyte chemotaxis [GO:0002548]; positive regulation of GTPase activity [GO:0043547]; regulation of Rho protein signal transduction [GO:0035023]; Rho protein signal transduction [GO:0007266]; Roundabout signaling pathway [GO:003538…	cell cortex [GO:0005938]; cytoplasm [GO:0005737]; cytosol [GO:0005829]; filopodium tip [GO:0032433]; lamellipodium [GO:0030027]; myosin complex [GO:0016459]; perinuclear region of cytoplasm [GO:0048471]; ruffle [GO:0001726];actin filament [GO:0005884]	actin filament binding [GO:0051015]; actin-dependent ATPase activity [GO:0030898]; ADP binding [GO:0043531]; ATP binding [GO:0005524]; ATPase activity [GO:0016887]; ATP-dependent protein binding [GO:0043008]; calmodulin binding [GO:0005516]; GTPase activator activity [GO:0005096]; microfilament motor activity [GO:0000146]; motor activity [GO:0003774]; Roundabout binding [GO:0048495]; small GTPase…	SUBCELLULAR LOCATION: Cytoplasm, cell cortex {ECO:0000250|UniProtKB:Q13459}. Cytoplasm, perinuclear region {ECO:0000250|UniProtKB:Q13459}. Cytoplasm, cytoskeleton {ECO:0000250|UniProtKB:Q13459}. Note=In undifferentiated cells colocalizes with F-actin in the cell periphery while in differentiated cells its localization is cytoplasmic with the highest levels in the perinuclear region. {ECO:0000250|…	Rho GTPase cycle	6	6	6	4.8	4.8	4.8	238.83	0	16.282	29014000	25	1	2114	sp|Q9QY06|MYO9B_MOUSE Unconventional myosin-IXb OS=Mus musculus OX=10090 GN=Myo9b PE=1 SV=2	By MS/MS	By MS/MS	By MS/MS	By MS/MS	By MS/MS	By MS/MS	By MS/MS	By MS/MS	By MS/MS	By MS/MS	By MS/MS	By MS/MS	By MS/MS	By MS/MS	By MS/MS	By MS/MS
Q99J77	Q99J77		Nans	-0.376269	+	0.00361251	0.00947115	21.762	21.5888	21.5135	21.5461	21.2729	21.2566	21.1494	glycosylation [GO:0070085];carbohydrate biosynthetic process [GO:0016051]	cytosol [GO:0005829]	N-acylneuraminate-9-phosphate synthase activity [GO:0047444]	SUBCELLULAR LOCATION: Cytoplasm {ECO:0000269|PubMed:10873658}.	Sialic acid metabolism	5	5	5	23.7	23.7	23.7	40.024	0	57.668	156440000	54	1	359	sp|Q99J77|SIAS_MOUSE Sialic acid synthase OS=Mus musculus OX=10090 GN=Nans PE=1 SV=1	By MS/MS	By MS/MS	By MS/MS	By MS/MS	By MS/MS	By MS/MS	By MS/MS	By MS/MS	By MS/MS	By MS/MS	By MS/MS	By MS/MS	By MS/MS	By MS/MS	By MS/MS	By MS/MS
Q9CWZ7	Q9CWZ7	Gamma-soluble NSF attachment protein	Napg	-1.39928	+	0.000472713	0.00379048	19.7104	19.5786	19.7692	19.718	18.5705	18.4057	17.9082	vesicle-mediated transport [GO:0016192];intracellular protein transport [GO:0006886]	myelin sheath [GO:0043209]; SNARE complex [GO:0031201]; vacuolar membrane [GO:0005774];mitochondrion [GO:0005739]	syntaxin binding [GO:0019905];soluble NSF attachment protein activity [GO:0005483]	Peripheral membrane protein {ECO:0000250}.;SUBCELLULAR LOCATION: Membrane {ECO:0000250}	COPII-mediated vesicle transport	3	3	3	12.8	12.8	12.8	34.732	0	58.899	35783000	21	1	312	sp|Q9CWZ7|SNAG_MOUSE Gamma-soluble NSF attachment protein OS=Mus musculus OX=10090 GN=Napg PE=1 SV=1	By MS/MS	By MS/MS	By MS/MS	By MS/MS	By MS/MS	By MS/MS	By MS/MS	By MS/MS	By MS/MS	By MS/MS	By MS/MS	By MS/MS	By MS/MS	By MS/MS	By MS/MS	By MS/MS
Q6ZQA0	Q6ZQA0	Neurobeachin-like protein 2	Nbeal2	-0.342737	+	0.00175085	0.00638576	19.0423	19.0991	18.9322	19.121	18.6961	18.6571	18.7646	megakaryocyte development [GO:0035855]; platelet alpha granule organization [GO:0070889]; platelet formation [GO:0030220]; protein localization [GO:0008104]; wound healing [GO:0042060];blood coagulation [GO:0007596]	endoplasmic reticulum [GO:0005783]; membrane [GO:0016020];cytosol [GO:0005829]	protein kinase binding [GO:0019901]	SUBCELLULAR LOCATION: Endoplasmic reticulum {ECO:0000250}.	Neutrophil degranulation	5	5	5	3.3	3.3	3.3	301.92	0	16.603	28673000	23	1	2742	sp|Q6ZQA0|NBEL2_MOUSE Neurobeachin-like protein 2 OS=Mus musculus OX=10090 GN=Nbeal2 PE=1 SV=2	By MS/MS	By MS/MS	By MS/MS	By MS/MS	By MS/MS	By MS/MS	By matching	By matching	By matching	By matching	By MS/MS	By MS/MS	By matching	By MS/MS	By MS/MS	By matching
Q8K2Z4	Q8K2Z4	Condensin complex subunit 1	Ncapd2	0.290141	+	0.0038921	0.0100141	21.0565	21.1127	21.1654	21.0643	21.4272	21.2752	21.4673	meiotic chromosome condensation [GO:0010032]; mitotic chromosome condensation [GO:0007076];cell division [GO:0051301]	condensed chromosome, centromeric region [GO:0000779]; condensin complex [GO:0000796]; cytosol [GO:0005829]; nucleoplasm [GO:0005654]; pronucleus [GO:0045120];condensed chromosome [GO:0000793]	histone binding [GO:0042393];chromatin binding [GO:0003682]	SUBCELLULAR LOCATION: Nucleus {ECO:0000250}. Cytoplasm {ECO:0000250}. Chromosome {ECO:0000250}. Note=In interphase cells, the majority of the condensin complex is found in the cytoplasm, while a minority of the complex is associated with chromatin. A subpopulation of the complex however remains associated with chromosome foci in interphase cells. During mitosis, most of the condensin complex is a…	Condensation of Prometaphase Chromosomes	18	18	18	20.5	20.5	20.5	155.66	0	189.38	306920000	196	1	1392	sp|Q8K2Z4|CND1_MOUSE Condensin complex subunit 1 OS=Mus musculus OX=10090 GN=Ncapd2 PE=1 SV=2	By MS/MS	By MS/MS	By MS/MS	By MS/MS	By MS/MS	By MS/MS	By MS/MS	By MS/MS	By MS/MS	By MS/MS	By MS/MS	By MS/MS	By MS/MS	By MS/MS	By MS/MS	By MS/MS
Q6ZQK0	Q6ZQK0	Condensin-2 complex subunit D3	Ncapd3	0.664944	+	0.000177853	0.00292617	18.2138	18.3278	18.4398	18.406	18.9392	19.0336	19.0625	meiotic chromosome condensation [GO:0010032]; meiotic chromosome separation [GO:0051307]; mitotic chromosome condensation [GO:0007076];cell division [GO:0051301]	condensed chromosome kinetochore [GO:0000777]; condensed chromosome, centromeric region [GO:0000779]; condensin complex [GO:0000796]; germinal vesicle [GO:0042585]; nucleoplasm [GO:0005654]; pericentric heterochromatin [GO:0005721];condensed chromosome [GO:0000793]	histone binding [GO:0042393]; methylated histone binding [GO:0035064];chromatin binding [GO:0003682]	SUBCELLULAR LOCATION: Nucleus {ECO:0000250}.	Condensation of Prophase Chromosomes	3	3	3	3.5	3.5	3.5	169.43	0	13.172	15034000	20	1	1506	sp|Q6ZQK0|CNDD3_MOUSE Condensin-2 complex subunit D3 OS=Mus musculus OX=10090 GN=Ncapd3 PE=1 SV=3	By MS/MS	By matching	By MS/MS	By MS/MS	By matching	By MS/MS	By MS/MS	By MS/MS	By MS/MS	By MS/MS	By MS/MS	By MS/MS	By MS/MS	By matching	By MS/MS	By MS/MS
Q62433	Q62433	Protein NDRG1	Ndrg1	-1.03443	+	6.1111e-05	0.00229167	21.9069	21.6775	21.6569	21.7369	20.8293	20.6533	20.6478	DNA damage response, signal transduction by p53 class mediator [GO:0030330]; mast cell activation [GO:0045576]; negative regulation of cell population proliferation [GO:0008285]; peripheral nervous system myelin maintenance [GO:0032287]; postsynapse organization [GO:0099173]; signal transduction [GO:0007165];cellular response to hypoxia [GO:0071456]	centrosome [GO:0005813]; cytoplasm [GO:0005737]; cytosol [GO:0005829]; glutamatergic synapse [GO:0098978]; microtubule [GO:0005874]; microtubule cytoskeleton [GO:0015630]; myelin sheath [GO:0043209]; nucleus [GO:0005634]; perinuclear region of cytoplasm [GO:0048471]; plasma membrane [GO:0005886]; recycling endosome membrane [GO:0055038];adherens junction [GO:0005912]	gamma-tubulin binding [GO:0043015]; microtubule binding [GO:0008017]; small GTPase binding [GO:0031267];cadherin binding [GO:0045296]	SUBCELLULAR LOCATION: Cytoplasm, cytosol. Cytoplasm, cytoskeleton, microtubule organizing center, centrosome. Nucleus. Cell membrane {ECO:0000250}. Note=Mainly cytoplasmic but differentially localized to other regions. Associates with the plasma membrane in intestinal epithelia and lactating mammary gland. Translocated to the nucleus in a p53/TP53-dependent manner. In prostate epithelium and plac…		5	5	5	20.8	20.8	20.8	43.008	0	61.57	181030000	81	1	394	sp|Q62433|NDRG1_MOUSE Protein NDRG1 OS=Mus musculus OX=10090 GN=Ndrg1 PE=1 SV=1	By MS/MS	By MS/MS	By MS/MS	By MS/MS	By MS/MS	By MS/MS	By MS/MS	By MS/MS	By MS/MS	By MS/MS	By MS/MS	By MS/MS	By MS/MS	By MS/MS	By MS/MS	By MS/MS
Q9QYG0	Q9QYG0	Protein NDRG2	Ndrg2	-0.724112	+	8.51607e-05	0.00225455	19.7693	19.7884	19.6876	19.838	19.1659	19.0046	18.9697	negative regulation of cytokine production [GO:0001818]; negative regulation of ERK1 and ERK2 cascade [GO:0070373]; negative regulation of smooth muscle cell proliferation [GO:0048662]; nervous system development [GO:0007399]; postsynapse organization [GO:0099173]; regulation of platelet-derived growth factor production [GO:0090361]; regulation of vascular endothelial growth factor production [GO…	glutamatergic synapse [GO:0098978]; Golgi apparatus [GO:0005794]; growth cone [GO:0030426]; nucleus [GO:0005634]; perinuclear region of cytoplasm [GO:0048471];cytoplasm [GO:0005737]		SUBCELLULAR LOCATION: Cytoplasm {ECO:0000269|PubMed:14985363, ECO:0000269|PubMed:16520977}. Cytoplasm, perinuclear region {ECO:0000250}. Cell projection, growth cone {ECO:0000250}. Note=In neurons, seems to concentrate at axonal growth cone. Perinuclear in neurons (By similarity). {ECO:0000250}.		2	2	2	11.9	11.9	11.9	40.789	0	56.736	22523000	18	1	371	sp|Q9QYG0|NDRG2_MOUSE Protein NDRG2 OS=Mus musculus OX=10090 GN=Ndrg2 PE=1 SV=1	By MS/MS	By MS/MS	By MS/MS	By matching	By matching	By matching	By MS/MS	By MS/MS	By matching	By MS/MS	By MS/MS	By MS/MS	By MS/MS	By matching	By MS/MS	By MS/MS
Q01768	Q01768	Nucleoside diphosphate kinase B	Nme2	-0.252143	+	0.000538877	0.00401802	25.1432	25.0446	25.0814	25.0227	24.8359	24.8042	24.8224	cellular response to fatty acid [GO:0071398]; cellular response to glucose stimulus [GO:0071333]; cellular response to oxidative stress [GO:0034599]; CTP biosynthetic process [GO:0006241]; GTP biosynthetic process [GO:0006183]; integrin-mediated signaling pathway [GO:0007229]; negative regulation of apoptotic process [GO:0043066]; negative regulation of myeloid leukocyte differentiation [GO:00027…	cytoplasm [GO:0005737]; intermediate filament [GO:0005882]; lamellipodium [GO:0030027]; mitochondrial membrane [GO:0031966]; mitochondrion [GO:0005739]; myelin sheath [GO:0043209]; nucleus [GO:0005634]; perinuclear region of cytoplasm [GO:0048471]; ruffle [GO:0001726];cell periphery [GO:0071944]	DNA binding [GO:0003677]; enzyme binding [GO:0019899]; fatty acid binding [GO:0005504]; GDP binding [GO:0019003]; G-quadruplex DNA binding [GO:0051880]; heterocyclic compound binding [GO:1901363]; identical protein binding [GO:0042802]; intermediate filament binding [GO:0019215]; metal ion binding [GO:0046872]; nucleoside diphosphate kinase activity [GO:0004550]; protein histidine kinase activity…	SUBCELLULAR LOCATION: Cytoplasm {ECO:0000250|UniProtKB:P22392}. Nucleus {ECO:0000250|UniProtKB:P22392}. Cell projection, lamellipodium {ECO:0000250|UniProtKB:P22392}. Cell projection, ruffle {ECO:0000250|UniProtKB:P22392}. Note=Colocalizes with ITGB1 and ITGB1BP1 at the edge or peripheral ruffles and lamellipodia during the early stages of cell spreading on fibronectin or collagen but not on vitr…	Interconversion of nucleotide di- and triphosphates	7	7	3	55.9	55.9	31.6	17.363	0	163.54	2296900000	376	1	152	sp|Q01768|NDKB_MOUSE Nucleoside diphosphate kinase B OS=Mus musculus OX=10090 GN=Nme2 PE=1 SV=1	By MS/MS	By MS/MS	By MS/MS	By MS/MS	By MS/MS	By MS/MS	By MS/MS	By MS/MS	By MS/MS	By MS/MS	By MS/MS	By MS/MS	By MS/MS	By MS/MS	By MS/MS	By MS/MS
O70310	O70310	Glycylpeptide N-tetradecanoyltransferase 1	Nmt1	-0.299568	+	0.00281543	0.00839378	21.596	21.7357	21.7875	21.6438	21.3522	21.4331	21.3883	in utero embryonic development [GO:0001701]; N-terminal peptidyl-glycine N-myristoylation [GO:0018008]; N-terminal protein myristoylation [GO:0006499];cellular ketone metabolic process [GO:0042180]	cytosol [GO:0005829]; extrinsic component of membrane [GO:0019898]; plasma membrane [GO:0005886];cytoplasm [GO:0005737]	myristoyltransferase activity [GO:0019107];glycylpeptide N-tetradecanoyltransferase activity [GO:0004379]	Peripheral membrane protein {ECO:0000250|UniProtKB:P30419}. Note=Copurifies with ribosomes. {ECO:0000250|UniProtKB:P30419}.;SUBCELLULAR LOCATION: Cytoplasm {ECO:0000250|UniProtKB:P30419}. Cytoplasm, cytosol {ECO:0000250|UniProtKB:P30419}. Membrane {ECO:0000250|UniProtKB:P30419}	Inactivation, recovery and regulation of the phototransduction cascade	10	10	8	31.9	31.9	25.2	56.888	0	323.31	331010000	168	1	496	sp|O70310|NMT1_MOUSE Glycylpeptide N-tetradecanoyltransferase 1 OS=Mus musculus OX=10090 GN=Nmt1 PE=1 SV=1	By MS/MS	By MS/MS	By MS/MS	By MS/MS	By MS/MS	By MS/MS	By MS/MS	By MS/MS	By MS/MS	By MS/MS	By MS/MS	By MS/MS	By MS/MS	By MS/MS	By MS/MS	By MS/MS
Q9D7Z3	Q9D7Z3	Nucleolar protein 7	Nol7	0.490533	+	0.00344667	0.0094742	19.8974	19.7598	19.7264	19.9482	20.2675	20.4879	20.2149		mitochondrion [GO:0005739]; nucleolus [GO:0005730];chromosome [GO:0005694]		SUBCELLULAR LOCATION: Nucleus, nucleolus {ECO:0000250}.		2	2	2	13	13	13	28.97	0	11.322	40471000	24	1	254	sp|Q9D7Z3|NOL7_MOUSE Nucleolar protein 7 OS=Mus musculus OX=10090 GN=Nol7 PE=1 SV=1	By MS/MS	By MS/MS	By MS/MS	By MS/MS	By MS/MS	By MS/MS	By matching	By MS/MS	By matching	By MS/MS	By MS/MS	By MS/MS	By MS/MS	By MS/MS	By MS/MS	By MS/MS
Q3TZX8	Q3TZX8	Polynucleotide 5-hydroxyl-kinase NOL9	Nol9	1.9418	+	2.80494e-06	0.00366667	17.2471	17.1657	17.186	17.3923	19.183	19.0727	19.313	maturation of 5.8S rRNA [GO:0000460]; RNA processing [GO:0006396];cleavage in ITS2 between 5.8S rRNA and LSU-rRNA of tricistronic rRNA transcript (SSU-rRNA, 5.8S rRNA, LSU-rRNA) [GO:0000448]	nucleolus [GO:0005730]; nucleus [GO:0005634];intermediate filament cytoskeleton [GO:0045111]	polynucleotide 5'-hydroxyl-kinase activity [GO:0051731]; RNA binding [GO:0003723];ATP binding [GO:0005524]	SUBCELLULAR LOCATION: Nucleus, nucleolus {ECO:0000250|UniProtKB:Q5SY16}. Nucleus {ECO:0000269|PubMed:22872859}. Note=Colocalizes with pre-60S rRNP particles. {ECO:0000250}.	Major pathway of rRNA processing in the nucleolus and cytosol	2	2	2	3.6	3.6	3.6	80.839	0	75.54	11187000	24	1	714	sp|Q3TZX8|NOL9_MOUSE Polynucleotide 5-hydroxyl-kinase NOL9 OS=Mus musculus OX=10090 GN=Nol9 PE=1 SV=1	By MS/MS	By MS/MS	By MS/MS	By matching	By matching	By matching	By matching	By MS/MS	By matching	By MS/MS	By MS/MS	By MS/MS	By MS/MS	By MS/MS	By MS/MS	By MS/MS
Q99K48	Q99K48	Non-POU domain-containing octamer-binding protein	Nono	-0.835282	+	2.25559e-06	0.0044	22.8267	22.763	22.7729	22.7305	21.9496	21.9834	21.881	circadian rhythm [GO:0007623]; DNA recombination [GO:0006310]; DNA repair [GO:0006281]; innate immune response [GO:0045087]; mRNA splicing, via spliceosome [GO:0000398]; negative regulation of oxidative stress-induced neuron intrinsic apoptotic signaling pathway [GO:1903377]; negative regulation of transcription, DNA-templated [GO:0045892]; regulation of circadian rhythm [GO:0042752]; regulation …	nuclear matrix [GO:0016363]; nuclear speck [GO:0016607]; nucleoplasm [GO:0005654]; nucleus [GO:0005634]; paraspeckles [GO:0042382]; RNA polymerase II transcription regulator complex [GO:0090575];fibrillar center [GO:0001650]	identical protein binding [GO:0042802]; nucleic acid binding [GO:0003676]; RNA binding [GO:0003723]; transcription regulatory region sequence-specific DNA binding [GO:0000976];chromatin binding [GO:0003682]	SUBCELLULAR LOCATION: Nucleus {ECO:0000269|PubMed:15860628, ECO:0000269|PubMed:26571461}. Nucleus, nucleolus {ECO:0000250}. Nucleus speckle {ECO:0000250}. Note=Detected in punctate subnuclear structures often located adjacent to splicing speckles, called paraspeckles. {ECO:0000250}.		11	10	10	34.9	33.2	33.2	54.54	0	154.97	409560000	142	1	473	sp|Q99K48|NONO_MOUSE Non-POU domain-containing octamer-binding protein OS=Mus musculus OX=10090 GN=Nono PE=1 SV=3	By MS/MS	By MS/MS	By MS/MS	By MS/MS	By MS/MS	By MS/MS	By MS/MS	By MS/MS	By MS/MS	By MS/MS	By MS/MS	By MS/MS	By MS/MS	By MS/MS	By MS/MS	By MS/MS
Q922K7	Q922K7	Probable 28S rRNA (cytosine-C(5))-methyltransferase	Nop2	1.21388	+	0.000478368	0.00375472	20.5624	20.0046	20.1533	20.433	21.4997	21.5083	21.4986	maturation of LSU-rRNA [GO:0000470]; positive regulation of cell population proliferation [GO:0008284]; regulation of signal transduction by p53 class mediator [GO:1901796]; ribosomal large subunit assembly [GO:0000027]; RNA methylation [GO:0001510]; rRNA base methylation [GO:0070475];blastocyst formation [GO:0001825]	nucleolus [GO:0005730]	rRNA (cytosine-C5-)-methyltransferase activity [GO:0009383];RNA binding [GO:0003723]	SUBCELLULAR LOCATION: Nucleus, nucleolus {ECO:0000250}.		9	9	9	17.7	17.7	17.7	86.751	0	120.85	128960000	79	1	793	sp|Q922K7|NOP2_MOUSE Probable 28S rRNA (cytosine-C(5))-methyltransferase OS=Mus musculus OX=10090 GN=Nop2 PE=1 SV=1	By MS/MS	By MS/MS	By MS/MS	By MS/MS	By MS/MS	By MS/MS	By MS/MS	By MS/MS	By MS/MS	By MS/MS	By MS/MS	By MS/MS	By MS/MS	By MS/MS	By MS/MS	By MS/MS
Q9D6Z1	Q9D6Z1	Nucleolar protein 56	Nop56	1.14898	+	1.76522e-05	0.00446512	21.0922	21.0575	21.128	21.3253	22.3192	22.2698	22.3102	ribosome biogenesis [GO:0042254]	cytoplasm [GO:0005737]; fibrillar center [GO:0001650]; nucleoplasm [GO:0005654]; pre-snoRNP complex [GO:0070761]; small-subunit processome [GO:0032040]; sno(s)RNA-containing ribonucleoprotein complex [GO:0005732];box C/D RNP complex [GO:0031428]	snoRNA binding [GO:0030515];histone methyltransferase binding [GO:1990226]	SUBCELLULAR LOCATION: Nucleus, nucleolus {ECO:0000250}. Cytoplasm {ECO:0000269|PubMed:21683323}. Nucleus, nucleoplasm {ECO:0000250}.	Major pathway of rRNA processing in the nucleolus and cytosol	13	13	13	29.3	29.3	29.3	64.464	0	231.19	428950000	209	1	580	sp|Q9D6Z1|NOP56_MOUSE Nucleolar protein 56 OS=Mus musculus OX=10090 GN=Nop56 PE=1 SV=2	By MS/MS	By MS/MS	By MS/MS	By MS/MS	By MS/MS	By MS/MS	By MS/MS	By MS/MS	By MS/MS	By MS/MS	By MS/MS	By MS/MS	By MS/MS	By MS/MS	By MS/MS	By MS/MS
Q61937	Q61937	Nucleophosmin	Npm1	-0.890647	+	0.00111831	0.00466197	25.1781	25.2616	25.2503	25.3681	24.0974	24.4167	24.6076	cell volume homeostasis [GO:0006884]; cellular response to UV [GO:0034644]; centrosome cycle [GO:0007098]; chromatin remodeling [GO:0006338]; cleavage in ITS2 between 5.8S rRNA and LSU-rRNA of tricistronic rRNA transcript (SSU-rRNA, 5.8S rRNA, LSU-rRNA) [GO:0000448]; DNA repair [GO:0006281]; negative regulation of apoptotic process [GO:0043066]; negative regulation of cardiac muscle cell apoptoti…	cytoplasm [GO:0005737]; cytosol [GO:0005829]; granular component [GO:0001652]; large ribosomal subunit [GO:0015934]; nuclear matrix [GO:0016363]; nuclear speck [GO:0016607]; nucleolus [GO:0005730]; nucleoplasm [GO:0005654]; nucleus [GO:0005634]; protein-containing complex [GO:0032991]; protein-DNA complex [GO:0032993]; ribonucleoprotein complex [GO:1990904]; small ribosomal subunit [GO:0015935]; …	ATP binding [GO:0005524]; chromatin binding [GO:0003682]; core promoter sequence-specific DNA binding [GO:0001046]; DNA binding [GO:0003677]; enzyme binding [GO:0019899]; histone binding [GO:0042393]; identical protein binding [GO:0042802]; NF-kappaB binding [GO:0051059]; p53 binding [GO:0002039]; phosphatidylinositol-3,4,5-trisphosphate binding [GO:0005547]; protein homodimerization activity [GO…	SUBCELLULAR LOCATION: Nucleus, nucleolus {ECO:0000250|UniProtKB:P06748}. Nucleus, nucleoplasm {ECO:0000250|UniProtKB:P06748}. Cytoplasm, cytoskeleton, microtubule organizing center, centrosome {ECO:0000250|UniProtKB:P06748}. Note=Generally nucleolar, but is translocated to the nucleoplasm in case of serum starvation or treatment with anticancer drugs. Colocalizes with the methylated form of RPS10…	SUMOylation of transcription cofactors	7	7	7	39	39	39	32.56	0	323.31	2630500000	508	1	292	sp|Q61937|NPM_MOUSE Nucleophosmin OS=Mus musculus OX=10090 GN=Npm1 PE=1 SV=1	By MS/MS	By MS/MS	By MS/MS	By MS/MS	By MS/MS	By MS/MS	By MS/MS	By MS/MS	By MS/MS	By MS/MS	By MS/MS	By MS/MS	By MS/MS	By MS/MS	By MS/MS	By MS/MS
Q9CPP0	Q9CPP0	Nucleoplasmin-3	Npm3	0.449683	+	0.00111558	0.00467845	22.5698	22.71	22.7605	22.7908	23.0772	23.1888	23.2065	rRNA processing [GO:0006364]; rRNA transcription [GO:0009303];chromatin remodeling [GO:0006338]	cytoplasm [GO:0005737]; cytosol [GO:0005829]; nucleolus [GO:0005730]; nucleoplasm [GO:0005654];actin cytoskeleton [GO:0015629]	histone binding [GO:0042393]; RNA binding [GO:0003723];chromatin binding [GO:0003682]	SUBCELLULAR LOCATION: Nucleus {ECO:0000250|UniProtKB:O75607}. Nucleus, nucleolus {ECO:0000250|UniProtKB:O75607}. Note=Mainly found in the granular component of the nucleolus. {ECO:0000250|UniProtKB:O75607}.		2	2	2	17.7	17.7	17.7	19.023	0	146.33	174790000	47	1	175	sp|Q9CPP0|NPM3_MOUSE Nucleoplasmin-3 OS=Mus musculus OX=10090 GN=Npm3 PE=1 SV=3	By MS/MS	By MS/MS	By MS/MS	By MS/MS	By MS/MS	By MS/MS	By MS/MS	By MS/MS	By MS/MS	By MS/MS	By MS/MS	By MS/MS	By MS/MS	By MS/MS	By MS/MS	By MS/MS
Q8R1N4	Q8R1N4	NudC domain-containing protein 3	Nudcd3	-0.484271	+	0.00197118	0.00698851	19.6144	19.8347	19.9132	19.782	19.2352	19.3729	19.2974	protein folding [GO:0006457]; protein localization to pericentriolar material [GO:1905793];cilium assembly [GO:0060271]	cytoplasmic dynein complex [GO:0005868];cytoplasm [GO:0005737]	unfolded protein binding [GO:0051082]			6	6	6	24.5	24.5	24.5	40.89	0	92.77	51133000	55	1	363	sp|Q8R1N4|NUDC3_MOUSE NudC domain-containing protein 3 OS=Mus musculus OX=10090 GN=Nudcd3 PE=1 SV=3	By MS/MS	By MS/MS	By MS/MS	By MS/MS	By MS/MS	By MS/MS	By MS/MS	By MS/MS	By MS/MS	By MS/MS	By MS/MS	By MS/MS	By MS/MS	By MS/MS	By MS/MS	By MS/MS
Q99P88	Q99P88	Nuclear pore complex protein Nup155	Nup155	0.35694	+	0.000249202	0.00283041	20.904	20.8462	20.7575	20.8461	21.1654	21.2257	21.1951	mRNA export from nucleus [GO:0006406]; nuclear envelope organization [GO:0006998]; protein import into nucleus [GO:0006606]; protein localization to nuclear inner membrane [GO:0036228]; RNA export from nucleus [GO:0006405]; transcription-dependent tethering of RNA polymerase II gene DNA at nuclear periphery [GO:0000972];atrial cardiac muscle cell action potential [GO:0086014]	nuclear envelope [GO:0005635]; nuclear membrane [GO:0031965]; nuclear pore inner ring [GO:0044611];cytoplasm [GO:0005737]	structural constituent of nuclear pore [GO:0017056]	Cytoplasmic side {ECO:0000250|UniProtKB:P37199}. Nucleus membrane {ECO:0000250|UniProtKB:P37199}; Nucleoplasmic side {ECO:0000250|UniProtKB:P37199}. Note=In mitosis, assumes a diffuse cytoplasmic distribution probably as a monomer, before reversing back into a punctate nuclear surface localization at the end of mitosis. {ECO:0000250|UniProtKB:P37199}.; Peripheral membrane protein {ECO:0000250|Uni…	Transport of the SLBP independent Mature mRNA	10	10	10	9.8	9.8	9.8	155.12	0	108.88	205600000	112	1	1391	sp|Q99P88|NU155_MOUSE Nuclear pore complex protein Nup155 OS=Mus musculus OX=10090 GN=Nup155 PE=1 SV=1	By MS/MS	By MS/MS	By MS/MS	By MS/MS	By MS/MS	By MS/MS	By MS/MS	By MS/MS	By MS/MS	By MS/MS	By MS/MS	By MS/MS	By MS/MS	By MS/MS	By MS/MS	By MS/MS
Q8R332	Q8R332	Nucleoporin p58/p45	Nupl1	-2.3212	+	0.000295987	0.00327072	20.3489	19.9365	20.0063	20.3403	17.4223	17.7426	18.3456	nucleocytoplasmic transport [GO:0006913]; protein transport [GO:0015031]; regulation of protein import into nucleus [GO:0042306];mRNA transport [GO:0051028]	nuclear membrane [GO:0031965]; nuclear pore [GO:0005643]; protein-containing complex [GO:0032991];nuclear envelope [GO:0005635]	nuclear localization sequence binding [GO:0008139]; protein-containing complex binding [GO:0044877]; structural constituent of nuclear pore [GO:0017056];identical protein binding [GO:0042802]	Cytoplasmic side {ECO:0000250|UniProtKB:P70581}. Nucleus membrane {ECO:0000250|UniProtKB:P70581}; Nucleoplasmic side {ECO:0000250|UniProtKB:P70581}. Note=Biased towards cytoplasmic side. Central region of the nuclear pore complex, within the transporter. {ECO:0000250|UniProtKB:P70581}.; Peripheral membrane protein {ECO:0000250|UniProtKB:P70581};SUBCELLULAR LOCATION: Nucleus, nuclear pore complex …	Transport of the SLBP independent Mature mRNA	2	2	2	4.3	4.3	4.3	59.445	0	7.1569	37098000	7	1	587	sp|Q8R332|NUP58_MOUSE Nucleoporin p58/p45 OS=Mus musculus OX=10090 GN=Nup58 PE=1 SV=1	By MS/MS	By MS/MS	By MS/MS	By MS/MS	By MS/MS	By MS/MS	By MS/MS	By MS/MS	By MS/MS	By MS/MS	By MS/MS	By MS/MS	By MS/MS	By matching	By MS/MS	By MS/MS
B9EJ86	B9EJ86	Oxysterol-binding protein	Osbpl8	0.513476	+	0.000375022	0.00339583	19.5314	19.5527	19.5599	19.4988	19.9425	20.1803	20.0247	fat cell differentiation [GO:0045444]; negative regulation of cell migration [GO:0030336]; negative regulation of sequestering of triglyceride [GO:0010891]; phospholipid transport [GO:0015914]; positive regulation of glucose import [GO:0046326]; positive regulation of insulin receptor signaling pathway [GO:0046628]; positive regulation of protein kinase B signaling [GO:0051897]; protein localizat…	cytosol [GO:0005829]; endoplasmic reticulum [GO:0005783]; endoplasmic reticulum membrane [GO:0005789]; integral component of membrane [GO:0016021]; intracellular membrane-bounded organelle [GO:0043231]; membrane [GO:0016020]; nuclear membrane [GO:0031965];cortical endoplasmic reticulum [GO:0032541]	phosphatidylinositol-4-phosphate binding [GO:0070273]; phosphatidylserine binding [GO:0001786]; phosphatidylserine transfer activity [GO:0140343]; sterol binding [GO:0032934]; sterol transporter activity [GO:0015248];cholesterol binding [GO:0015485]	Single-pass membrane protein {ECO:0000250|UniProtKB:Q9BZF1}. Nucleus membrane {ECO:0000250|UniProtKB:Q9BZF1}. Note=The presence of the N-terminus extension contains an overall negative charge that may explain the weak localization to the cortical endoplasmic reticulum. {ECO:0000250|UniProtKB:Q9BZF1}.;SUBCELLULAR LOCATION: Endoplasmic reticulum membrane {ECO:0000250|UniProtKB:Q9BZF1}	Acyl chain remodelling of PS	5	5	5	7.9	7.9	7.9	101.27	0	39.776	53377000	24	1	889	sp|B9EJ86|OSBL8_MOUSE Oxysterol-binding protein-related protein 8 OS=Mus musculus OX=10090 GN=Osbpl8 PE=1 SV=1	By MS/MS	By MS/MS	By MS/MS	By MS/MS	By MS/MS	By MS/MS	By MS/MS	By MS/MS	By MS/MS	By MS/MS	By MS/MS	By MS/MS	By MS/MS	By MS/MS	By MS/MS	By MS/MS
Q60715	Q60715	Prolyl 4-hydroxylase subunit alpha-1	P4ha1	-0.188874	+	0.00104358	0.00462319	21.2718	21.3615	21.3621	21.3707	21.146	21.1538	21.1582	peptidyl-proline hydroxylation to 4-hydroxy-L-proline [GO:0018401];collagen fibril organization [GO:0030199]	endoplasmic reticulum lumen [GO:0005788]; intracellular membrane-bounded organelle [GO:0043231]; mitochondrion [GO:0005739]; procollagen-proline 4-dioxygenase complex [GO:0016222];endoplasmic reticulum [GO:0005783]	iron ion binding [GO:0005506]; L-ascorbic acid binding [GO:0031418]; oxidoreductase activity, acting on single donors with incorporation of molecular oxygen, incorporation of two atoms of oxygen [GO:0016702]; procollagen-proline 4-dioxygenase activity [GO:0004656];identical protein binding [GO:0042802]	SUBCELLULAR LOCATION: Endoplasmic reticulum lumen.	Collagen biosynthesis and modifying enzymes	10	10	10	33	33	33	60.909	0	222.58	260420000	126	1	534	sp|Q60715|P4HA1_MOUSE Prolyl 4-hydroxylase subunit alpha-1 OS=Mus musculus OX=10090 GN=P4ha1 PE=1 SV=2	By MS/MS	By MS/MS	By MS/MS	By MS/MS	By MS/MS	By MS/MS	By MS/MS	By MS/MS	By MS/MS	By MS/MS	By MS/MS	By MS/MS	By MS/MS	By MS/MS	By MS/MS	By MS/MS
Q99LX0	Q99LX0	Protein deglycase DJ-1	Park7	-0.779967	+	0.00263614	0.00803183	23.4414	23.1121	23.1648	23.2909	22.2082	22.5836	22.6252	autophagy [GO:0006914]; cellular detoxification of aldehyde [GO:0110095]; cellular detoxification of methylglyoxal [GO:0140041]; cellular response to glyoxal [GO:0036471]; cellular response to hydrogen peroxide [GO:0070301]; cellular response to oxidative stress [GO:0034599]; cellular response to reactive oxygen species [GO:0034614]; detection of oxidative stress [GO:0070994]; detoxification of c…	cell body [GO:0044297]; chromatin [GO:0000785]; cytoplasm [GO:0005737]; cytosol [GO:0005829]; endoplasmic reticulum [GO:0005783]; membrane raft [GO:0045121]; mitochondrial intermembrane space [GO:0005758]; mitochondrial matrix [GO:0005759]; mitochondrion [GO:0005739]; neuron projection [GO:0043005]; nucleoplasm [GO:0005654]; nucleus [GO:0005634]; perinuclear region of cytoplasm [GO:0048471]; plas…	copper ion binding [GO:0005507]; cupric ion binding [GO:1903135]; cuprous ion binding [GO:1903136]; cytokine binding [GO:0019955]; enzyme binding [GO:0019899]; glyoxalase (glycolic acid-forming) activity [GO:1990422]; identical protein binding [GO:0042802]; kinase binding [GO:0019900]; L-dopa decarboxylase activator activity [GO:0036478]; mercury ion binding [GO:0045340]; mRNA binding [GO:0003729…	Lipid-anchor {ECO:0000269|PubMed:23847046}. Cytoplasm {ECO:0000250|UniProtKB:Q99497}. Membrane raft {ECO:0000269|PubMed:23847046}. Nucleus {ECO:0000250|UniProtKB:Q99497}. Mitochondrion {ECO:0000269|PubMed:31536960}. Endoplasmic reticulum {ECO:0000269|PubMed:31536960}. Note=Under normal conditions, located predominantly in the cytoplasm and, to a lesser extent, in the nucleus and mitochondrion. Tr…	SUMOylation of transcription cofactors	5	5	5	38.1	38.1	38.1	20.021	0	50.153	440220000	139	1	189	sp|Q99LX0|PARK7_MOUSE Parkinson disease protein 7 homolog OS=Mus musculus OX=10090 GN=Park7 PE=1 SV=1	By MS/MS	By MS/MS	By MS/MS	By MS/MS	By MS/MS	By MS/MS	By MS/MS	By MS/MS	By MS/MS	By MS/MS	By MS/MS	By MS/MS	By MS/MS	By MS/MS	By MS/MS	By MS/MS
P11103	P11103	Poly [ADP-ribose] polymerase 1	Parp1	1.63043	+	1.91535e-05	0.00408511	20.5635	20.3469	20.6308	20.6722	22.2004	22.2966	22.0543	ATP generation from poly-ADP-D-ribose [GO:1990966]; base-excision repair [GO:0006284]; behavioral response to cocaine [GO:0048148]; cellular response to amyloid-beta [GO:1904646]; cellular response to DNA damage stimulus [GO:0006974]; cellular response to insulin stimulus [GO:0032869]; cellular response to oxidative stress [GO:0034599]; cellular response to superoxide [GO:0071451]; cellular respo…	mitochondrion [GO:0005739]; nuclear body [GO:0016604]; nuclear envelope [GO:0005635]; nucleolus [GO:0005730]; nucleoplasm [GO:0005654]; nucleus [GO:0005634]; protein-containing complex [GO:0032991]; protein-DNA complex [GO:0032993]; site of DNA damage [GO:0090734]; site of double-strand break [GO:0035861]; transcription regulator complex [GO:0005667];cytoplasm [GO:0005737]	DNA binding [GO:0003677]; enzyme binding [GO:0019899]; estrogen receptor binding [GO:0030331]; histone deacetylase binding [GO:0042826]; identical protein binding [GO:0042802]; NAD binding [GO:0051287]; NAD DNA ADP-ribosyltransferase activity [GO:0140294]; NAD+ ADP-ribosyltransferase activity [GO:0003950]; protein ADP-ribosylase activity [GO:1990404]; protein kinase binding [GO:0019901]; protein …	SUBCELLULAR LOCATION: Nucleus {ECO:0000250|UniProtKB:P09874}. Nucleus, nucleolus {ECO:0000250|UniProtKB:P09874}. Chromosome {ECO:0000250|UniProtKB:P09874}. Note=Localizes to sites of DNA damage. {ECO:0000250|UniProtKB:P09874}.	POLB-Dependent Long Patch Base Excision Repair	8	8	8	10.5	10.5	10.5	113.1	0	141.6	139340000	68	1	1013	sp|P11103|PARP1_MOUSE Poly [ADP-ribose] polymerase 1 OS=Mus musculus OX=10090 GN=Parp1 PE=1 SV=3	By MS/MS	By MS/MS	By MS/MS	By MS/MS	By MS/MS	By MS/MS	By MS/MS	By MS/MS	By MS/MS	By MS/MS	By MS/MS	By MS/MS	By MS/MS	By MS/MS	By MS/MS	By MS/MS
P23506	P23506	Protein-L-isoaspartate(D-aspartate) O-methyltransferase	Pcmt1	-0.556912	+	0.00337537	0.00926733	20.904	20.952	20.7534	20.6271	20.1248	20.2563	20.3755	protein methylation [GO:0006479]; S-adenosylhomocysteine metabolic process [GO:0046498]; S-adenosylmethionine metabolic process [GO:0046500];negative regulation of cardiac muscle cell apoptotic process [GO:0010667]	brush border membrane [GO:0031526]; cytoplasm [GO:0005737]; cytosol [GO:0005829]; extracellular space [GO:0005615]; neuron projection [GO:0043005]; perikaryon [GO:0043204];basolateral plasma membrane [GO:0016323]	S-adenosylmethionine-dependent methyltransferase activity [GO:0008757];protein-L-isoaspartate (D-aspartate) O-methyltransferase activity [GO:0004719]	SUBCELLULAR LOCATION: Cytoplasm.	Protein repair	4	4	4	34.4	34.4	34.4	24.634	0	9.3506	75566000	37	1	227	sp|P23506|PIMT_MOUSE Protein-L-isoaspartate(D-aspartate) O-methyltransferase OS=Mus musculus OX=10090 GN=Pcmt1 PE=1 SV=3	By MS/MS	By MS/MS	By MS/MS	By MS/MS	By MS/MS	By MS/MS	By MS/MS	By MS/MS	By MS/MS	By MS/MS	By MS/MS	By MS/MS	By MS/MS	By MS/MS	By MS/MS	By MS/MS
P17918	P17918	Proliferating cell nuclear antigen	Pcna	-0.55149	+	1.48507e-05	0.00369231	24.1345	24.1548	24.1451	24.2465	23.5891	23.6453	23.6218	cellular response to hydrogen peroxide [GO:0070301]; cellular response to UV [GO:0034644]; cellular response to xenobiotic stimulus [GO:0071466]; epithelial cell differentiation [GO:0030855]; estrous cycle [GO:0044849]; heart development [GO:0007507]; leading strand elongation [GO:0006272]; liver regeneration [GO:0097421]; mismatch repair [GO:0006298]; mitotic telomere maintenance via semi-conser…	chromatin [GO:0000785]; cyclin-dependent protein kinase holoenzyme complex [GO:0000307]; nuclear body [GO:0016604]; nuclear lamina [GO:0005652]; nuclear replication fork [GO:0043596]; nucleoplasm [GO:0005654]; nucleus [GO:0005634]; PCNA complex [GO:0043626]; PCNA-p21 complex [GO:0070557]; replication fork [GO:0005657];centrosome [GO:0005813]	damaged DNA binding [GO:0003684]; dinucleotide insertion or deletion binding [GO:0032139]; DNA polymerase binding [GO:0070182]; DNA polymerase processivity factor activity [GO:0030337]; enzyme binding [GO:0019899]; estrogen receptor binding [GO:0030331]; histone acetyltransferase binding [GO:0035035]; identical protein binding [GO:0042802]; MutLalpha complex binding [GO:0032405]; protein C-termin…	SUBCELLULAR LOCATION: Nucleus {ECO:0000269|PubMed:24115439}. Note=Colocalizes with CREBBP, EP300 and POLD1 to sites of DNA damage (By similarity). Forms nuclear foci representing sites of ongoing DNA replication and vary in morphology and number during S phase. Together with APEX2, is redistributed in discrete nuclear foci in presence of oxidative DNA damaging agents. {ECO:0000250|UniProtKB:P1200…	Translesion synthesis by REV1	9	9	9	49	49	49	28.785	0	323.31	1543100000	275	1	261	sp|P17918|PCNA_MOUSE Proliferating cell nuclear antigen OS=Mus musculus OX=10090 GN=Pcna PE=1 SV=2	By MS/MS	By MS/MS	By MS/MS	By MS/MS	By MS/MS	By MS/MS	By MS/MS	By MS/MS	By MS/MS	By MS/MS	By MS/MS	By MS/MS	By MS/MS	By MS/MS	By MS/MS	By MS/MS
Q6NS46	Q6NS46	Protein RRP5 homolog	Pdcd11	1.06822	+	0.00119312	0.00513311	18.8505	19.2297	19.5123	19.1743	20.2948	20.2182	20.2667	rRNA processing [GO:0006364];mRNA processing [GO:0006397]	nucleolus [GO:0005730]; nucleus [GO:0005634]; small-subunit processome [GO:0032040];cytosol [GO:0005829]	transcription factor binding [GO:0008134];RNA binding [GO:0003723]	SUBCELLULAR LOCATION: Nucleus, nucleolus {ECO:0000250}.	Major pathway of rRNA processing in the nucleolus and cytosol	12	12	12	9.9	9.9	9.9	207.78	0	159.21	97677000	92	1	1862	sp|Q6NS46|RRP5_MOUSE Protein RRP5 homolog OS=Mus musculus OX=10090 GN=Pdcd11 PE=1 SV=2	By MS/MS	By MS/MS	By MS/MS	By MS/MS	By MS/MS	By MS/MS	By MS/MS	By MS/MS	By MS/MS	By MS/MS	By MS/MS	By MS/MS	By MS/MS	By MS/MS	By MS/MS	By MS/MS
Q61823	Q61823	Programmed cell death protein 4	Pdcd4	0.780594	+	0.000196366	0.0028129	21.0536	20.8446	20.9354	21.1196	21.7452	21.8498	21.7117	BMP signaling pathway [GO:0030509]; cell aging [GO:0007569]; cellular response to lipopolysaccharide [GO:0071222]; epithelial to mesenchymal transition involved in cardiac fibroblast development [GO:0060940]; negative regulation of apoptotic process [GO:0043066]; negative regulation of cytokine production involved in inflammatory response [GO:1900016]; negative regulation of JUN kinase activity […	cytosol [GO:0005829]; nucleus [GO:0005634];cytoplasm [GO:0005737]	RNA binding [GO:0003723]	SUBCELLULAR LOCATION: Nucleus {ECO:0000269|PubMed:12894233}. Cytoplasm {ECO:0000269|PubMed:12894233}. Note=Shuttles between the nucleus and cytoplasm (PubMed:12894233). Predominantly nuclear under normal growth conditions, and when phosphorylated at Ser-457 (By similarity). {ECO:0000250|UniProtKB:Q53EL6, ECO:0000269|PubMed:12894233}.		2	2	2	6.8	6.8	6.8	51.702	0	4.3683	86978000	24	1	469	sp|Q61823|PDCD4_MOUSE Programmed cell death protein 4 OS=Mus musculus OX=10090 GN=Pdcd4 PE=1 SV=1	By MS/MS	By MS/MS	By MS/MS	By MS/MS	By MS/MS	By MS/MS	By MS/MS	By MS/MS	By MS/MS	By MS/MS	By MS/MS	By MS/MS	By MS/MS	By MS/MS	By MS/MS	By MS/MS
P08003	P08003	Protein disulfide-isomerase A4	Pdia4	-0.368501	+	0.000129064	0.00297674	22.8556	22.8112	22.7802	22.8656	22.5148	22.4092	22.455	positive regulation of protein folding [GO:1903334]; protein folding [GO:0006457]; response to endoplasmic reticulum stress [GO:0034976];chaperone-mediated protein folding [GO:0061077]	endoplasmic reticulum [GO:0005783]; endoplasmic reticulum chaperone complex [GO:0034663]; endoplasmic reticulum lumen [GO:0005788]; extracellular space [GO:0005615]; melanosome [GO:0042470]; smooth endoplasmic reticulum [GO:0005790];cell surface [GO:0009986]	protein disulfide isomerase activity [GO:0003756];peptide disulfide oxidoreductase activity [GO:0015037]	SUBCELLULAR LOCATION: Endoplasmic reticulum lumen {ECO:0000250|UniProtKB:P13667}. Melanosome {ECO:0000250|UniProtKB:P13667}.		22	22	22	42.2	42.2	42.2	71.982	0	323.31	761660000	273	1	638	sp|P08003|PDIA4_MOUSE Protein disulfide-isomerase A4 OS=Mus musculus OX=10090 GN=Pdia4 PE=1 SV=3	By MS/MS	By MS/MS	By MS/MS	By MS/MS	By MS/MS	By MS/MS	By MS/MS	By MS/MS	By MS/MS	By MS/MS	By MS/MS	By MS/MS	By MS/MS	By MS/MS	By MS/MS	By MS/MS
Q6A026	Q6A026	Sister chromatid cohesion protein PDS5 homolog A	Pds5a	0.56139	+	0.000363467	0.00341361	20.297	20.1325	20.2904	20.1346	20.8476	20.7807	20.6968	cell division [GO:0051301]; DNA repair [GO:0006281]; heart morphogenesis [GO:0003007]; lens development in camera-type eye [GO:0002088]; metanephros development [GO:0001656]; mitotic sister chromatid cohesion [GO:0007064]; negative regulation of DNA replication [GO:0008156]; neuroblast migration [GO:0097402]; roof of mouth development [GO:0060021];anterior/posterior pattern specification [GO:0009…	nucleoplasm [GO:0005654]; nucleus [GO:0005634]; plasma membrane [GO:0005886];chromatin [GO:0000785]		SUBCELLULAR LOCATION: Nucleus {ECO:0000250|UniProtKB:Q29RF7}. Note=Associated with chromatin through most of the cell cycle. Dissociates from chromatin in late prophase, reassociates during late telophase (By similarity). {ECO:0000250|UniProtKB:Q29RF7}.	Separation of Sister Chromatids	16	16	15	17.6	17.6	17	150.33	0	204.29	144620000	104	1	1332	sp|Q6A026|PDS5A_MOUSE Sister chromatid cohesion protein PDS5 homolog A OS=Mus musculus OX=10090 GN=Pds5a PE=1 SV=3	By MS/MS	By MS/MS	By MS/MS	By MS/MS	By MS/MS	By MS/MS	By MS/MS	By MS/MS	By MS/MS	By MS/MS	By MS/MS	By MS/MS	By MS/MS	By MS/MS	By MS/MS	By MS/MS
P12382	P12382	ATP-dependent 6-phosphofructokinase, liver type	Pfkl	-0.380516	+	0.00115979	0.00484722	22.7117	22.7832	22.7492	22.5712	22.2934	22.3573	22.3193	carbohydrate metabolic process [GO:0005975]; fructose 1,6-bisphosphate metabolic process [GO:0030388]; fructose 6-phosphate metabolic process [GO:0006002]; glycolytic process [GO:0006096]; glycolytic process through fructose-6-phosphate [GO:0061615]; negative regulation of insulin secretion [GO:0046676]; response to glucose [GO:0009749];canonical glycolysis [GO:0061621]	cytosol [GO:0005829]; membrane [GO:0016020];6-phosphofructokinase complex [GO:0005945]	AMP binding [GO:0016208]; ATP binding [GO:0005524]; fructose binding [GO:0070061]; fructose-6-phosphate binding [GO:0070095]; identical protein binding [GO:0042802]; kinase binding [GO:0019900]; metal ion binding [GO:0046872]; monosaccharide binding [GO:0048029];6-phosphofructokinase activity [GO:0003872]	SUBCELLULAR LOCATION: Cytoplasm {ECO:0000255|HAMAP-Rule:MF_03184}.	Neutrophil degranulation	17	15	14	31.8	28.2	27.1	85.359	0	285.14	632920000	212	1	780	sp|P12382|PFKAL_MOUSE ATP-dependent 6-phosphofructokinase, liver type OS=Mus musculus OX=10090 GN=Pfkl PE=1 SV=4	By MS/MS	By MS/MS	By MS/MS	By MS/MS	By MS/MS	By MS/MS	By MS/MS	By MS/MS	By MS/MS	By MS/MS	By MS/MS	By MS/MS	By MS/MS	By MS/MS	By MS/MS	By MS/MS
Q9WUA3	Q9WUA3	ATP-dependent 6-phosphofructokinase, platelet type	Pfkp	-0.470157	+	6.02898e-05	0.00234043	24.1765	24.126	24.1072	24.1432	23.5888	23.6957	23.7197	cellular response to leukemia inhibitory factor [GO:1990830]; fructose 1,6-bisphosphate metabolic process [GO:0030388]; fructose 6-phosphate metabolic process [GO:0006002]; glycolytic process [GO:0006096]; glycolytic process through fructose-6-phosphate [GO:0061615];canonical glycolysis [GO:0061621]	cytoplasm [GO:0005737]; cytosol [GO:0005829]; membrane [GO:0016020];6-phosphofructokinase complex [GO:0005945]	AMP binding [GO:0016208]; ATP binding [GO:0005524]; fructose-6-phosphate binding [GO:0070095]; identical protein binding [GO:0042802]; metal ion binding [GO:0046872]; monosaccharide binding [GO:0048029]; protein-containing complex binding [GO:0044877];6-phosphofructokinase activity [GO:0003872]	SUBCELLULAR LOCATION: Cytoplasm {ECO:0000255|HAMAP-Rule:MF_03184}.	Glycolysis	20	20	18	27.9	27.9	24.4	85.454	0	323.31	1946800000	419	1	784	sp|Q9WUA3|PFKAP_MOUSE ATP-dependent 6-phosphofructokinase, platelet type OS=Mus musculus OX=10090 GN=Pfkp PE=1 SV=1	By MS/MS	By MS/MS	By MS/MS	By MS/MS	By MS/MS	By MS/MS	By MS/MS	By MS/MS	By MS/MS	By MS/MS	By MS/MS	By MS/MS	By MS/MS	By MS/MS	By MS/MS	By MS/MS
Q9DBJ1;O70250	Q9DBJ1	Phosphoglycerate mutase 1	Pgam1	-0.703721	+	0.000236492	0.00273054	26.3821	26.5283	26.4803	26.389	25.872	25.7378	25.6138	glycolytic process [GO:0006096]; Notch signaling pathway [GO:0007219]; regulation of glycolytic process [GO:0006110]; regulation of pentose-phosphate shunt [GO:0043456]; respiratory burst [GO:0045730]; response to inorganic substance [GO:0010035]; response to mercury ion [GO:0046689]; spermatogenesis [GO:0007283]; striated muscle contraction [GO:0006941];gluconeogenesis [GO:0006094];glycolytic pr…	cytosol [GO:0005829]; myelin sheath [GO:0043209]; nucleus [GO:0005634];cytoplasm [GO:0005737];cytosol [GO:0005829]	bisphosphoglycerate mutase activity [GO:0004082]; hydrolase activity [GO:0016787]; identical protein binding [GO:0042802]; phosphoglycerate mutase activity [GO:0004619]; protein kinase binding [GO:0019901];2,3-bisphosphoglycerate-dependent phosphoglycerate mutase activity [GO:0046538];bisphosphoglycerate mutase activity [GO:0004082]		Glycolysis;Neutrophil degranulation	14	14	14	60.2	60.2	60.2	28.832	0	307.41	4488200000	444	2	254	sp|Q9DBJ1|PGAM1_MOUSE Phosphoglycerate mutase 1 OS=Mus musculus OX=10090 GN=Pgam1 PE=1 SV=3	By MS/MS	By MS/MS	By MS/MS	By MS/MS	By MS/MS	By MS/MS	By MS/MS	By MS/MS	By MS/MS	By MS/MS	By MS/MS	By MS/MS	By MS/MS	By MS/MS	By MS/MS	By MS/MS
P09411	P09411	Phosphoglycerate kinase 1	Pgk1	-0.42649	+	0.000122106	0.00302362	27.1125	27.0218	27.0159	27.0517	26.5671	26.6149	26.6901	cellular response to hypoxia [GO:0071456]; epithelial cell differentiation [GO:0030855]; gluconeogenesis [GO:0006094]; glycolytic process [GO:0006096]; negative regulation of angiogenesis [GO:0016525]; phosphorylation [GO:0016310]; plasminogen activation [GO:0031639];carbohydrate metabolic process [GO:0005975]	cytosol [GO:0005829]; extracellular space [GO:0005615]; membrane raft [GO:0045121];cytoplasm [GO:0005737]	ATP binding [GO:0005524]; phosphoglycerate kinase activity [GO:0004618]; protein-disulfide reductase activity [GO:0047134];ADP binding [GO:0043531]	SUBCELLULAR LOCATION: Cytoplasm {ECO:0000250}.	Glycolysis	17	17	13	51.6	51.6	39.8	44.55	0	323.31	13690000000	1005	1	417	sp|P09411|PGK1_MOUSE Phosphoglycerate kinase 1 OS=Mus musculus OX=10090 GN=Pgk1 PE=1 SV=4	By MS/MS	By MS/MS	By MS/MS	By MS/MS	By MS/MS	By MS/MS	By MS/MS	By MS/MS	By MS/MS	By MS/MS	By MS/MS	By MS/MS	By MS/MS	By MS/MS	By MS/MS	By MS/MS
Q7TSV4	Q7TSV4	Phosphoglucomutase-2	Pgm2	-0.504106	+	0.00038698	0.00336082	19.5818	19.7421	19.7995	19.6858	19.1509	19.194	19.2496	glucose metabolic process [GO:0006006];deoxyribose phosphate catabolic process [GO:0046386]	cytoplasm [GO:0005737]	phosphoglucomutase activity [GO:0004614]; phosphopentomutase activity [GO:0008973];magnesium ion binding [GO:0000287]	SUBCELLULAR LOCATION: Cytoplasm {ECO:0000250}.	Glycogen synthesis	2	2	2	8.2	8.2	8.2	68.747	0	23.377	30274000	32	1	620	sp|Q7TSV4|PGM2_MOUSE Phosphoglucomutase-2 OS=Mus musculus OX=10090 GN=Pgm2 PE=1 SV=1	By MS/MS	By MS/MS	By MS/MS	By MS/MS	By MS/MS	By MS/MS	By MS/MS	By MS/MS	By MS/MS	By MS/MS	By MS/MS	By MS/MS	By MS/MS	By MS/MS	By MS/MS	By MS/MS
O35129	O35129	Prohibitin-2	Phb2	0.276419	+	0.00284269	0.00835052	24.2342	24.2436	24.2545	24.3021	24.423	24.5741	24.6079	activation of protein kinase C activity [GO:1990051]; antiviral innate immune response [GO:0140374]; B cell activation [GO:0042113]; CD40 signaling pathway [GO:0023035]; cell migration [GO:0016477]; cellular response to hypoxia [GO:0071456]; cellular response to retinoic acid [GO:0071300]; induction by virus of host autophagy [GO:0039520]; mammary gland alveolus development [GO:0060749]; mammary …	cell periphery [GO:0071944]; cell surface [GO:0009986]; cytoplasm [GO:0005737]; GABA-ergic synapse [GO:0098982]; glutamatergic synapse [GO:0098978]; inner mitochondrial membrane protein complex [GO:0098800]; mitochondrial inner membrane [GO:0005743]; mitochondrial outer membrane [GO:0005741]; mitochondrial prohibitin complex [GO:0035632]; mitochondrion [GO:0005739]; nuclear matrix [GO:0016363]; n…	identical protein binding [GO:0042802]; protein C-terminus binding [GO:0008022]; protein heterodimerization activity [GO:0046982]; protein homodimerization activity [GO:0042803]; protein N-terminus binding [GO:0047485]; sphingolipid binding [GO:0046625];amide binding [GO:0033218]	SUBCELLULAR LOCATION: Mitochondrion inner membrane {ECO:0000269|PubMed:11302691, ECO:0000269|PubMed:20959514, ECO:0000269|PubMed:24856930}. Cytoplasm {ECO:0000269|PubMed:15140878}. Nucleus {ECO:0000269|PubMed:15140878, ECO:0000269|PubMed:20959514}. Cell membrane {ECO:0000250|UniProtKB:Q99623}.	Processing of SMDT1	12	12	12	51.8	51.8	51.8	33.296	0	182.98	1600500000	301	1	299	sp|O35129|PHB2_MOUSE Prohibitin-2 OS=Mus musculus OX=10090 GN=Phb2 PE=1 SV=1	By MS/MS	By MS/MS	By MS/MS	By MS/MS	By MS/MS	By MS/MS	By MS/MS	By MS/MS	By MS/MS	By MS/MS	By MS/MS	By MS/MS	By MS/MS	By MS/MS	By MS/MS	By MS/MS
P53811	P53811	Phosphatidylinositol transfer protein beta isoform	Pitpnb	-2.81401	+	1.21168e-05	0.00189474	19.9071	19.8235	19.8222	19.7854	17.3807	16.9558	16.7253	phospholipid transport [GO:0015914]; retrograde vesicle-mediated transport, Golgi to endoplasmic reticulum [GO:0006890];in utero embryonic development [GO:0001701]	endoplasmic reticulum membrane [GO:0005789]; Golgi apparatus [GO:0005794]; Golgi membrane [GO:0000139];cytoplasm [GO:0005737]	phosphatidylcholine transfer activity [GO:0120019]; phosphatidylcholine transporter activity [GO:0008525]; phosphatidylinositol binding [GO:0035091]; phosphatidylinositol transfer activity [GO:0008526]; phospholipid binding [GO:0005543]; sphingomyelin transfer activity [GO:0140338];phosphatidylcholine binding [GO:0031210]	SUBCELLULAR LOCATION: Golgi apparatus {ECO:0000269|PubMed:7654206}. Golgi apparatus membrane {ECO:0000250|UniProtKB:P53812}. Endoplasmic reticulum membrane {ECO:0000250|UniProtKB:P53812}.	PI and PC transport between ER and Golgi membranes	2	2	2	9.6	9.6	9.6	31.487	0	4.1036	30338000	8	1	271	sp|P53811|PIPNB_MOUSE Phosphatidylinositol transfer protein beta isoform OS=Mus musculus OX=10090 GN=Pitpnb PE=1 SV=2	By MS/MS	By MS/MS	By MS/MS	By MS/MS	By MS/MS	By MS/MS	By MS/MS	By MS/MS	By MS/MS	By MS/MS	By MS/MS	By MS/MS	By MS/MS	By MS/MS	By MS/MS	By MS/MS
P52480;P53657	P52480	Pyruvate kinase PKM	Pkm	-0.316666	+	0.000209678	0.00285	27.1772	27.1266	27.1346	27.1515	26.7647	26.8384	26.8894	ATP biosynthetic process [GO:0006754]; carbohydrate metabolic process [GO:0005975]; cellular response to insulin stimulus [GO:0032869]; glucose metabolic process [GO:0006006]; glycolytic process [GO:0006096]; liver development [GO:0001889]; positive regulation of cytoplasmic translation [GO:2000767]; positive regulation of sprouting angiogenesis [GO:1903672]; programmed cell death [GO:0012501]; p…	collagen-containing extracellular matrix [GO:0062023]; cytoplasm [GO:0005737]; cytosol [GO:0005829]; mitochondrion [GO:0005739]; myelin sheath [GO:0043209]; nucleus [GO:0005634]; photoreceptor inner segment [GO:0001917]; plasma membrane [GO:0005886]; pyruvate kinase complex [GO:1902912]; rough endoplasmic reticulum [GO:0005791];cilium [GO:0005929];cytoplasm [GO:0005737]	ATP binding [GO:0005524]; identical protein binding [GO:0042802]; kinase activity [GO:0016301]; magnesium ion binding [GO:0000287]; mRNA binding [GO:0003729]; potassium ion binding [GO:0030955]; pyruvate kinase activity [GO:0004743]; thyroid hormone binding [GO:0070324];ADP binding [GO:0043531];ATP binding [GO:0005524]	SUBCELLULAR LOCATION: Cytoplasm {ECO:0000250|UniProtKB:P14618}. Nucleus {ECO:0000250|UniProtKB:P14618}. Note=Translocates to the nucleus in response to different apoptotic stimuli. Nuclear translocation is sufficient to induce cell death that is caspase independent, isoform-specific and independent of its enzymatic activity. {ECO:0000250|UniProtKB:P14618}.	Neutrophil degranulation	24	24	24	47.8	47.8	47.8	57.844	0	323.31	19440000000	1275	2	531	sp|P52480|KPYM_MOUSE Pyruvate kinase PKM OS=Mus musculus OX=10090 GN=Pkm PE=1 SV=4	By MS/MS	By MS/MS	By MS/MS	By MS/MS	By MS/MS	By MS/MS	By MS/MS	By MS/MS	By MS/MS	By MS/MS	By MS/MS	By MS/MS	By MS/MS	By MS/MS	By MS/MS	By MS/MS
Q62077	Q62077	1-phosphatidylinositol 4,5-bisphosphate phosphodiesterase gamma-1	Plcg1	-0.31701	+	0.00273281	0.00806299	20.3069	20.4348	20.4219	20.3566	20.1721	20.0029	20.0142	calcium-mediated signaling [GO:0019722]; cell migration [GO:0016477]; cellular response to epidermal growth factor stimulus [GO:0071364]; epidermal growth factor receptor signaling pathway [GO:0007173]; in utero embryonic development [GO:0001701]; inositol trisphosphate biosynthetic process [GO:0032959]; modulation of chemical synaptic transmission [GO:0050804]; phosphatidylinositol metabolic pro…	cell projection [GO:0042995]; clathrin-coated vesicle [GO:0030136]; COP9 signalosome [GO:0008180]; cytoplasm [GO:0005737]; cytosol [GO:0005829]; glutamatergic synapse [GO:0098978]; lamellipodium [GO:0030027]; plasma membrane [GO:0005886]; ruffle [GO:0001726]; Schaffer collateral - CA1 synapse [GO:0098685];cell-cell junction [GO:0005911]	calcium ion binding [GO:0005509]; glutamate receptor binding [GO:0035254]; insulin receptor binding [GO:0005158]; neurotrophin TRKA receptor binding [GO:0005168]; phosphatidylinositol phospholipase C activity [GO:0004435]; phosphoprotein binding [GO:0051219]; protein kinase binding [GO:0019901]; receptor tyrosine kinase binding [GO:0030971];calcium-dependent phospholipase C activity [GO:0050429]	SUBCELLULAR LOCATION: Cell projection, lamellipodium {ECO:0000250|UniProtKB:P19174}. Cell projection, ruffle {ECO:0000250|UniProtKB:P19174}. Note=Rapidly redistributed to ruffles and lamellipodia structures in response to epidermal growth factor (EGF) treatment. {ECO:0000250|UniProtKB:P19174}.	ISG15 antiviral mechanism	9	9	9	10.4	10.4	10.4	149.67	0	107.59	100380000	46	1	1302	sp|Q62077|PLCG1_MOUSE 1-phosphatidylinositol 4,5-bisphosphate phosphodiesterase gamma-1 OS=Mus musculus OX=10090 GN=Plcg1 PE=1 SV=2	By MS/MS	By MS/MS	By MS/MS	By MS/MS	By MS/MS	By MS/MS	By MS/MS	By MS/MS	By MS/MS	By MS/MS	By MS/MS	By MS/MS	By MS/MS	By MS/MS	By MS/MS	By MS/MS
Q8K124	Q8K124	Pleckstrin homology domain-containing family O member 2	Plekho2	-1.66991	+	1.99584e-05	0.00376471	19.2755	19.0596	18.9921	19.1148	17.6081	17.2766	17.4371	macrophage apoptotic process [GO:0071888]				Neutrophil degranulation	3	3	3	11.1	11.1	11.1	53.872	0	24.318	13289000	12	1	495	sp|Q8K124|PKHO2_MOUSE Pleckstrin homology domain-containing family O member 2 OS=Mus musculus OX=10090 GN=Plekho2 PE=1 SV=1	By MS/MS	By MS/MS	By MS/MS	By MS/MS	By MS/MS	By MS/MS	By MS/MS	By matching	By MS/MS	By MS/MS	By MS/MS	By MS/MS	By matching	By matching	By matching	By matching
P33609	P33609	DNA polymerase alpha catalytic subunit	Pola1	0.579731	+	0.000172128	0.00302778	20.0191	20.0209	20.131	20.0755	20.5676	20.5999	20.7565	DNA replication [GO:0006260]; DNA replication initiation [GO:0006270]; DNA replication, synthesis of RNA primer [GO:0006269]; DNA strand elongation involved in DNA replication [GO:0006271]; DNA synthesis involved in DNA repair [GO:0000731]; double-strand break repair via nonhomologous end joining [GO:0006303]; lagging strand elongation [GO:0006273]; leading strand elongation [GO:0006272]; mitotic…	cytosol [GO:0005829]; nuclear envelope [GO:0005635]; nuclear matrix [GO:0016363]; nucleolus [GO:0005730]; nucleoplasm [GO:0005654]; nucleus [GO:0005634];alpha DNA polymerase:primase complex [GO:0005658]	chromatin binding [GO:0003682]; DNA binding [GO:0003677]; DNA replication origin binding [GO:0003688]; DNA-directed DNA polymerase activity [GO:0003887]; double-stranded DNA binding [GO:0003690]; metal ion binding [GO:0046872]; nucleotide binding [GO:0000166]; protein kinase binding [GO:0019901]; purine nucleotide binding [GO:0017076]; pyrimidine nucleotide binding [GO:0019103]; single-stranded D…	SUBCELLULAR LOCATION: Nucleus {ECO:0000250|UniProtKB:P09884}. Cytoplasm, cytosol {ECO:0000250|UniProtKB:P09884}. Note=In the cytosol, colocalizes with RNA:DNA hybrids with a speckled pattern. {ECO:0000250|UniProtKB:P09884}.	Inhibition of replication initiation of damaged DNA by RB1/E2F1	11	11	11	10.7	10.7	10.7	167.34	0	128.9	81407000	72	1	1465	sp|P33609|DPOLA_MOUSE DNA polymerase alpha catalytic subunit OS=Mus musculus OX=10090 GN=Pola1 PE=1 SV=2	By MS/MS	By MS/MS	By MS/MS	By MS/MS	By MS/MS	By MS/MS	By MS/MS	By MS/MS	By MS/MS	By MS/MS	By MS/MS	By MS/MS	By MS/MS	By MS/MS	By MS/MS	By MS/MS
Q8BG81	Q8BG81	Polymerase delta-interacting protein 3	Poldip3	0.915789	+	0.000158671	0.00274286	19.6401	19.4529	19.6067	19.7348	20.6519	20.4153	20.5061	positive regulation of translation [GO:0045727];poly(A)+ mRNA export from nucleus [GO:0016973]	nuclear speck [GO:0016607];cytoplasmic ribonucleoprotein granule [GO:0036464]	RNA binding [GO:0003723];protein-containing complex binding [GO:0044877]	SUBCELLULAR LOCATION: Nucleus {ECO:0000250}. Nucleus speckle {ECO:0000250}. Cytoplasm {ECO:0000250}. Note=Nucleocytoplasmic shuttling protein. {ECO:0000250}.	Transport of Mature mRNA derived from an Intron-Containing Transcript	3	3	3	9.8	9.8	9.8	46.132	0	23.608	48484000	35	1	420	sp|Q8BG81|PDIP3_MOUSE Polymerase delta-interacting protein 3 OS=Mus musculus OX=10090 GN=Poldip3 PE=1 SV=1	By MS/MS	By MS/MS	By MS/MS	By MS/MS	By MS/MS	By MS/MS	By MS/MS	By MS/MS	By MS/MS	By MS/MS	By MS/MS	By MS/MS	By MS/MS	By MS/MS	By MS/MS	By MS/MS
P24369	P24369	Peptidyl-prolyl cis-trans isomerase B	Ppib	-0.424359	+	0.000128402	0.003	24.1209	24.1281	24.0272	24.1706	23.7257	23.6845	23.6519	chaperone-mediated protein folding [GO:0061077]; neutrophil chemotaxis [GO:0030593]; positive regulation by host of viral genome replication [GO:0044829]; positive regulation by host of viral process [GO:0044794]; positive regulation of multicellular organism growth [GO:0040018]; protein folding [GO:0006457]; protein peptidyl-prolyl isomerization [GO:0000413]; protein stabilization [GO:0050821];b…	endoplasmic reticulum [GO:0005783]; endoplasmic reticulum chaperone complex [GO:0034663]; endoplasmic reticulum lumen [GO:0005788]; intracellular membrane-bounded organelle [GO:0043231]; melanosome [GO:0042470]; nucleoplasm [GO:0005654]; perinuclear region of cytoplasm [GO:0048471]; protein-containing complex [GO:0032991]; smooth endoplasmic reticulum [GO:0005790];cytoplasm [GO:0005737]	peptidyl-prolyl cis-trans isomerase activity [GO:0003755]; RNA polymerase binding [GO:0070063];cyclosporin A binding [GO:0016018]	SUBCELLULAR LOCATION: Endoplasmic reticulum lumen {ECO:0000250|UniProtKB:P23284}. Melanosome {ECO:0000250|UniProtKB:P23284}.	Collagen biosynthesis and modifying enzymes	8	8	8	44	44	44	23.713	0	150.67	802350000	120	1	216	sp|P24369|PPIB_MOUSE Peptidyl-prolyl cis-trans isomerase B OS=Mus musculus OX=10090 GN=Ppib PE=1 SV=2	By MS/MS	By MS/MS	By MS/MS	By MS/MS	By MS/MS	By MS/MS	By MS/MS	By MS/MS	By MS/MS	By MS/MS	By MS/MS	By MS/MS	By MS/MS	By MS/MS	By MS/MS	By MS/MS
Q9CR16	Q9CR16	Peptidyl-prolyl cis-trans isomerase D	Ppid	-0.194431	+	0.00146817	0.00553165	22.5123	22.4643	22.508	22.4099	22.2509	22.3005	22.2861	cellular response to UV-A [GO:0071492]; chaperone-mediated protein folding [GO:0061077]; lipid droplet organization [GO:0034389]; negative regulation of transcription by RNA polymerase II [GO:0000122]; positive regulation of apoptotic process [GO:0043065]; positive regulation of protein secretion [GO:0050714]; positive regulation of viral genome replication [GO:0045070]; protein folding [GO:00064…	cytosol [GO:0005829]; mitochondrion [GO:0005739]; nucleolus [GO:0005730]; nucleoplasm [GO:0005654]; nucleus [GO:0005634];cytoplasm [GO:0005737]	enzyme binding [GO:0019899]; estrogen receptor binding [GO:0030331]; FK506 binding [GO:0005528]; heat shock protein binding [GO:0031072]; Hsp70 protein binding [GO:0030544]; Hsp90 protein binding [GO:0051879]; peptidyl-prolyl cis-trans isomerase activity [GO:0003755]; transcription factor binding [GO:0008134];cyclosporin A binding [GO:0016018]	SUBCELLULAR LOCATION: Cytoplasm {ECO:0000250|UniProtKB:Q08752}. Nucleus, nucleolus {ECO:0000250|UniProtKB:Q08752}. Nucleus, nucleoplasm {ECO:0000250|UniProtKB:Q08752}.	ESR-mediated signaling	12	12	12	33.2	33.2	33.2	40.742	0	108.61	511770000	133	1	370	sp|Q9CR16|PPID_MOUSE Peptidyl-prolyl cis-trans isomerase D OS=Mus musculus OX=10090 GN=Ppid PE=1 SV=3	By MS/MS	By MS/MS	By MS/MS	By MS/MS	By MS/MS	By MS/MS	By MS/MS	By MS/MS	By MS/MS	By MS/MS	By MS/MS	By MS/MS	By MS/MS	By MS/MS	By MS/MS	By MS/MS
Q9CXG3	Q9CXG3	Peptidyl-prolyl cis-trans isomerase-like 4	Ppil4	1.44348	+	0.000241598	0.00271429	17.2468	17.8123	17.5203	17.3195	18.9149	18.8353	19.0044	regulation of phosphorylation of RNA polymerase II C-terminal domain [GO:1901407]	nucleoplasm [GO:0005654]; nucleus [GO:0005634];cytosol [GO:0005829]	RNA binding [GO:0003723];peptidyl-prolyl cis-trans isomerase activity [GO:0003755]	SUBCELLULAR LOCATION: Nucleus {ECO:0000250}.	mRNA Splicing - Major Pathway	2	2	2	7.5	7.5	7.5	57.23	0	42.77	8196200	16	1	492	sp|Q9CXG3|PPIL4_MOUSE Peptidyl-prolyl cis-trans isomerase-like 4 OS=Mus musculus OX=10090 GN=Ppil4 PE=1 SV=2	By MS/MS	By MS/MS	By MS/MS	By matching	By matching	By MS/MS	By matching	By MS/MS	By matching	By MS/MS	By MS/MS	By MS/MS	By MS/MS	By MS/MS	By MS/MS	By MS/MS
Q9CQR6	Q9CQR6	Serine/threonine-protein phosphatase 6 catalytic subunit;Serine/threonine-protein phosphatase 6 catalytic subunit, N-terminally processed	Ppp6c	-0.871914	+	0.000297781	0.00325275	20.2998	20.5754	20.6577	20.5701	19.6359	19.5963	19.7293	innate immune response [GO:0045087]; protein dephosphorylation [GO:0006470];cell cycle [GO:0007049]	mitochondrion [GO:0005739];cytosol [GO:0005829]	protein serine phosphatase activity [GO:0106306]; protein serine/threonine phosphatase activity [GO:0004722]; protein threonine phosphatase activity [GO:0106307];metal ion binding [GO:0046872]	SUBCELLULAR LOCATION: Mitochondrion {ECO:0000250|UniProtKB:O00743}. Cytoplasm {ECO:0000250|UniProtKB:O00743}.	Telomere Extension By Telomerase	3	3	3	14.1	14.1	14.1	35.159	0	191.94	54093000	58	1	305	sp|Q9CQR6|PPP6_MOUSE Serine/threonine-protein phosphatase 6 catalytic subunit OS=Mus musculus OX=10090 GN=Ppp6c PE=1 SV=1	By MS/MS	By MS/MS	By MS/MS	By MS/MS	By MS/MS	By MS/MS	By MS/MS	By MS/MS	By MS/MS	By MS/MS	By MS/MS	By MS/MS	By MS/MS	By MS/MS	By MS/MS	By MS/MS
P99029	P99029	Peroxiredoxin-5, mitochondrial	Prdx5	-0.384781	+	0.000659867	0.00418644	23.4655	23.4355	23.3661	23.4616	22.9447	23.1112	23.0862	cellular response to oxidative stress [GO:0034599]; cellular response to reactive oxygen species [GO:0034614]; hydrogen peroxide catabolic process [GO:0042744]; NADPH oxidation [GO:0070995]; negative regulation of apoptotic process [GO:0043066]; negative regulation of oxidoreductase activity [GO:0051354]; negative regulation of transcription by RNA polymerase III [GO:0016480]; positive regulation…	cytoplasmic vesicle [GO:0031410]; cytosol [GO:0005829]; intracellular membrane-bounded organelle [GO:0043231]; mitochondrion [GO:0005739]; nucleus [GO:0005634]; perinuclear region of cytoplasm [GO:0048471]; peroxisomal matrix [GO:0005782]; peroxisome [GO:0005777];cytoplasm [GO:0005737]	cysteine-type endopeptidase inhibitor activity involved in apoptotic process [GO:0043027]; peroxidase activity [GO:0004601]; peroxiredoxin activity [GO:0051920]; peroxynitrite reductase activity [GO:0072541]; RNA polymerase III transcription regulatory region sequence-specific DNA binding [GO:0001016]; signaling receptor binding [GO:0005102]; thioredoxin peroxidase activity [GO:0008379];antioxida…	SUBCELLULAR LOCATION: [Isoform Cytoplasmic+peroxisomal]: Cytoplasm {ECO:0000250|UniProtKB:P30044}. Peroxisome matrix {ECO:0000250|UniProtKB:P30044}.;SUBCELLULAR LOCATION: [Isoform Mitochondrial]: Mitochondrion {ECO:0000250|UniProtKB:P30044}.	Detoxification of Reactive Oxygen Species	8	8	8	38.6	38.6	38.6	21.897	0	97.237	817490000	185	1	210	sp|P99029|PRDX5_MOUSE Peroxiredoxin-5, mitochondrial OS=Mus musculus OX=10090 GN=Prdx5 PE=1 SV=2	By MS/MS	By MS/MS	By MS/MS	By MS/MS	By MS/MS	By MS/MS	By MS/MS	By MS/MS	By MS/MS	By MS/MS	By MS/MS	By MS/MS	By MS/MS	By MS/MS	By MS/MS	By MS/MS
P12367;P31324	P12367;P31324	cAMP-dependent protein kinase type II-alpha regulatory subunit;cAMP-dependent protein kinase type II-beta regulatory subunit	Prkar2a;Prkar2b	-0.515274	+	3.76554e-06	0.00293333	18.749	18.7336	18.7912	18.7984	18.2846	18.2481	18.2256	learning [GO:0007612]; modulation of chemical synaptic transmission [GO:0050804]; negative regulation of cAMP-dependent protein kinase activity [GO:2000480]; regulation of cAMP-mediated signaling [GO:0043949]; regulation of protein kinase A signaling [GO:0010738]; regulation of protein kinase activity [GO:0045859]; response to antipsychotic drug [GO:0097332]; response to clozapine [GO:0097338];fa…	centrosome [GO:0005813]; ciliary base [GO:0097546]; cytoplasm [GO:0005737]; cytosol [GO:0005829]; dendrite [GO:0030425]; dendritic shaft [GO:0043198]; dendritic spine [GO:0043197]; glutamatergic synapse [GO:0098978]; membrane raft [GO:0045121]; neuronal cell body [GO:0043025]; nucleotide-activated protein kinase complex [GO:0031588]; perinuclear region of cytoplasm [GO:0048471]; plasma membrane […	cAMP binding [GO:0030552]; cAMP-dependent protein kinase inhibitor activity [GO:0004862]; cAMP-dependent protein kinase regulator activity [GO:0008603]; identical protein binding [GO:0042802]; protein domain specific binding [GO:0019904]; protein kinase A catalytic subunit binding [GO:0034236]; protein kinase binding [GO:0019901]; protein-containing complex binding [GO:0044877]; small molecule bi…	SUBCELLULAR LOCATION: Cytoplasm {ECO:0000250}. Cell membrane {ECO:0000250}. Note=Colocalizes with PJA2 in the cytoplasm and at the cell membrane. {ECO:0000250}.;SUBCELLULAR LOCATION: Cytoplasm {ECO:0000250}. Cell membrane {ECO:0000250}. Note=Colocalizes with PJA2 in the cytoplasm and the cell membrane. {ECO:0000250}.	PKA activation	2	2	2	7.7	7.7	7.7	45.389	0	18.731	14190000	4	2	401	sp|P12367|KAP2_MOUSE cAMP-dependent protein kinase type II-alpha regulatory subunit OS=Mus musculus OX=10090 GN=Prkar2a PE=1 SV=2;sp|P31324|KAP3_MOUSE cAMP-dependent protein kinase type II-beta regulatory subunit OS=Mus musculus OX=10090 GN=Prkar2b PE=1 SV	By MS/MS	By MS/MS	By MS/MS	By MS/MS	By MS/MS	By matching	By matching	By MS/MS	By matching	By matching	By MS/MS	By MS/MS	By MS/MS	By matching	By MS/MS	By matching
P23298	P23298	Protein kinase C eta type	Prkch	0.429338	+	0.00224009	0.00726171	19.9938	19.8782	19.8773	19.8301	20.4549	20.3208	20.1969	negative regulation of glial cell apoptotic process [GO:0034351]; peptidyl-serine phosphorylation [GO:0018105]; positive regulation of B cell receptor signaling pathway [GO:0050861]; positive regulation of glial cell proliferation [GO:0060252]; positive regulation of keratinocyte differentiation [GO:0045618]; positive regulation of macrophage derived foam cell differentiation [GO:0010744]; positi…	cytoplasm [GO:0005737]; cytosol [GO:0005829]; membrane [GO:0016020]; plasma membrane [GO:0005886];cell-cell junction [GO:0005911]	calcium-dependent protein kinase C activity [GO:0004698]; calcium-independent protein kinase C activity [GO:0004699]; enzyme binding [GO:0019899]; metal ion binding [GO:0046872]; protein serine kinase activity [GO:0106310]; protein serine/threonine kinase activity [GO:0004674]; protein threonine kinase activity [GO:0106311]; small GTPase binding [GO:0031267];ATP binding [GO:0005524]	SUBCELLULAR LOCATION: Cytoplasm {ECO:0000269|PubMed:11106751, ECO:0000269|PubMed:21346190}. Note=Associates with cell membrane during keratinocytes differentiation.	Effects of PIP2 hydrolysis	2	2	2	3.1	3.1	3.1	77.918	0	4.0458	29884000	17	1	683	sp|P23298|KPCL_MOUSE Protein kinase C eta type OS=Mus musculus OX=10090 GN=Prkch PE=1 SV=2	By MS/MS	By MS/MS	By MS/MS	By MS/MS	By MS/MS	By MS/MS	By MS/MS	By MS/MS	By MS/MS	By matching	By MS/MS	By MS/MS	By MS/MS	By MS/MS	By MS/MS	By MS/MS
Q91YR7	Q91YR7	Pre-mRNA-processing factor 6	Prpf6	0.562207	+	0.000772818	0.00411067	19.8933	19.7772	19.8279	20.058	20.4719	20.4953	20.3867	positive regulation of transcription by RNA polymerase II [GO:0045944]; RNA localization [GO:0006403]; spliceosomal tri-snRNP complex assembly [GO:0000244];mRNA splicing, via spliceosome [GO:0000398]	nuclear speck [GO:0016607]; nucleus [GO:0005634]; U2-type precatalytic spliceosome [GO:0071005]; U4/U6 x U5 tri-snRNP complex [GO:0046540]; U5 snRNP [GO:0005682];catalytic step 2 spliceosome [GO:0071013]	ribonucleoprotein complex binding [GO:0043021]; RNA binding [GO:0003723]; transcription coactivator activity [GO:0003713];androgen receptor binding [GO:0050681]	SUBCELLULAR LOCATION: Nucleus, nucleoplasm {ECO:0000250|UniProtKB:O94906}. Nucleus speckle {ECO:0000250|UniProtKB:O94906}. Note=Localized in splicing speckles. {ECO:0000250|UniProtKB:O94906}.	mRNA Splicing - Major Pathway	9	9	9	12.8	12.8	12.8	106.72	0	92.2	102890000	61	1	941	sp|Q91YR7|PRP6_MOUSE Pre-mRNA-processing factor 6 OS=Mus musculus OX=10090 GN=Prpf6 PE=1 SV=1	By MS/MS	By MS/MS	By MS/MS	By MS/MS	By MS/MS	By MS/MS	By MS/MS	By MS/MS	By MS/MS	By MS/MS	By MS/MS	By MS/MS	By MS/MS	By MS/MS	By MS/MS	By MS/MS
Q99PV0	Q99PV0	Pre-mRNA-processing-splicing factor 8	Prpf8	0.513632	+	0.00268521	0.00810554	21.5239	21.6194	21.8533	21.5722	22.0962	22.2361	22.1352	cellular response to tumor necrosis factor [GO:0071356]; mRNA splicing, via spliceosome [GO:0000398]; spliceosomal tri-snRNP complex assembly [GO:0000244];cellular response to lipopolysaccharide [GO:0071222]	nuclear speck [GO:0016607]; nucleus [GO:0005634]; small nuclear ribonucleoprotein complex [GO:0030532]; U2-type catalytic step 1 spliceosome [GO:0071006]; U2-type catalytic step 2 spliceosome [GO:0071007]; U2-type precatalytic spliceosome [GO:0071005]; U4/U6 x U5 tri-snRNP complex [GO:0046540]; U5 snRNP [GO:0005682];catalytic step 2 spliceosome [GO:0071013]	K63-linked polyubiquitin modification-dependent protein binding [GO:0070530]; metallopeptidase activity [GO:0008237]; pre-mRNA intronic binding [GO:0097157]; U1 snRNA binding [GO:0030619]; U2 snRNA binding [GO:0030620]; U5 snRNA binding [GO:0030623]; U6 snRNA binding [GO:0017070];isopeptidase activity [GO:0070122]	SUBCELLULAR LOCATION: Nucleus {ECO:0000250|UniProtKB:Q6P2Q9}. Nucleus speckle {ECO:0000269|PubMed:15169873}.	mRNA Splicing - Major Pathway	41	41	41	25.6	25.6	25.6	273.61	0	323.31	914950000	448	1	2335	sp|Q99PV0|PRP8_MOUSE Pre-mRNA-processing-splicing factor 8 OS=Mus musculus OX=10090 GN=Prpf8 PE=1 SV=2	By MS/MS	By MS/MS	By MS/MS	By MS/MS	By MS/MS	By MS/MS	By MS/MS	By MS/MS	By MS/MS	By MS/MS	By MS/MS	By MS/MS	By MS/MS	By MS/MS	By MS/MS	By MS/MS
Q9CS42	Q9CS42	Ribose-phosphate pyrophosphokinase 2	Prps2	-1.02502	+	0.00101065	0.00458824	23.0741	23.49	23.6267	23.3435	22.2814	22.3103	22.4838	AMP biosynthetic process [GO:0006167]; animal organ regeneration [GO:0031100]; nucleoside metabolic process [GO:0009116]; nucleotide biosynthetic process [GO:0009165]; purine nucleotide biosynthetic process [GO:0006164]; ribose phosphate metabolic process [GO:0019693];5-phosphoribose 1-diphosphate biosynthetic process [GO:0006015]	protein-containing complex [GO:0032991]; ribose phosphate diphosphokinase complex [GO:0002189];cytoplasm [GO:0005737]	AMP binding [GO:0016208]; ATP binding [GO:0005524]; carbohydrate binding [GO:0030246]; GDP binding [GO:0019003]; identical protein binding [GO:0042802]; kinase activity [GO:0016301]; magnesium ion binding [GO:0000287]; protein homodimerization activity [GO:0042803]; ribose phosphate diphosphokinase activity [GO:0004749];ADP binding [GO:0043531]		5-Phosphoribose 1-diphosphate biosynthesis	7	7	3	27.7	27.7	14.8	34.786	0	86.553	338380000	122	1	318	sp|Q9CS42|PRPS2_MOUSE Ribose-phosphate pyrophosphokinase 2 OS=Mus musculus OX=10090 GN=Prps2 PE=1 SV=4	By MS/MS	By MS/MS	By MS/MS	By MS/MS	By MS/MS	By MS/MS	By MS/MS	By MS/MS	By MS/MS	By MS/MS	By MS/MS	By MS/MS	By MS/MS	By MS/MS	By MS/MS	By MS/MS
Q3TLH4	Q3TLH4	Protein PRRC2C	Prrc2c	0.643251	+	0.00167153	0.00641212	19.1993	18.8436	18.8486	18.9217	19.5773	19.5386	19.6738	hematopoietic progenitor cell differentiation [GO:0002244]; stress granule assembly [GO:0034063];cell differentiation [GO:0030154]	cytosol [GO:0005829];cytoplasmic stress granule [GO:0010494]	protein C-terminus binding [GO:0008022]	SUBCELLULAR LOCATION: Cytoplasm, Stress granule {ECO:0000250|UniProtKB:Q9Y520}.		8	8	8	4	4	4	310.89	0	97.846	52434000	76	1	2846	sp|Q3TLH4|PRC2C_MOUSE Protein PRRC2C OS=Mus musculus OX=10090 GN=Prrc2c PE=1 SV=3	By MS/MS	By MS/MS	By MS/MS	By MS/MS	By MS/MS	By MS/MS	By MS/MS	By MS/MS	By MS/MS	By MS/MS	By MS/MS	By MS/MS	By MS/MS	By MS/MS	By MS/MS	By MS/MS
Q99JF8	Q99JF8	PC4 and SFRS1-interacting protein	Psip1	0.313327	+	0.00154137	0.00573209	21.8976	22.0558	22.022	21.9435	22.2353	22.3436	22.3003	positive regulation of transcription by RNA polymerase II [GO:0045944]; regulation of transcription by RNA polymerase II [GO:0006357]; response to heat [GO:0009408]; response to oxidative stress [GO:0006979];mRNA 5'-splice site recognition [GO:0000395]	nuclear periphery [GO:0034399]; nucleoplasm [GO:0005654]; nucleus [GO:0005634]; transcriptionally active chromatin [GO:0035327];heterochromatin [GO:0000792]	chromatin binding [GO:0003682]; double-stranded DNA binding [GO:0003690]; supercoiled DNA binding [GO:0097100]; transcription coactivator activity [GO:0003713]; transcription coregulator activity [GO:0003712];activating transcription factor binding [GO:0033613]	SUBCELLULAR LOCATION: Nucleus {ECO:0000250|UniProtKB:O75475}.		7	6	6	17.2	15.7	15.7	59.696	0	136.39	189790000	71	1	528	sp|Q99JF8|PSIP1_MOUSE PC4 and SFRS1-interacting protein OS=Mus musculus OX=10090 GN=Psip1 PE=1 SV=1	By MS/MS	By MS/MS	By MS/MS	By MS/MS	By MS/MS	By MS/MS	By MS/MS	By MS/MS	By MS/MS	By MS/MS	By MS/MS	By MS/MS	By MS/MS	By MS/MS	By MS/MS	By MS/MS
Q9R1P0	Q9R1P0	Proteasome subunit alpha type-4	Psma4	0.594368	+	0.00138631	0.00549521	23.1198	22.9024	22.8014	23.0327	23.4673	23.5696	23.6384	proteasome-mediated ubiquitin-dependent protein catabolic process [GO:0043161];proteasomal ubiquitin-independent protein catabolic process [GO:0010499]	cytosol [GO:0005829]; intracellular membrane-bounded organelle [GO:0043231]; nucleoplasm [GO:0005654]; nucleus [GO:0005634]; P-body [GO:0000932]; proteasome complex [GO:0000502]; proteasome core complex [GO:0005839]; proteasome core complex, alpha-subunit complex [GO:0019773];cytoplasm [GO:0005737]	threonine-type endopeptidase activity [GO:0004298];endopeptidase activity [GO:0004175]	SUBCELLULAR LOCATION: Cytoplasm {ECO:0000269|PubMed:22078707}. Nucleus {ECO:0000269|PubMed:22078707}. Note=Colocalizes with TRIM5 in the cytoplasmic bodies. {ECO:0000269|PubMed:22078707}.	Activation of NF-kappaB in B cells	5	5	5	23	23	23	29.47	0	38.639	392240000	120	1	261	sp|Q9R1P0|PSA4_MOUSE Proteasome subunit alpha type-4 OS=Mus musculus OX=10090 GN=Psma4 PE=1 SV=1	By MS/MS	By MS/MS	By MS/MS	By MS/MS	By MS/MS	By MS/MS	By MS/MS	By MS/MS	By MS/MS	By MS/MS	By MS/MS	By MS/MS	By MS/MS	By MS/MS	By MS/MS	By MS/MS
O09061	O09061	Proteasome subunit beta type-1	Psmb1	-0.547527	+	2.55941e-05	0.00342857	22.9862	23.0349	23.0747	23.0627	22.4972	22.4301	22.5491	proteasome-mediated ubiquitin-dependent protein catabolic process [GO:0043161];proteasomal ubiquitin-independent protein catabolic process [GO:0010499]	cytosol [GO:0005829]; nucleoplasm [GO:0005654]; nucleus [GO:0005634]; proteasome complex [GO:0000502]; proteasome core complex [GO:0005839]; proteasome core complex, beta-subunit complex [GO:0019774];cytoplasm [GO:0005737]	threonine-type endopeptidase activity [GO:0004298];endopeptidase activity [GO:0004175]	SUBCELLULAR LOCATION: Cytoplasm {ECO:0000250|UniProtKB:P20618}. Nucleus {ECO:0000250|UniProtKB:P20618}.	Activation of NF-kappaB in B cells	9	9	9	42.9	42.9	42.9	26.372	0	268.02	651470000	218	1	240	sp|O09061|PSB1_MOUSE Proteasome subunit beta type-1 OS=Mus musculus OX=10090 GN=Psmb1 PE=1 SV=1	By MS/MS	By MS/MS	By MS/MS	By MS/MS	By MS/MS	By MS/MS	By MS/MS	By MS/MS	By MS/MS	By MS/MS	By MS/MS	By MS/MS	By MS/MS	By MS/MS	By MS/MS	By MS/MS
P99026	P99026	Proteasome subunit beta type-4	Psmb4	-0.81958	+	9.95155e-07	0	22.4426	22.4404	22.4344	22.4316	21.5674	21.6829	21.6027	proteasomal ubiquitin-independent protein catabolic process [GO:0010499]; proteasome-mediated ubiquitin-dependent protein catabolic process [GO:0043161];negative regulation of inflammatory response to antigenic stimulus [GO:0002862]	cytoplasm [GO:0005737]; cytosol [GO:0005829]; mitochondrion [GO:0005739]; nucleoplasm [GO:0005654]; nucleus [GO:0005634]; proteasome complex [GO:0000502]; proteasome core complex [GO:0005839]; proteasome core complex, beta-subunit complex [GO:0019774];ciliary basal body [GO:0036064]	lipopolysaccharide binding [GO:0001530]; threonine-type endopeptidase activity [GO:0004298];endopeptidase activity [GO:0004175]	SUBCELLULAR LOCATION: Cytoplasm {ECO:0000250|UniProtKB:P28070}. Nucleus {ECO:0000250|UniProtKB:P28070}.	Activation of NF-kappaB in B cells	6	6	6	41.7	41.7	41.7	29.116	0	154.74	309740000	181	1	264	sp|P99026|PSB4_MOUSE Proteasome subunit beta type-4 OS=Mus musculus OX=10090 GN=Psmb4 PE=1 SV=1	By MS/MS	By MS/MS	By MS/MS	By MS/MS	By MS/MS	By MS/MS	By MS/MS	By MS/MS	By MS/MS	By MS/MS	By MS/MS	By MS/MS	By MS/MS	By MS/MS	By MS/MS	By MS/MS
P70195	P70195	Proteasome subunit beta type-7	Psmb7	-0.860076	+	5.7204e-05	0.00244444	20.8818	20.9867	21.1045	21.0624	20.2225	20.07	20.1538	proteasome-mediated ubiquitin-dependent protein catabolic process [GO:0043161];proteasomal ubiquitin-independent protein catabolic process [GO:0010499]	cytosol [GO:0005829]; nuclear body [GO:0016604]; nucleoplasm [GO:0005654]; nucleus [GO:0005634]; proteasome complex [GO:0000502]; proteasome core complex [GO:0005839]; proteasome core complex, beta-subunit complex [GO:0019774];cytoplasm [GO:0005737]	threonine-type endopeptidase activity [GO:0004298];endopeptidase activity [GO:0004175]	SUBCELLULAR LOCATION: Cytoplasm {ECO:0000250|UniProtKB:Q99436}. Nucleus {ECO:0000250|UniProtKB:Q99436}.	Activation of NF-kappaB in B cells	5	5	5	26	26	26	29.891	0	73.392	125940000	51	1	277	sp|P70195|PSB7_MOUSE Proteasome subunit beta type-7 OS=Mus musculus OX=10090 GN=Psmb7 PE=1 SV=1	By MS/MS	By MS/MS	By MS/MS	By MS/MS	By MS/MS	By MS/MS	By MS/MS	By MS/MS	By MS/MS	By MS/MS	By MS/MS	By MS/MS	By MS/MS	By MS/MS	By MS/MS	By MS/MS
O88685	O88685	26S protease regulatory subunit 6A	Psmc3	-0.541074	+	1.91454e-05	0.00417391	22.314	22.3542	22.3417	22.2981	21.7245	21.8526	21.7807	modulation by host of viral transcription [GO:0043921]; positive regulation of RNA polymerase II transcription preinitiation complex assembly [GO:0045899]; positive regulation of transcription by RNA polymerase II [GO:0045944]; protein catabolic process [GO:0030163];blastocyst development [GO:0001824]	nucleus [GO:0005634]; P-body [GO:0000932]; perinuclear region of cytoplasm [GO:0048471]; proteasome accessory complex [GO:0022624]; proteasome complex [GO:0000502]; proteasome regulatory particle, base subcomplex [GO:0008540];cytoplasm [GO:0005737]	identical protein binding [GO:0042802]; proteasome-activating ATPase activity [GO:0036402];ATP binding [GO:0005524]	SUBCELLULAR LOCATION: Cytoplasm {ECO:0000305}. Nucleus {ECO:0000305}. Note=Colocalizes with TRIM5 in cytoplasmic bodies. {ECO:0000269|PubMed:22078707}.	Activation of NF-kappaB in B cells	16	16	16	51.4	51.4	51.4	49.548	0	323.31	613680000	349	1	442	sp|O88685|PRS6A_MOUSE 26S proteasome regulatory subunit 6A OS=Mus musculus OX=10090 GN=Psmc3 PE=1 SV=2	By MS/MS	By MS/MS	By MS/MS	By MS/MS	By MS/MS	By MS/MS	By MS/MS	By MS/MS	By MS/MS	By MS/MS	By MS/MS	By MS/MS	By MS/MS	By MS/MS	By MS/MS	By MS/MS
P62196	P62196	26S protease regulatory subunit 8	Psmc5	-0.247374	+	0.000172074	0.00304895	22.0519	22.0698	22.075	22.0894	21.7699	21.8435	21.8591	negative regulation of transcription, DNA-templated [GO:0045892]; positive regulation of inclusion body assembly [GO:0090261]; positive regulation of RNA polymerase II transcription preinitiation complex assembly [GO:0045899]; proteasome-mediated ubiquitin-dependent protein catabolic process [GO:0043161]; regulation of transcription by RNA polymerase II [GO:0006357];modulation of chemical synapti…	cytoplasmic vesicle [GO:0031410]; cytosolic proteasome complex [GO:0031597]; inclusion body [GO:0016234]; nuclear proteasome complex [GO:0031595]; nucleus [GO:0005634]; postsynapse [GO:0098794]; proteasome accessory complex [GO:0022624]; proteasome complex [GO:0000502]; proteasome regulatory particle [GO:0005838]; proteasome regulatory particle, base subcomplex [GO:0008540]; transcription factor …	ATP binding [GO:0005524]; proteasome-activating ATPase activity [GO:0036402]; signaling receptor binding [GO:0005102]; TBP-class protein binding [GO:0017025]; thyrotropin-releasing hormone receptor binding [GO:0031531]; transcription factor binding [GO:0008134];ATPase activity [GO:0016887]	SUBCELLULAR LOCATION: Cytoplasm {ECO:0000250|UniProtKB:P62195}. Nucleus {ECO:0000250|UniProtKB:P62195}.	Activation of NF-kappaB in B cells	14	14	14	42.4	42.4	42.4	45.626	0	323.31	492640000	147	1	406	sp|P62196|PRS8_MOUSE 26S proteasome regulatory subunit 8 OS=Mus musculus OX=10090 GN=Psmc5 PE=1 SV=1	By MS/MS	By MS/MS	By MS/MS	By MS/MS	By MS/MS	By MS/MS	By MS/MS	By MS/MS	By MS/MS	By MS/MS	By MS/MS	By MS/MS	By MS/MS	By MS/MS	By MS/MS	By MS/MS
Q3TXS7	Q3TXS7	26S proteasome non-ATPase regulatory subunit 1	Psmd1	-0.519292	+	0.000185096	0.00284967	21.889	21.9919	22.0456	22.0717	21.4998	21.4274	21.5136	regulation of protein catabolic process [GO:0042176];proteasome-mediated ubiquitin-dependent protein catabolic process [GO:0043161]	proteasome accessory complex [GO:0022624]; proteasome complex [GO:0000502]; proteasome regulatory particle, base subcomplex [GO:0008540]; proteasome storage granule [GO:0034515];nucleus [GO:0005634]	ubiquitin protein ligase binding [GO:0031625];enzyme regulator activity [GO:0030234]		Activation of NF-kappaB in B cells	21	21	21	35.3	35.3	35.3	105.73	0	323.31	543090000	242	1	953	sp|Q3TXS7|PSMD1_MOUSE 26S proteasome non-ATPase regulatory subunit 1 OS=Mus musculus OX=10090 GN=Psmd1 PE=1 SV=1	By MS/MS	By MS/MS	By MS/MS	By MS/MS	By MS/MS	By MS/MS	By MS/MS	By MS/MS	By MS/MS	By MS/MS	By MS/MS	By MS/MS	By MS/MS	By MS/MS	By MS/MS	By MS/MS
Q9D8W5	Q9D8W5	26S proteasome non-ATPase regulatory subunit 12	Psmd12	-0.381727	+	4.03548e-05	0.00266667	22.5605	22.6013	22.5837	22.6077	22.1473	22.2245	22.2479	proteasome-mediated ubiquitin-dependent protein catabolic process [GO:0043161]	nuclear proteasome complex [GO:0031595]; proteasome accessory complex [GO:0022624]; proteasome complex [GO:0000502]; proteasome regulatory particle [GO:0005838]; proteasome regulatory particle, lid subcomplex [GO:0008541];cytoplasm [GO:0005737]			Activation of NF-kappaB in B cells	16	16	16	43	43	43	52.895	0	323.31	551140000	225	1	456	sp|Q9D8W5|PSD12_MOUSE 26S proteasome non-ATPase regulatory subunit 12 OS=Mus musculus OX=10090 GN=Psmd12 PE=1 SV=4	By MS/MS	By MS/MS	By MS/MS	By MS/MS	By MS/MS	By MS/MS	By MS/MS	By MS/MS	By MS/MS	By MS/MS	By MS/MS	By MS/MS	By MS/MS	By MS/MS	By MS/MS	By MS/MS
O35593	O35593	26S proteasome non-ATPase regulatory subunit 14	Psmd14	-0.590767	+	0.000578756	0.004125	22.2966	22.3536	22.3188	22.4189	21.6069	21.7674	21.8944	double-strand break repair via nonhomologous end joining [GO:0006303]; proteasome-mediated ubiquitin-dependent protein catabolic process [GO:0043161]; protein deubiquitination [GO:0016579]; protein K63-linked deubiquitination [GO:0070536]; regulation of proteasomal protein catabolic process [GO:0061136]; response to ethanol [GO:0045471];double-strand break repair via homologous recombination [GO:…	proteasome accessory complex [GO:0022624]; proteasome complex [GO:0000502]; proteasome regulatory particle, lid subcomplex [GO:0008541];cytosolic proteasome complex [GO:0031597]	endopeptidase activity [GO:0004175]; isopeptidase activity [GO:0070122]; Lys63-specific deubiquitinase activity [GO:0061578]; metal ion binding [GO:0046872]; metallopeptidase activity [GO:0008237]; proteasome binding [GO:0070628]; thiol-dependent deubiquitinase [GO:0004843];endopeptidase activator activity [GO:0061133]		Activation of NF-kappaB in B cells	6	6	6	36.8	36.8	36.8	34.577	0	60.085	264610000	159	1	310	sp|O35593|PSDE_MOUSE 26S proteasome non-ATPase regulatory subunit 14 OS=Mus musculus OX=10090 GN=Psmd14 PE=1 SV=2	By MS/MS	By MS/MS	By MS/MS	By MS/MS	By MS/MS	By MS/MS	By MS/MS	By MS/MS	By MS/MS	By MS/MS	By MS/MS	By MS/MS	By MS/MS	By MS/MS	By MS/MS	By MS/MS
P14685	P14685	26S proteasome non-ATPase regulatory subunit 3	Psmd3	0.618956	+	5.16879e-05	0.00228571	21.8975	21.7467	21.9087	21.7886	22.4428	22.4766	22.4436	ubiquitin-dependent protein catabolic process [GO:0006511];regulation of protein catabolic process [GO:0042176]	proteasome complex [GO:0000502]; proteasome regulatory particle [GO:0005838]; proteasome regulatory particle, lid subcomplex [GO:0008541];proteasome accessory complex [GO:0022624]	enzyme regulator activity [GO:0030234]		Activation of NF-kappaB in B cells	14	14	14	33.8	33.8	33.8	60.718	0	111.94	443580000	168	1	530	sp|P14685|PSMD3_MOUSE 26S proteasome non-ATPase regulatory subunit 3 OS=Mus musculus OX=10090 GN=Psmd3 PE=1 SV=3	By MS/MS	By MS/MS	By MS/MS	By MS/MS	By MS/MS	By MS/MS	By MS/MS	By MS/MS	By MS/MS	By MS/MS	By MS/MS	By MS/MS	By MS/MS	By MS/MS	By MS/MS	By MS/MS
P26516	P26516	26S proteasome non-ATPase regulatory subunit 7	Psmd7	-0.327607	+	0.00079996	0.00409449	21.899	21.9873	22.0324	22.0138	21.61	21.6328	21.7237	proteasome-mediated ubiquitin-dependent protein catabolic process [GO:0043161]	proteasome complex [GO:0000502]; proteasome regulatory particle [GO:0005838];nucleoplasm [GO:0005654]	metallopeptidase activity [GO:0008237]; protein homodimerization activity [GO:0042803];isopeptidase activity [GO:0070122]		Activation of NF-kappaB in B cells	8	8	8	41.1	41.1	41.1	36.539	0	135.36	438760000	162	1	321	sp|P26516|PSMD7_MOUSE 26S proteasome non-ATPase regulatory subunit 7 OS=Mus musculus OX=10090 GN=Psmd7 PE=1 SV=2	By MS/MS	By MS/MS	By MS/MS	By MS/MS	By MS/MS	By MS/MS	By MS/MS	By MS/MS	By MS/MS	By MS/MS	By MS/MS	By MS/MS	By MS/MS	By MS/MS	By MS/MS	By MS/MS
Q99LS3	Q99LS3	Phosphoserine phosphatase	Psph	0.226412	+	0.00320228	0.00897	22.058	22.0008	22.0725	22.1103	22.3384	22.2087	22.3133	in utero embryonic development [GO:0001701]; L-serine biosynthetic process [GO:0006564]; L-serine metabolic process [GO:0006563]; response to mechanical stimulus [GO:0009612]; response to nutrient levels [GO:0031667]; response to testosterone [GO:0033574];dephosphorylation [GO:0016311]	neuron projection [GO:0043005];cytoplasm [GO:0005737]	D-phosphoserine phosphatase activity [GO:0036425]; identical protein binding [GO:0042802]; L-phosphoserine phosphatase activity [GO:0036424]; magnesium ion binding [GO:0000287]; phosphoserine phosphatase activity [GO:0004647]; protein homodimerization activity [GO:0042803];calcium ion binding [GO:0005509]	SUBCELLULAR LOCATION: Cytoplasm, cytosol {ECO:0000250|UniProtKB:P78330}.	Serine biosynthesis	5	5	5	28	28	28	25.096	0	123.59	160310000	41	1	225	sp|Q99LS3|SERB_MOUSE Phosphoserine phosphatase OS=Mus musculus OX=10090 GN=Psph PE=1 SV=1	By MS/MS	By MS/MS	By MS/MS	By MS/MS	By MS/MS	By MS/MS	By MS/MS	By MS/MS	By MS/MS	By MS/MS	By MS/MS	By MS/MS	By MS/MS	By MS/MS	By MS/MS	By MS/MS
Q8VDQ1	Q8VDQ1	Prostaglandin reductase 2	Ptgr2	-0.383523	+	0.00367338	0.00971021	18.2789	18.4784	18.4606	18.5764	18.0386	18.0965	18.06	prostaglandin metabolic process [GO:0006693]	mitochondrion [GO:0005739];cytosol [GO:0005829]	15-oxoprostaglandin 13-oxidase activity [GO:0047522];13-prostaglandin reductase activity [GO:0036132]	SUBCELLULAR LOCATION: Cytoplasm {ECO:0000250}.		3	3	3	13.1	13.1	13.1	38.015	0	9.7071	16122000	12	1	351	sp|Q8VDQ1|PTGR2_MOUSE Prostaglandin reductase 2 OS=Mus musculus OX=10090 GN=Ptgr2 PE=1 SV=2	By MS/MS	By MS/MS	By MS/MS	By MS/MS	By matching	By matching	By MS/MS	By MS/MS	By MS/MS	By MS/MS	By MS/MS	By MS/MS	By matching	By matching	By MS/MS	By MS/MS
P35235	P35235	Tyrosine-protein phosphatase non-receptor type 11	Ptpn11	-1.59258	+	0.00136199	0.00554839	19.6801	19.3645	19.3187	19.5619	18.4311	17.6268	17.6082	activation of MAPK activity [GO:0000187]; atrioventricular canal development [GO:0036302]; axonogenesis [GO:0007409]; Bergmann glial cell differentiation [GO:0060020]; brain development [GO:0007420]; cellular response to angiotensin [GO:1904385]; cellular response to epidermal growth factor stimulus [GO:0071364]; cellular response to hydrogen peroxide [GO:0070301]; cellular response to insulin-li…	cytosol [GO:0005829]; mitochondrion [GO:0005739]; nucleus [GO:0005634]; plasma membrane [GO:0005886]; plasma membrane raft [GO:0044853]; protein-containing complex [GO:0032991];cytoplasm [GO:0005737]	cell adhesion molecule binding [GO:0050839]; D1 dopamine receptor binding [GO:0031748]; insulin receptor binding [GO:0005158]; insulin receptor substrate binding [GO:0043560]; non-membrane spanning protein tyrosine phosphatase activity [GO:0004726]; peptide hormone receptor binding [GO:0051428]; phospholipase binding [GO:0043274]; phosphoprotein phosphatase activity [GO:0004721]; phosphotyrosine …	SUBCELLULAR LOCATION: Cytoplasm.	Interleukin-6 signaling	4	4	4	9.6	9.6	9.6	68.034	0	8.1223	29138000	8	1	593	sp|P35235|PTN11_MOUSE Tyrosine-protein phosphatase non-receptor type 11 OS=Mus musculus OX=10090 GN=Ptpn11 PE=1 SV=3	By matching	By MS/MS	By MS/MS	By MS/MS	By MS/MS	By MS/MS	By MS/MS	By MS/MS	By MS/MS	By MS/MS	By MS/MS	By MS/MS	By MS/MS	By MS/MS	By matching	By MS/MS
Q91ZR1;P56371	Q91ZR1	Ras-related protein Rab-4B	Rab4b	-0.824309	+	0.00101338	0.00455474	19.698	20.0537	20.0857	20.0314	19.2683	19.1151	19.0453	protein transport [GO:0015031]; Rab protein signal transduction [GO:0032482]; regulation of endocytosis [GO:0030100]; small GTPase mediated signal transduction [GO:0007264];antigen processing and presentation [GO:0019882];glucose import [GO:0046323]	cytoplasm [GO:0005737]; cytoplasmic vesicle membrane [GO:0030659]; cytosol [GO:0005829]; early endosome membrane [GO:0031901]; endosome [GO:0005768]; extracellular exosome [GO:0070062]; insulin-responsive compartment [GO:0032593]; intracellular membrane-bounded organelle [GO:0043231]; membrane [GO:0016020]; mitochondrion [GO:0005739]; perinuclear region of cytoplasm [GO:0048471]; plasma membrane …	ATPase binding [GO:0051117]; G protein activity [GO:0003925]; GDP binding [GO:0019003]; GTP binding [GO:0005525]; GTPase activity [GO:0003924]; ionotropic glutamate receptor binding [GO:0035255]; syntaxin binding [GO:0019905];ATPase activator activity [GO:0001671];G protein activity [GO:0003925]	Cytoplasmic side {ECO:0000305}.; Lipid-anchor {ECO:0000305}; Peripheral membrane protein {ECO:0000250|UniProtKB:P05714}. Note=Generally associated with membranes. Cytoplasmic when phosphorylated by CDK1. {ECO:0000250|UniProtKB:P20338}.; Peripheral membrane protein {ECO:0000250|UniProtKB:P05714}. Recycling endosome membrane {ECO:0000250|UniProtKB:P05714}; Peripheral membrane protein {ECO:0000250|U…	Neutrophil degranulation;Synthesis of PIPs at the plasma membrane	3	3	3	25.4	25.4	25.4	23.629	0	23.455	42825000	24	2	213	sp|Q91ZR1|RAB4B_MOUSE Ras-related protein Rab-4B OS=Mus musculus OX=10090 GN=Rab4b PE=1 SV=2	By MS/MS	By MS/MS	By MS/MS	By MS/MS	By MS/MS	By MS/MS	By MS/MS	By MS/MS	By MS/MS	By MS/MS	By MS/MS	By MS/MS	By MS/MS	By MS/MS	By MS/MS	By MS/MS
P35279;P61294;Q8BHD0	P35279;P61294	Ras-related protein Rab-6A;Ras-related protein Rab-6B	Rab6a;Rab6b	0.377381	+	0.0012699	0.00522973	24.0607	23.9144	23.8772	23.9817	24.3649	24.3844	24.2584	early endosome to Golgi transport [GO:0034498]; intracellular protein transport [GO:0006886]; intra-Golgi vesicle-mediated transport [GO:0006891]; peptidyl-cysteine methylation [GO:0018125]; phagosome acidification [GO:0090383]; phagosome-lysosome fusion [GO:0090385]; protein localization to Golgi apparatus [GO:0034067]; protein transport [GO:0015031]; Rab protein signal transduction [GO:0032482]…	cytosol [GO:0005829]; endomembrane system [GO:0012505]; endoplasmic reticulum-Golgi intermediate compartment [GO:0005793]; endosome to plasma membrane transport vesicle [GO:0070381]; Golgi apparatus [GO:0005794]; Golgi membrane [GO:0000139]; lysosome [GO:0005764]; membrane [GO:0016020]; phagocytic vesicle [GO:0045335]; phagocytic vesicle membrane [GO:0030670]; plasma membrane [GO:0005886]; presyn…	ATPase binding [GO:0051117]; GTP binding [GO:0005525]; GTPase activity [GO:0003924]; myosin V binding [GO:0031489]; protein domain specific binding [GO:0019904]; protein N-terminus binding [GO:0047485];ATPase activator activity [GO:0001671];GTPase activity [GO:0003924]	Cytoplasmic side {ECO:0000250}. Lysosome {ECO:0000250|UniProtKB:Q14964}. Note=Recruited to phagosomes containing S.aureus or Mycobacterium. {ECO:0000250}.; Cytoplasmic side {ECO:0000305}. Cytoplasmic vesicle, phagosome {ECO:0000250}. Cytoplasmic vesicle, phagosome membrane {ECO:0000250}; Lipid-anchor {ECO:0000250|UniProtKB:P20340}. Note=BICD2 facilitates its targeting to Golgi apparatus membrane.…	COPI-independent Golgi-to-ER retrograde traffic;Intra-Golgi traffic;Neutrophil degranulation	3	3	3	16.3	16.3	16.3	23.59	0	34.784	453240000	64	3	208	sp|P35279|RAB6A_MOUSE Ras-related protein Rab-6A OS=Mus musculus OX=10090 GN=Rab6a PE=1 SV=4;sp|P61294|RAB6B_MOUSE Ras-related protein Rab-6B OS=Mus musculus OX=10090 GN=Rab6b PE=1 SV=1	By MS/MS	By MS/MS	By MS/MS	By MS/MS	By MS/MS	By MS/MS	By MS/MS	By MS/MS	By MS/MS	By MS/MS	By MS/MS	By MS/MS	By MS/MS	By MS/MS	By MS/MS	By MS/MS
P51150	P51150	Ras-related protein Rab-7a	Rab7a	0.299854	+	0.0025974	0.00783957	22.4426	22.3903	22.269	22.4341	22.6898	22.7343	22.6274	bone resorption [GO:0045453]; early endosome to late endosome transport [GO:0045022]; endosome to lysosome transport [GO:0008333]; endosome to plasma membrane protein transport [GO:0099638]; epidermal growth factor catabolic process [GO:0007174]; establishment of vesicle localization [GO:0051650]; intracellular protein transport [GO:0006886]; lipid catabolic process [GO:0016042]; lipophagy [GO:00…	anchored component of synaptic vesicle membrane [GO:0098993]; autophagosome membrane [GO:0000421]; cytoplasm [GO:0005737]; cytoplasmic vesicle [GO:0031410]; cytosol [GO:0005829]; endosome [GO:0005768]; endosome membrane [GO:0010008]; extrinsic component of lysosome membrane [GO:0032419]; Golgi apparatus [GO:0005794]; late endosome [GO:0005770]; late endosome membrane [GO:0031902]; lipid droplet […	G protein activity [GO:0003925]; GTP binding [GO:0005525]; GTPase activity [GO:0003924]; retromer complex binding [GO:1905394]; small GTPase binding [GO:0031267];GDP binding [GO:0019003]	Cytoplasmic side {ECO:0000305}. Cytoplasmic vesicle, autophagosome membrane {ECO:0000250|UniProtKB:P51149}; Cytoplasmic side {ECO:0000305}. Late endosome membrane {ECO:0000250|UniProtKB:P51149}; Cytoplasmic side {ECO:0000305}. Lipid droplet {ECO:0000269|PubMed:23708524}. Endosome membrane {ECO:0000250|UniProtKB:P51149}. Cytoplasmic vesicle {ECO:0000269|PubMed:23179371}. Note=Colocalizes with OSBP…	MHC class II antigen presentation	10	10	10	60.4	60.4	60.4	23.489	0	323.31	635270000	218	1	207	sp|P51150|RAB7A_MOUSE Ras-related protein Rab-7a OS=Mus musculus OX=10090 GN=Rab7a PE=1 SV=2	By MS/MS	By MS/MS	By MS/MS	By MS/MS	By MS/MS	By MS/MS	By MS/MS	By MS/MS	By MS/MS	By MS/MS	By MS/MS	By MS/MS	By MS/MS	By MS/MS	By MS/MS	By MS/MS
P55258;Q9DD03;Q9CZT8;P35276;P63011;P62823	P55258	Ras-related protein Rab-8A	Rab8a	0.270644	+	0.00129341	0.00525753	21.7922	21.9043	21.9029	21.8587	22.1016	22.1026	22.2013	axonogenesis [GO:0007409]; calcium-ion regulated exocytosis [GO:0017156]; cellular response to insulin stimulus [GO:0032869]; cilium assembly [GO:0060271]; cortical actin cytoskeleton organization [GO:0030866]; endocytic recycling [GO:0032456]; endosomal transport [GO:0016197]; endothelial cell chemotaxis [GO:0035767]; establishment of Sertoli cell barrier [GO:0097368]; evoked neurotransmitter se…	anchored component of synaptic vesicle membrane [GO:0098993]; axon [GO:0030424]; cell-cell junction [GO:0005911]; centrosome [GO:0005813]; ciliary basal body [GO:0036064]; ciliary base [GO:0097546]; cilium [GO:0005929]; cytoplasm [GO:0005737]; cytoplasmic vesicle [GO:0031410]; cytoplasmic vesicle membrane [GO:0030659]; cytosol [GO:0005829]; dendrite [GO:0030425]; dendritic spine [GO:0043197]; dop…	ATPase binding [GO:0051117]; GDP-dissociation inhibitor binding [GO:0051021]; GTP binding [GO:0005525]; GTPase activity [GO:0003924]; GTP-dependent protein binding [GO:0030742]; myosin V binding [GO:0031489]; protein C-terminus binding [GO:0008022]; protein kinase A catalytic subunit binding [GO:0034236]; protein kinase binding [GO:0019901]; small GTPase binding [GO:0031267];ATPase activator acti…	Cytoplasmic side {ECO:0000250|UniProtKB:P61006}. Cytoplasm, cytoskeleton, microtubule organizing center, centrosome, centriole {ECO:0000269|PubMed:23807208}. Cytoplasm, cytoskeleton, cilium basal body {ECO:0000269|PubMed:19625297, ECO:0000269|PubMed:23807208}. Midbody {ECO:0000250|UniProtKB:P61006}. Cytoplasm {ECO:0000250|UniProtKB:P61006}. Note=Colocalizes with OPTN at the Golgi complex and in v…	Neutrophil degranulation;RAB geranylgeranylation;Regulation of PLK1 Activity at G2/M Transition;Serotonin Neurotransmitter Release Cycle	6	5	4	34.8	29.5	25.6	23.668	0	108.21	133280000	33	6	207	sp|P55258|RAB8A_MOUSE Ras-related protein Rab-8A OS=Mus musculus OX=10090 GN=Rab8a PE=1 SV=2	By MS/MS	By MS/MS	By MS/MS	By MS/MS	By MS/MS	By MS/MS	By MS/MS	By MS/MS	By MS/MS	By MS/MS	By MS/MS	By MS/MS	By MS/MS	By MS/MS	By MS/MS	By MS/MS
A6H6A9	A6H6A9	Rab GTPase-activating protein 1-like	Rabgap1l	-0.422537	+	0.00202196	0.00722727	18.6373	18.6391	18.7601	18.6788	18.2318	18.3979	18.1392	endocytosis [GO:0006897]; intracellular protein transport [GO:0006886]; megakaryocyte development [GO:0035855]; regulation of protein localization [GO:0032880];activation of GTPase activity [GO:0090630]	early endosome [GO:0005769]; Golgi apparatus [GO:0005794]; nucleus [GO:0005634];cilium [GO:0005929]	small GTPase binding [GO:0031267];GTPase activator activity [GO:0005096]	SUBCELLULAR LOCATION: Early endosome {ECO:0000269|PubMed:27718357}. Golgi apparatus {ECO:0000250|UniProtKB:Q5R372}. Note=Colocalizes on endosomes partially with EEA1 (By similarity). Colocalizes and cotransports on motile vesicles with ANK2 (PubMed:27718357). {ECO:0000250|UniProtKB:Q5R372, ECO:0000269|PubMed:27718357}.		3	3	3	7.7	7.7	7.7	92.403	0	42.26	10863000	33	1	815	sp|A6H6A9|RBG1L_MOUSE Rab GTPase-activating protein 1-like OS=Mus musculus OX=10090 GN=Rabgap1l PE=1 SV=1	By MS/MS	By MS/MS	By MS/MS	By MS/MS	By MS/MS	By MS/MS	By MS/MS	By MS/MS	By MS/MS	By MS/MS	By MS/MS	By MS/MS	By MS/MS	By MS/MS	By MS/MS	By MS/MS
Q0VBL3	Q0VBL3		Rbm15	0.459859	+	0.00130127	0.00522259	19.3837	19.6427	19.6141	19.4987	19.9772	19.9861	20.0206	dosage compensation by inactivation of X chromosome [GO:0009048]; mRNA splicing, via spliceosome [GO:0000398]; negative regulation of myeloid cell differentiation [GO:0045638]; negative regulation of transcription by RNA polymerase II [GO:0000122]; placenta blood vessel development [GO:0060674]; positive regulation of transcription of Notch receptor target [GO:0007221]; regulation of alternative …	nuclear speck [GO:0016607]; nucleoplasm [GO:0005654]; nucleus [GO:0005634]; RNA N6-methyladenosine methyltransferase complex [GO:0036396];nuclear membrane [GO:0031965]	nucleic acid binding [GO:0003676]; RNA binding [GO:0003723];mRNA binding [GO:0003729]	Peripheral membrane protein {ECO:0000250|UniProtKB:Q96T37}. Note=Colocalizes at the nuclear pore with DBP5 and NXF1. {ECO:0000250|UniProtKB:Q96T37}.;SUBCELLULAR LOCATION: Nucleus speckle {ECO:0000250|UniProtKB:Q96T37}. Nucleus, nucleoplasm {ECO:0000269|PubMed:17283045}. Nucleus envelope {ECO:0000250|UniProtKB:Q96T37}. Nucleus membrane {ECO:0000250|UniProtKB:Q96T37}		5	5	5	10.3	10.3	10.3	105.72	0	31.484	47920000	29	1	962	sp|Q0VBL3|RBM15_MOUSE RNA-binding protein 15 OS=Mus musculus OX=10090 GN=Rbm15 PE=1 SV=1	By MS/MS	By MS/MS	By MS/MS	By MS/MS	By MS/MS	By MS/MS	By MS/MS	By MS/MS	By MS/MS	By MS/MS	By MS/MS	By MS/MS	By MS/MS	By MS/MS	By MS/MS	By MS/MS
Q8VH51	Q8VH51	RNA-binding protein 39	Rbm39	-0.362873	+	0.00322017	0.00894763	21.7367	21.8197	21.9914	21.9326	21.5311	21.5115	21.479	regulation of mRNA splicing, via spliceosome [GO:0048024]; regulation of transcription by RNA polymerase II [GO:0006357]; RNA splicing [GO:0008380];mRNA processing [GO:0006397]	microtubule cytoskeleton [GO:0015630]; nuclear speck [GO:0016607]; nucleoplasm [GO:0005654]; protein-containing complex [GO:0032991];centriolar satellite [GO:0034451]	RS domain binding [GO:0050733]; transcription coactivator activity [GO:0003713];RNA binding [GO:0003723]	SUBCELLULAR LOCATION: Nucleus {ECO:0000305}.		10	10	10	24.3	24.3	24.3	59.406	0	220.59	298930000	115	1	530	sp|Q8VH51|RBM39_MOUSE RNA-binding protein 39 OS=Mus musculus OX=10090 GN=Rbm39 PE=1 SV=2	By MS/MS	By MS/MS	By MS/MS	By MS/MS	By MS/MS	By MS/MS	By MS/MS	By MS/MS	By MS/MS	By MS/MS	By MS/MS	By MS/MS	By MS/MS	By MS/MS	By MS/MS	By MS/MS
Q9CWZ3	Q9CWZ3	RNA-binding protein 8A	Rbm8a	-0.657633	+	0.000477857	0.00377251	21.4892	21.6745	21.5974	21.4008	20.8476	20.8232	20.9778	mRNA transport [GO:0051028]; nuclear-transcribed mRNA catabolic process, nonsense-mediated decay [GO:0000184]; regulation of alternative mRNA splicing, via spliceosome [GO:0000381]; regulation of translation [GO:0006417]; RNA splicing [GO:0008380];mRNA splicing, via spliceosome [GO:0000398]	cytoplasm [GO:0005737]; dendrite [GO:0030425]; exon-exon junction complex [GO:0035145]; neuronal cell body [GO:0043025]; nuclear speck [GO:0016607]; nucleus [GO:0005634]; U2-type catalytic step 1 spliceosome [GO:0071006];catalytic step 2 spliceosome [GO:0071013]	mRNA binding [GO:0003729]	SUBCELLULAR LOCATION: Nucleus {ECO:0000250|UniProtKB:Q9Y5S9}. Nucleus speckle {ECO:0000250|UniProtKB:Q9Y5S9}. Cytoplasm {ECO:0000250|UniProtKB:Q9Y5S9}. Note=Nucleocytoplasmic shuttling protein. Travels to the cytoplasm as part of the exon junction complex (EJC) bound to mRNA. Colocalizes with the core EJC, ALYREF/THOC4, NXF1 and UAP56 in the nucleus and nuclear speckles. {ECO:0000250|UniProtKB:Q9…	Transport of Mature mRNA derived from an Intron-Containing Transcript	5	5	5	50.6	50.6	50.6	19.889	0	68.123	211090000	98	1	174	sp|Q9CWZ3|RBM8A_MOUSE RNA-binding protein 8A OS=Mus musculus OX=10090 GN=Rbm8a PE=1 SV=4	By MS/MS	By MS/MS	By MS/MS	By MS/MS	By MS/MS	By MS/MS	By MS/MS	By MS/MS	By MS/MS	By MS/MS	By MS/MS	By MS/MS	By MS/MS	By MS/MS	By MS/MS	By MS/MS
Q91VM5	Q91VM5	RNA binding motif protein, X-linked-like-1	Rbmxl1	0.380697	+	0.00238368	0.00755313	23.1982	23.0555	23.0492	23.2595	23.4737	23.5787	23.5115	membrane protein ectodomain proteolysis [GO:0006509]; mRNA splice site selection [GO:0006376]; negative regulation of mRNA splicing, via spliceosome [GO:0048025]; positive regulation of mRNA splicing, via spliceosome [GO:0048026]; positive regulation of transcription by RNA polymerase II [GO:0045944]; protein homooligomerization [GO:0051260]; regulation of alternative mRNA splicing, via spliceoso…	euchromatin [GO:0000791]; extracellular exosome [GO:0070062]; nucleus [GO:0005634]; spliceosomal complex [GO:0005681]; supraspliceosomal complex [GO:0044530];catalytic step 2 spliceosome [GO:0071013]	mRNA binding [GO:0003729]; RNA binding [GO:0003723]; RNA polymerase II cis-regulatory region sequence-specific DNA binding [GO:0000978];chromatin binding [GO:0003682]	SUBCELLULAR LOCATION: Nucleus {ECO:0000250}.	mRNA Splicing - Major Pathway	5	5	1	14.4	14.4	2.1	42.161	0	121.17	396680000	117	1	388	sp|Q91VM5|RMXL1_MOUSE RNA binding motif protein, X-linked-like-1 OS=Mus musculus OX=10090 GN=Rbmxl1 PE=2 SV=1	By MS/MS	By MS/MS	By MS/MS	By MS/MS	By MS/MS	By MS/MS	By MS/MS	By MS/MS	By MS/MS	By MS/MS	By MS/MS	By MS/MS	By MS/MS	By MS/MS	By MS/MS	By MS/MS
Q8VE37	Q8VE37	Regulator of chromosome condensation	Rcc1	0.287601	+	0.00363382	0.00952745	21.2906	21.1914	21.1048	21.2174	21.412	21.514	21.54	chromosome segregation [GO:0007059]; G1/S transition of mitotic cell cycle [GO:0000082]; mitotic spindle organization [GO:0007052]; Ran protein signal transduction [GO:0031291]; regulation of mitotic nuclear division [GO:0007088]; regulation of mitotic spindle assembly [GO:1901673]; spindle assembly [GO:0051225];cell division [GO:0051301]	condensed nuclear chromosome [GO:0000794]; cytoplasm [GO:0005737]; nuclear membrane [GO:0031965]; nucleoplasm [GO:0005654]; nucleus [GO:0005634]; protein-containing complex [GO:0032991];chromatin [GO:0000785]	guanyl-nucleotide exchange factor activity [GO:0005085]; histone binding [GO:0042393]; nucleosomal DNA binding [GO:0031492]; nucleosome binding [GO:0031491]; protein heterodimerization activity [GO:0046982]; small GTPase binding [GO:0031267]; sulfate binding [GO:0043199];chromatin binding [GO:0003682]	SUBCELLULAR LOCATION: Nucleus {ECO:0000250|UniProtKB:P18754}. Chromosome {ECO:0000250|UniProtKB:P18754}. Cytoplasm {ECO:0000250|UniProtKB:P18754}. Note=Predominantly nuclear in interphase cells. Binds to mitotic chromosomes. {ECO:0000250|UniProtKB:P18754}.	Postmitotic nuclear pore complex (NPC) reformation	5	5	5	18.8	18.8	18.8	44.93	0	85.17	186790000	91	1	421	sp|Q8VE37|RCC1_MOUSE Regulator of chromosome condensation OS=Mus musculus OX=10090 GN=Rcc1 PE=1 SV=1	By MS/MS	By MS/MS	By MS/MS	By MS/MS	By MS/MS	By MS/MS	By MS/MS	By MS/MS	By MS/MS	By MS/MS	By MS/MS	By MS/MS	By MS/MS	By MS/MS	By MS/MS	By MS/MS
P35601	P35601	Replication factor C subunit 1	Rfc1	1.76984	+	2.84423e-07	0	18.9942	18.9238	19.0086	19.1015	20.8137	20.7894	20.7274	DNA repair [GO:0006281]; DNA replication [GO:0006260]; negative regulation of transcription by RNA polymerase II [GO:0000122]; negative regulation of transcription, DNA-templated [GO:0045892]; positive regulation of transcription, DNA-templated [GO:0045893];DNA clamp unloading [GO:0090618]	DNA replication factor C complex [GO:0005663]; Elg1 RFC-like complex [GO:0031391]; nucleolus [GO:0005730]; nucleoplasm [GO:0005654]; nucleus [GO:0005634]; protein-containing complex [GO:0032991];cytoplasm [GO:0005737]	DNA binding [GO:0003677]; DNA clamp loader activity [GO:0003689]; DNA clamp unloader activity [GO:0061860]; double-stranded DNA binding [GO:0003690]; protein domain specific binding [GO:0019904]; sequence-specific DNA binding [GO:0043565];ATP binding [GO:0005524]	SUBCELLULAR LOCATION: Nucleus.	Translesion synthesis by REV1	7	7	7	9.6	9.6	9.6	125.98	0	38.403	60018000	23	1	1131	sp|P35601|RFC1_MOUSE Replication factor C subunit 1 OS=Mus musculus OX=10090 GN=Rfc1 PE=1 SV=2	By MS/MS	By MS/MS	By MS/MS	By matching	By matching	By MS/MS	By MS/MS	By MS/MS	By MS/MS	By MS/MS	By MS/MS	By MS/MS	By MS/MS	By MS/MS	By MS/MS	By MS/MS
Q6PR54	Q6PR54	Telomere-associated protein RIF1	Rif1	0.487985	+	0.00101159	0.00457143	18.3994	18.5647	18.6577	18.4569	19.0585	18.9742	18.9903	cellular response to DNA damage stimulus [GO:0006974]; cellular response to leukemia inhibitory factor [GO:1990830]; chromatin silencing at telomere [GO:0006348]; DNA repair [GO:0006281]; negative regulation of double-strand break repair via homologous recombination [GO:2000042]; negative regulation of transcription by RNA polymerase II [GO:0000122]; positive regulation of double-strand break rep…	chromosome, telomeric region [GO:0000781]; condensed chromosome [GO:0000793]; cytoplasm [GO:0005737]; female pronucleus [GO:0001939]; male pronucleus [GO:0001940]; nuclear body [GO:0016604]; nuclear membrane [GO:0031965]; nucleoplasm [GO:0005654]; nucleus [GO:0005634]; plasma membrane [GO:0005886]; site of double-strand break [GO:0035861]; spindle midzone [GO:0051233];chromatin [GO:0000785]		SUBCELLULAR LOCATION: Nucleus {ECO:0000269|PubMed:15042697}. Chromosome {ECO:0000269|PubMed:23306437, ECO:0000269|PubMed:23306439, ECO:0000269|PubMed:23333305}. Chromosome, telomere {ECO:0000269|PubMed:15042697}. Cytoplasm, cytoskeleton, spindle {ECO:0000250|UniProtKB:Q5UIP0}. Note=Exhibits ATM- and TP53BP1-dependent localization to uncapped or aberrant telomeres and to DNA double strand breaks (…	Nonhomologous End-Joining (NHEJ)	5	5	5	3.3	3.3	3.3	266.23	0	115.47	27898000	20	1	2419	sp|Q6PR54|RIF1_MOUSE Telomere-associated protein RIF1 OS=Mus musculus OX=10090 GN=Rif1 PE=1 SV=2	By MS/MS	By MS/MS	By MS/MS	By MS/MS	By MS/MS	By MS/MS	By MS/MS	By MS/MS	By MS/MS	By MS/MS	By MS/MS	By MS/MS	By MS/MS	By MS/MS	By MS/MS	By MS/MS
Q99LE1	Q99LE1	RILP-like protein 2	Rilpl2	-0.236951	+	0.000308876	0.00336957	18.8973	18.9853	18.9051	18.8937	18.6826	18.6684	18.6991	epithelial cell morphogenesis [GO:0003382]; protein transport from ciliary membrane to plasma membrane [GO:1903445];cilium assembly [GO:0060271]	ciliary basal body [GO:0036064]; cilium [GO:0005929]; cytoplasm [GO:0005737]; cytosol [GO:0005829]; membrane [GO:0016020];centrosome [GO:0005813]	protein dimerization activity [GO:0046983];identical protein binding [GO:0042802]	SUBCELLULAR LOCATION: Cytoplasm, cytosol {ECO:0000250}. Cytoplasm, cytoskeleton, microtubule organizing center, centrosome {ECO:0000269|PubMed:23264467}. Cell projection, cilium {ECO:0000269|PubMed:23264467}.		3	3	2	24.4	24.4	20.8	22.393	0	8.3134	18115000	11	1	197	sp|Q99LE1|RIPL2_MOUSE RILP-like protein 2 OS=Mus musculus OX=10090 GN=Rilpl2 PE=1 SV=1	By MS/MS	By MS/MS	By MS/MS	By MS/MS	By MS/MS	By MS/MS	By MS/MS	By MS/MS	By MS/MS	By MS/MS	By MS/MS	By MS/MS	By matching	By matching	By MS/MS	By matching
Q9JJ80	Q9JJ80	Ribosome production factor 2 homolog	Rpf2	1.2961	+	0.00013995	0.00288722	18.6797	18.6074	18.657	18.8794	20.184	20.0521	19.7697	protein localization to nucleolus [GO:1902570]; regulation of signal transduction by p53 class mediator [GO:1901796]; ribosomal large subunit assembly [GO:0000027]; ribosomal large subunit biogenesis [GO:0042273];maturation of LSU-rRNA from tricistronic rRNA transcript (SSU-rRNA, 5.8S rRNA, LSU-rRNA) [GO:0000463]	nucleolus [GO:0005730]; nucleoplasm [GO:0005654];chromosome [GO:0005694]	DNA-binding transcription factor activity, RNA polymerase II-specific [GO:0000981]; rRNA binding [GO:0019843];5S rRNA binding [GO:0008097]	SUBCELLULAR LOCATION: Nucleus, nucleolus {ECO:0000250|UniProtKB:Q9H7B2}. Note=Associated with the nucleolus in an RNA-dependent manner. {ECO:0000250|UniProtKB:Q9H7B2}.		2	2	2	6.9	6.9	6.9	35.363	0	3.668	22816000	7	1	306	sp|Q9JJ80|RPF2_MOUSE Ribosome production factor 2 homolog OS=Mus musculus OX=10090 GN=Rpf2 PE=2 SV=2	By MS/MS	By matching	By MS/MS	By MS/MS	By MS/MS	By MS/MS	By MS/MS	By MS/MS	By matching	By MS/MS	By MS/MS	By MS/MS	By MS/MS	By MS/MS	By matching	By MS/MS
P53026	P53026	60S ribosomal protein L10a	Rpl10a	2.29831	+	9.14961e-05	0.00215652	22.0218	21.2612	21.629	21.8904	24.081	23.9879	23.9278	maturation of LSU-rRNA [GO:0000470]; translation [GO:0006412];cytoplasmic translation [GO:0002181]	cytosolic large ribosomal subunit [GO:0022625]; mitochondrion [GO:0005739]; polysomal ribosome [GO:0042788]; postsynaptic density [GO:0014069]; synapse [GO:0045202];cytosol [GO:0005829]	structural constituent of ribosome [GO:0003735];RNA binding [GO:0003723]		L13a-mediated translational silencing of Ceruloplasmin expression	3	3	3	13.4	13.4	13.4	24.916	0	15.227	403150000	55	1	217	sp|P53026|RL10A_MOUSE 60S ribosomal protein L10a OS=Mus musculus OX=10090 GN=Rpl10a PE=1 SV=3	By MS/MS	By MS/MS	By matching	By MS/MS	By MS/MS	By matching	By MS/MS	By MS/MS	By MS/MS	By MS/MS	By MS/MS	By MS/MS	By MS/MS	By MS/MS	By MS/MS	By MS/MS
P47963	P47963	60S ribosomal protein L13	Rpl13	2.37338	+	5.7973e-05	0.0023913	22.304	21.7996	21.8725	22.452	24.4529	24.5039	24.4844	bone development [GO:0060348]; translation [GO:0006412];blastocyst development [GO:0001824]	cytosolic large ribosomal subunit [GO:0022625]; endoplasmic reticulum [GO:0005783]; nucleolus [GO:0005730];cytosol [GO:0005829]	structural constituent of ribosome [GO:0003735];RNA binding [GO:0003723]		L13a-mediated translational silencing of Ceruloplasmin expression	6	6	6	24.6	24.6	24.6	24.305	0	114.33	706960000	164	1	211	sp|P47963|RL13_MOUSE 60S ribosomal protein L13 OS=Mus musculus OX=10090 GN=Rpl13 PE=1 SV=3	By MS/MS	By MS/MS	By MS/MS	By MS/MS	By MS/MS	By MS/MS	By MS/MS	By MS/MS	By MS/MS	By MS/MS	By MS/MS	By MS/MS	By MS/MS	By MS/MS	By MS/MS	By MS/MS
P19253	P19253	60S ribosomal protein L13a	Rpl13a	1.74179	+	1.92804e-05	0.00384	22.2592	21.9691	22.0757	22.2979	23.9171	24.0084	23.7514	homeostatic process [GO:0042592]; lung morphogenesis [GO:0060425]; macrophage chemotaxis [GO:0048246]; negative regulation of formation of translation preinitiation complex [GO:1901194]; negative regulation of translation [GO:0017148]; response to lipopolysaccharide [GO:0032496]; translation [GO:0006412];cellular response to interferon-gamma [GO:0071346]	cytosolic large ribosomal subunit [GO:0022625]; GAIT complex [GO:0097452]; ribonucleoprotein complex [GO:1990904]; ribosome [GO:0005840];cytosol [GO:0005829]	structural constituent of ribosome [GO:0003735];mRNA binding [GO:0003729]		L13a-mediated translational silencing of Ceruloplasmin expression	5	5	5	20.7	20.7	20.7	23.464	0	22.759	470290000	66	1	203	sp|P19253|RL13A_MOUSE 60S ribosomal protein L13a OS=Mus musculus OX=10090 GN=Rpl13a PE=1 SV=4	By MS/MS	By MS/MS	By MS/MS	By MS/MS	By MS/MS	By MS/MS	By MS/MS	By MS/MS	By MS/MS	By MS/MS	By MS/MS	By MS/MS	By MS/MS	By MS/MS	By MS/MS	By MS/MS
Q9CR57	Q9CR57	60S ribosomal protein L14	Rpl14	4.30914	+	6.61129e-08	0	20.201	20.2416	20.349	20.5314	24.629	24.6309	24.6597	rRNA processing [GO:0006364]; translation [GO:0006412];ribosomal large subunit biogenesis [GO:0042273]	cytosolic large ribosomal subunit [GO:0022625]; postsynaptic density [GO:0014069];cytosol [GO:0005829]	structural constituent of ribosome [GO:0003735];RNA binding [GO:0003723]		L13a-mediated translational silencing of Ceruloplasmin expression	3	3	3	17.1	17.1	17.1	23.564	0	60.33	412540000	41	1	217	sp|Q9CR57|RL14_MOUSE 60S ribosomal protein L14 OS=Mus musculus OX=10090 GN=Rpl14 PE=1 SV=3	By MS/MS	By MS/MS	By MS/MS	By MS/MS	By MS/MS	By MS/MS	By MS/MS	By MS/MS	By MS/MS	By MS/MS	By MS/MS	By MS/MS	By MS/MS	By MS/MS	By MS/MS	By MS/MS
Q9CZM2	Q9CZM2	60S ribosomal protein L15	Rpl15	1.84272	+	2.69293e-05	0.00336842	22.3125	22.2697	21.9502	22.4378	24.0256	24.1417	24.0886	response to ethanol [GO:0045471];cytoplasmic translation [GO:0002181]	cytosol [GO:0005829]; cytosolic large ribosomal subunit [GO:0022625]; membrane [GO:0016020]; nucleus [GO:0005634];A band [GO:0031672]	structural constituent of ribosome [GO:0003735];RNA binding [GO:0003723]	Lipid-anchor {ECO:0000250|UniProtKB:P61313}.;SUBCELLULAR LOCATION: Membrane {ECO:0000250|UniProtKB:P61313}	L13a-mediated translational silencing of Ceruloplasmin expression	6	6	6	31.9	31.9	31.9	24.146	0	103.57	656230000	171	1	204	sp|Q9CZM2|RL15_MOUSE 60S ribosomal protein L15 OS=Mus musculus OX=10090 GN=Rpl15 PE=1 SV=4	By MS/MS	By MS/MS	By MS/MS	By MS/MS	By MS/MS	By MS/MS	By MS/MS	By MS/MS	By MS/MS	By MS/MS	By MS/MS	By MS/MS	By MS/MS	By MS/MS	By MS/MS	By MS/MS
Q9CPR4	Q9CPR4	60S ribosomal protein L17	Rpl17	1.43975	+	1.56206e-05	0.0035122	22.3675	22.1087	22.3819	22.2873	23.8291	23.7153	23.634	positive regulation of G1/S transition of mitotic cell cycle [GO:1900087];cytoplasmic translation [GO:0002181]	cytosol [GO:0005829]; cytosolic large ribosomal subunit [GO:0022625]; nucleus [GO:0005634]; polysome [GO:0005844]; synapse [GO:0045202];A band [GO:0031672]	structural constituent of ribosome [GO:0003735];large ribosomal subunit rRNA binding [GO:0070180]		L13a-mediated translational silencing of Ceruloplasmin expression	5	5	5	31.5	31.5	31.5	21.423	0	49.473	413900000	101	1	184	sp|Q9CPR4|RL17_MOUSE 60S ribosomal protein L17 OS=Mus musculus OX=10090 GN=Rpl17 PE=1 SV=3	By MS/MS	By MS/MS	By MS/MS	By MS/MS	By MS/MS	By MS/MS	By MS/MS	By MS/MS	By MS/MS	By MS/MS	By MS/MS	By MS/MS	By MS/MS	By MS/MS	By MS/MS	By MS/MS
P35980	P35980	60S ribosomal protein L18	Rpl18	5.28935	+	1.02111e-07	0	20.2196	20.0872	19.8899	20.2994	25.5311	25.3276	25.3814	cytoplasmic translation [GO:0002181]	cytosolic large ribosomal subunit [GO:0022625]; endoplasmic reticulum [GO:0005783]; nucleolus [GO:0005730]; polysomal ribosome [GO:0042788]; rough endoplasmic reticulum [GO:0005791]; synapse [GO:0045202];cytosol [GO:0005829]	structural constituent of ribosome [GO:0003735];RNA binding [GO:0003723]	SUBCELLULAR LOCATION: Cytoplasm, cytosol {ECO:0000250|UniProtKB:Q07020}. Cytoplasm {ECO:0000250|UniProtKB:Q07020}. Rough endoplasmic reticulum {ECO:0000250|UniProtKB:Q95342}. Note=Detected on cytosolic polysomes (By similarity). Detected in ribosomes that are associated with the rough endoplasmic reticulum (By similarity). {ECO:0000250|UniProtKB:Q07020, ECO:0000250|UniProtKB:Q95342}.	L13a-mediated translational silencing of Ceruloplasmin expression	7	7	7	29.8	29.8	29.8	21.644	0	104.08	708880000	66	1	188	sp|P35980|RL18_MOUSE 60S ribosomal protein L18 OS=Mus musculus OX=10090 GN=Rpl18 PE=1 SV=3	By MS/MS	By matching	By MS/MS	By MS/MS	By MS/MS	By MS/MS	By MS/MS	By MS/MS	By MS/MS	By MS/MS	By MS/MS	By matching	By MS/MS	By MS/MS	By MS/MS	By MS/MS
P62717	P62717	60S ribosomal protein L18a	Rpl18a	2.13722	+	6.05674e-07	0	21.9864	21.9003	21.8445	22.1024	24.1176	24.1056	24.0637	cytoplasmic translation [GO:0002181]	cytosolic large ribosomal subunit [GO:0022625]; polysomal ribosome [GO:0042788]; postsynaptic density [GO:0014069]; ribosome [GO:0005840]; synapse [GO:0045202];cytosol [GO:0005829]	structural constituent of ribosome [GO:0003735]		L13a-mediated translational silencing of Ceruloplasmin expression	4	4	4	15.9	15.9	15.9	20.732	0	8.0238	434020000	91	1	176	sp|P62717|RL18A_MOUSE 60S ribosomal protein L18a OS=Mus musculus OX=10090 GN=Rpl18a PE=1 SV=1	By MS/MS	By MS/MS	By MS/MS	By MS/MS	By MS/MS	By MS/MS	By MS/MS	By MS/MS	By MS/MS	By MS/MS	By MS/MS	By MS/MS	By MS/MS	By MS/MS	By MS/MS	By MS/MS
O09167	O09167	60S ribosomal protein L21	Rpl21	0.61425	+	0.00340909	0.00924444	23.9878	23.6436	23.9329	24.0965	24.4953	24.5949	24.4981	translation [GO:0006412]	cytosolic large ribosomal subunit [GO:0022625]; endoplasmic reticulum [GO:0005783]; ribosome [GO:0005840];cytosol [GO:0005829]	structural constituent of ribosome [GO:0003735]	SUBCELLULAR LOCATION: Cytoplasm, cytosol {ECO:0000250|UniProtKB:P46778}. Cytoplasm {ECO:0000250|UniProtKB:P46778}. Endoplasmic reticulum {ECO:0000250|UniProtKB:P49666}. Note=Detected on cytosolic polysomes (By similarity). Detected in ribosomes that are associated with the rough endoplasmic reticulum (By similarity). {ECO:0000250|UniProtKB:P46778, ECO:0000250|UniProtKB:P49666}.	L13a-mediated translational silencing of Ceruloplasmin expression	3	3	3	27.5	27.5	27.5	18.562	0	35.07	684010000	98	1	160	sp|O09167|RL21_MOUSE 60S ribosomal protein L21 OS=Mus musculus OX=10090 GN=Rpl21 PE=1 SV=3	By MS/MS	By MS/MS	By MS/MS	By MS/MS	By MS/MS	By MS/MS	By MS/MS	By MS/MS	By MS/MS	By MS/MS	By MS/MS	By MS/MS	By MS/MS	By MS/MS	By MS/MS	By MS/MS
P67984	P67984	60S ribosomal protein L22	Rpl22	0.765978	+	0.000227924	0.00276364	24.1342	23.8992	23.8768	24.0561	24.7092	24.8409	24.7226	cytoplasmic translation [GO:0002181]; regulation of translation at presynapse, modulating synaptic transmission [GO:0099577];alpha-beta T cell differentiation [GO:0046632]	cytosol [GO:0005829]; cytosolic large ribosomal subunit [GO:0022625]; glutamatergic synapse [GO:0098978]; nucleus [GO:0005634]; presynapse [GO:0098793]; ribonucleoprotein complex [GO:1990904]; ribosome [GO:0005840];cytoplasm [GO:0005737]	identical protein binding [GO:0042802]; RNA binding [GO:0003723]; structural constituent of ribosome [GO:0003735]; translation regulator activity [GO:0045182];heparin binding [GO:0008201]		L13a-mediated translational silencing of Ceruloplasmin expression	4	4	4	31.2	31.2	31.2	14.759	0	162.35	905700000	107	1	128	sp|P67984|RL22_MOUSE 60S ribosomal protein L22 OS=Mus musculus OX=10090 GN=Rpl22 PE=1 SV=2	By MS/MS	By MS/MS	By MS/MS	By MS/MS	By MS/MS	By MS/MS	By MS/MS	By MS/MS	By MS/MS	By MS/MS	By MS/MS	By MS/MS	By MS/MS	By MS/MS	By MS/MS	By MS/MS
P62751	P62751	60S ribosomal protein L23a	Rpl23a	1.21328	+	6.33466e-06	0.00288	24.1924	23.9634	24.0606	24.1511	25.3065	25.2757	25.3332	translation [GO:0006412];ribosomal large subunit assembly [GO:0000027]	cytosolic large ribosomal subunit [GO:0022625]; nucleus [GO:0005634];cytosol [GO:0005829]	structural constituent of ribosome [GO:0003735]; TORC2 complex binding [GO:1904841];large ribosomal subunit rRNA binding [GO:0070180]		L13a-mediated translational silencing of Ceruloplasmin expression	6	6	6	33.3	33.3	33.3	17.695	0	14.385	846600000	77	1	156	sp|P62751|RL23A_MOUSE 60S ribosomal protein L23a OS=Mus musculus OX=10090 GN=Rpl23a PE=1 SV=1	By MS/MS	By MS/MS	By MS/MS	By MS/MS	By MS/MS	By MS/MS	By MS/MS	By MS/MS	By MS/MS	By MS/MS	By MS/MS	By MS/MS	By MS/MS	By MS/MS	By MS/MS	By MS/MS
Q8BP67	Q8BP67	60S ribosomal protein L24	Rpl24	4.11757	+	1.50129e-05	0.0036	20.2758	19.8628	19.9655	20.5805	23.923	24.3752	24.5679	cytoplasmic translation [GO:0002181]; exit from mitosis [GO:0010458]; optic nerve development [GO:0021554]; retina development in camera-type eye [GO:0060041]; retinal ganglion cell axon guidance [GO:0031290]; ribosomal large subunit assembly [GO:0000027]; translation [GO:0006412];assembly of large subunit precursor of preribosome [GO:1902626]	cytosol [GO:0005829]; cytosolic large ribosomal subunit [GO:0022625]; cytosolic ribosome [GO:0022626]; endoplasmic reticulum [GO:0005783]; polysomal ribosome [GO:0042788]; synapse [GO:0045202];cytoplasm [GO:0005737]	structural constituent of ribosome [GO:0003735];RNA binding [GO:0003723]		L13a-mediated translational silencing of Ceruloplasmin expression	3	3	3	19.1	19.1	19.1	17.779	0	48.544	434960000	50	1	157	sp|Q8BP67|RL24_MOUSE 60S ribosomal protein L24 OS=Mus musculus OX=10090 GN=Rpl24 PE=1 SV=2	By MS/MS	By MS/MS	By MS/MS	By MS/MS	By MS/MS	By matching	By MS/MS	By MS/MS	By MS/MS	By MS/MS	By MS/MS	By MS/MS	By MS/MS	By MS/MS	By MS/MS	By MS/MS
P61255	P61255	60S ribosomal protein L26	Rpl26	2.04011	+	3.46264e-05	0.00295385	21.3283	20.8551	21.0411	20.7867	22.9981	23.1188	23.0119	cellular response to ionizing radiation [GO:0071479]; cellular response to UV [GO:0034644]; cytoplasmic translation [GO:0002181]; DNA damage response, signal transduction by p53 class mediator resulting in cell cycle arrest [GO:0006977]; positive regulation of DNA damage response, signal transduction by p53 class mediator resulting in transcription of p21 class mediator [GO:1902164]; positive reg…	cytosol [GO:0005829]; cytosolic large ribosomal subunit [GO:0022625]; cytosolic ribosome [GO:0022626]; nucleolus [GO:0005730]; nucleoplasm [GO:0005654]; ribonucleoprotein complex [GO:1990904]; terminal bouton [GO:0043195];cytoplasm [GO:0005737]	RNA binding [GO:0003723]; structural constituent of ribosome [GO:0003735];mRNA 5'-UTR binding [GO:0048027]		L13a-mediated translational silencing of Ceruloplasmin expression	4	4	4	21.4	21.4	21.4	17.258	0	7.1211	196430000	85	1	145	sp|P61255|RL26_MOUSE 60S ribosomal protein L26 OS=Mus musculus OX=10090 GN=Rpl26 PE=1 SV=1	By MS/MS	By MS/MS	By MS/MS	By MS/MS	By MS/MS	By MS/MS	By MS/MS	By MS/MS	By MS/MS	By MS/MS	By MS/MS	By MS/MS	By MS/MS	By MS/MS	By MS/MS	By MS/MS
[truncated: 1,926 more rows]
[truncated: 21 more columns]

## Sheet: Sheet2
regulated in peptide level
Ctsd		Aars			Ctsd
H2-K1;H2-D1		Aarsd1			H2-K1;H2-D1
Ighm		Abcf1			Ighm
Ero1l		Ablim1			Ero1l
Ighm		Acads			Rpl7a
Ero1l		Acadvl			Dkc1
Rpl7a		Acat2			Snrpd3
Rpl7a		Actc1;Actg2;Acta2;Acta1			Rpl24
Dkc1		Actn1			Gar1
Snrpd3		Actr2			Banf1
Rpl24		Actr3			Mki67
Gar1		Adrbk1			Rps8
Banf1		Afg3l2;Afg3l1			Rps4x
Mki67		Alad			Lcp1
Rps8		Aldh9a1			Ppp1ca;Ppp1cb;Ppp1cc
Rps4x		Alyref			Etfb
Lcp1		Anxa2			Nup160
Ppp1ca;Ppp1cb;Ppp1cc		Ap1m1			Rpsa
Banf1		Ap1s1			Tra2b
Ppp1ca;Ppp1cb;Ppp1cc		Apex1			Eif3d
Etfb		Apoa1bp			Hdac1
Nup160		Arf3;Arf1;Arf2			Rps21
Rpsa		Arhgdia			Pitpnb
Tra2b		Arhgdib			Eef2
Eif3d		Arhgef2			Anxa2
Nup160		Arpc3			Npm3
Hdac1		Atp1b3
Rps21		Atp2a2
Pitpnb		Atp5b
Eef2		Atp5i
Anxa2		Atp5o
Npm3		Bax
Anxa2		Baz1b
Ctsd		Bin1
[truncated: 475 more rows]
