# Supplementary material for: H2S-Prdx4 axis mitigates Golgi stress to bolster tumor-reactive T cell immunotherapeutic response
Source: Sci Adv. 2024 Nov 15;10(46):eadp1152. doi: 10.1126/sciadv.adp1152 (PMC11566994; doi:10.1126/sciadv.adp1152)
Supplement: Supplementary file 2 — Tables S1 and S2 [file sciadv.adp1152_tables_s1_and_s2.zip › sciadv.adp1152_table_s1.xlsx]

## Sheet: Cysteine Containing Peptides 
Table from MaxQuant Peptides file. Cysteine containing peptides filtered to retain those quantified in all biological replicates. Proteins	Leading razor protein	Gene names	Protein names	Sequence	Start position	End position	First C Site (Residue number)	Second C Site (Residue number)	Third C Site (Residue number)	Cys Count	Log2 Ratio H/L normalized C5_H2SvsCTR_1	Log2 Ratio H/L normalized C6_H2SvsCTR_2	Log2 Ratio H/L normalized C7_H2SvsCTR_3	Mean Log2 FC (H2S/Control). Larger values have higher abundance of free thiol in H2S treated samples as compared to control.	T-test Significant using a one sample t test, FDR<0.05	p-value	q-value	Regulated peptides that are also significantly changing at protein level as determined by label free proteomics (Supplemental Table 2)	Gene ontology (biological process)	Gene ontology (cellular component)	Gene ontology (molecular function)	Subcellular location [CC]	ReactomePathway	Mass	Charges	PEP	Score	Missed cleavages	MS/MS Count	Intensity L C5_H2SvsCTR_1	Intensity H C5_H2SvsCTR_1	Intensity L C6_H2SvsCTR_2	Intensity H C6_H2SvsCTR_2	Intensity L C7_H2SvsCTR_3	Intensity H C7_H2SvsCTR_3	Identification type C5_H2SvsCTR_1	Identification type C6_H2SvsCTR_2	Identification type C7_H2SvsCTR_3	-Log T-test p-value	id	Mod. peptide IDs	Evidence IDs	MS/MS IDs	Best MS/MS	Oxidation (M) site IDs	Protein group IDs
Q9CXI5	Q9CXI5	Manf	Mesencephalic astrocyte-derived neurotrophic factor	ILDDWGEMC*K	140	149	148			1	3.69539	3.47568	3.30617	3.49241	+	0.00103918	0.0294505		dopaminergic neuron differentiation [GO:0071542];neuron projection development [GO:0031175];regulation of response to endoplasmic reticulum stress [GO:1905897];response to unfolded protein [GO:0006986];vasoconstriction of artery involved in ischemic response to lowering of systemic arterial blood pressure [GO:0002014]	endoplasmic reticulum [GO:0005783];endoplasmic reticulum lumen [GO:0005788];extracellular space [GO:0005615];sarcoplasmic reticulum lumen [GO:0033018]	growth factor activity [GO:0008083];sulfatide binding [GO:0120146]	SUBCELLULAR LOCATION: Secreted {ECO:0000269|PubMed:17507765, ECO:0000269|PubMed:23956175}. Endoplasmic reticulum lumen {ECO:0000269|PubMed:23956175}. Sarcoplasmic reticulum lumen {ECO:0000250|UniProtKB:P55145}. Note=Retained in the endoplasmic reticulum (ER), and sarcoplasmic reticulum (SR) under normal conditions. Up-regulated and secreted by the ER/SR in response to ER stress and hypoxia. {ECO:…	Platelet degranulation	1208.52	2	0.0012759	65.347	0	5	15615000	61518000	6222600	25783000	6638200	27182000	By MS/MS	By MS/MS	By MS/MS	2.98331	17536	17872	65728;65729;65730	126290;126291;126292;126293;126294	126290		4214
P18242	P18242	Ctsd	Cathepsin D	GGC*EAIVDTGTSLLVGPVEEVK	286	307	288			1	3.65864	3.23477	3.57709	3.49017	+	0.00138138	0.0314701	+	autophagosome assembly [GO:0000045];lipoprotein catabolic process [GO:0042159];positive regulation of apoptotic process [GO:0043065];positive regulation of cysteine-type endopeptidase activity involved in apoptotic process [GO:0043280];proteolysis [GO:0006508];regulation of establishment of protein localization [GO:0070201]	collagen-containing extracellular matrix [GO:0062023];endosome membrane [GO:0010008];extracellular space [GO:0005615];lysosomal membrane [GO:0005765];lysosome [GO:0005764];melanosome [GO:0042470];membrane raft [GO:0045121];mitochondrion [GO:0005739]	aspartic-type endopeptidase activity [GO:0004190];aspartic-type peptidase activity [GO:0070001];endopeptidase activity [GO:0004175];hydrolase activity [GO:0016787];peptidase activity [GO:0008233];peptide binding [GO:0042277]	SUBCELLULAR LOCATION: Lysosome. Melanosome {ECO:0000250}. Secreted, extracellular space {ECO:0000250}.	Collagen degradation	2172.1	2;3	2.6064e-38	73.91	0	22	12562000	127590000	36664000	120970000	25593000	83372000	By MS/MS	By MS/MS	By MS/MS	2.85969	13630	13885	49953;49954;49955;49956;49957;49958;49959	95389;95390;95391;95392;95393;95394;95395;95396;95397;95398;95399;95400;95401;95402;95403;95404;95405;95406;95407;95408;95409;95410	95406		690
P45878	P45878	Fkbp2	Peptidyl-prolyl cis-trans isomerase FKBP2	GWDQGLLGMC*EGEK	86	99	95			1	3.5683	3.31566	3.53424	3.47273	+	0.000519075	0.0284231		chaperone-mediated protein folding [GO:0061077]	endoplasmic reticulum membrane [GO:0005789]	peptidyl-prolyl cis-trans isomerase activity [GO:0003755]	Peripheral membrane protein {ECO:0000305}.;SUBCELLULAR LOCATION: Endoplasmic reticulum membrane {ECO:0000305}		1521.66	2	1.4298e-17	97.734	0	10	3643300	25717000	8149300	52829000	4130700	25833000	By MS/MS	By MS/MS	By MS/MS	3.28477	15327	15616	56309;56310;56311;56312;56313	107207;107208;107209;107210;107211;107212;107213;107214;107215;107216	107213		916
P01901;P14426;P04223	P01901	H2-K1;H2-D1	H-2 class I histocompatibility antigen, K-B alpha chain;H-2 class I histocompatibility antigen, D-K alpha chain;H-2 class I histocompatibility antigen, K-K alpha chain	AYLEGTC*VEWLR	179	190	185			1	3.241	3.09575	3.25846	3.1984	+	0.00025991	0.0248626	+	antigen processing and presentation of endogenous peptide antigen via MHC class I via ER pathway, TAP-dependent [GO:0002485];antigen processing and presentation of endogenous peptide antigen via MHC class Ib [GO:0002476];antigen processing and presentation of exogenous peptide antigen via MHC class I [GO:0042590];defense response to bacterium [GO:0042742];immune response [GO:0006955];inner ear de…	cell surface [GO:0009986];endoplasmic reticulum [GO:0005783];endoplasmic reticulum exit site [GO:0070971];external side of plasma membrane [GO:0009897];extracellular space [GO:0005615];Golgi apparatus [GO:0005794];Golgi medial cisterna [GO:0005797];integral component of lumenal side of endoplasmic reticulum membrane [GO:0071556];MHC class I peptide loading complex [GO:0042824];MHC class I protein…	beta-2-microglobulin binding [GO:0030881];CD8 receptor binding [GO:0042610];peptide antigen binding [GO:0042605];peptide binding [GO:0042277];protein-containing complex binding [GO:0044877];signaling receptor binding [GO:0005102];T cell receptor binding [GO:0042608];TAP binding [GO:0046977];TAP complex binding [GO:0062061]	Single-pass type I membrane protein.;SUBCELLULAR LOCATION: Membrane	ER-Phagosome pathway	1438.69	2	4.3356e-251	188.66	0	21	15951000	57721000	26234000	91887000	31755000	92865000	By MS/MS	By MS/MS	By MS/MS	3.58518	3823	3901	14483;14484;14485;14486;14487	27577;27578;27579;27580;27581;27582;27583;27584;27585;27586;27587;27588;27589;27590;27591;27592;27593;27594;27595;27596;27597	27593		516
P01899;P01897	P01899	H2-D1;H2-L	H-2 class I histocompatibility antigen, D-B alpha chain;H-2 class I histocompatibility antigen, L-D alpha chain	AYLEGEC*VEWLHR	182	194	188			1	3.20991	3.08649	3.22724	3.17454	+	0.000194785	0.0248626	+	antigen processing and presentation of endogenous peptide antigen via MHC class I via ER pathway, TAP-dependent [GO:0002485];antigen processing and presentation of endogenous peptide antigen via MHC class Ib [GO:0002476];antigen processing and presentation of peptide antigen via MHC class I [GO:0002474];defense response [GO:0006952];immune response [GO:0006955];negative regulation of neuron proje…	cell surface [GO:0009986];endoplasmic reticulum [GO:0005783];endoplasmic reticulum exit site [GO:0070971];external side of plasma membrane [GO:0009897];extracellular space [GO:0005615];Golgi apparatus [GO:0005794];Golgi medial cisterna [GO:0005797];integral component of lumenal side of endoplasmic reticulum membrane [GO:0071556];MHC class I peptide loading complex [GO:0042824];MHC class I protein…	beta-2-microglobulin binding [GO:0030881];CD8 receptor binding [GO:0042610];peptide antigen binding [GO:0042605];peptide binding [GO:0042277];protein-containing complex binding [GO:0044877];signaling receptor binding [GO:0005102];T cell receptor binding [GO:0042608];TAP binding [GO:0046977];TAP complex binding [GO:0062061]	Single-pass type I membrane protein.;SUBCELLULAR LOCATION: Membrane		1603.75	2;3	4.8242e-85	140.24	0	33	20367000	114410000	30015000	99499000	69101000	258770000	By MS/MS	By MS/MS	By MS/MS	3.71044	3822	3900	14474;14475;14476;14477;14478;14479;14480;14481;14482	27544;27545;27546;27547;27548;27549;27550;27551;27552;27553;27554;27555;27556;27557;27558;27559;27560;27561;27562;27563;27564;27565;27566;27567;27568;27569;27570;27571;27572;27573;27574;27575;27576	27567		515
P01872	P01872	Ighm	Ig mu chain C region	SILEGSDEYLVC*K	77	89	88			1	3.09137	3.3932	2.96228	3.14895	+	0.0016401	0.0332224	+	activation of MAPK activity [GO:0000187];antigen processing and presentation [GO:0019882];B cell affinity maturation [GO:0002344];B cell receptor signaling pathway [GO:0050853];complement activation, classical pathway [GO:0006958];defense response to bacterium [GO:0042742];defense response to Gram-negative bacterium [GO:0050829];early endosome to late endosome transport [GO:0045022];humoral immun…	B cell receptor complex [GO:0019815];cell surface [GO:0009986];cytosol [GO:0005829];external side of plasma membrane [GO:0009897];extracellular space [GO:0005615];immunoglobulin complex, circulating [GO:0042571];integral component of membrane [GO:0016021];membrane [GO:0016020];perinuclear region of cytoplasm [GO:0048471];plasma membrane [GO:0005886]	antigen binding [GO:0003823];identical protein binding [GO:0042802];immunoglobulin receptor binding [GO:0034987];transmembrane signaling receptor activity [GO:0004888]	Single-pass membrane protein {ECO:0000305}.;SUBCELLULAR LOCATION: [Isoform 1]: Secreted {ECO:0000305}. Note=During differentiation, B-lymphocytes switch from expression of membrane-bound IgM to secretion of IgM. {ECO:0000305}.;SUBCELLULAR LOCATION: [Isoform 2]: Cell membrane {ECO:0000305}	Cell surface interactions at the vascular wall	1454.7	2	0.0013851	55.567	0	8	3744600	13532000	5235600	15374000	6441800	17288000	By MS/MS	By MS/MS	By MS/MS	2.78513	32905	33660	122946;122947;122948	233761;233762;233763;233764;233765;233766;233767;233768	233761		512
P09055	P09055	Itgb1	Integrin beta-1	LPQPVQVDPVTHC*K	679	692	691			1	2.99253	2.91352	3.51712	3.14106	+	0.00361655	0.0435116		axon extension [GO:0048675];basement membrane organization [GO:0071711];bicellular tight junction assembly [GO:0070830];calcium-independent cell-matrix adhesion [GO:0007161];cardiac muscle cell differentiation [GO:0055007];cardiac muscle tissue development [GO:0048738];CD40 signaling pathway [GO:0023035];cell adhesion [GO:0007155];cell adhesion mediated by integrin [GO:0033627];cell fate specific…	acrosomal vesicle [GO:0001669];adherens junction [GO:0005912];basement membrane [GO:0005604];cell surface [GO:0009986];cell-cell junction [GO:0005911];cytoplasm [GO:0005737];dendritic spine [GO:0043197];external side of plasma membrane [GO:0009897];filopodium [GO:0030175];focal adhesion [GO:0005925];glial cell projection [GO:0097386];glutamatergic synapse [GO:0098978];hemidesmosome [GO:0030056];i…	actin binding [GO:0003779];alpha-actinin binding [GO:0051393];cell adhesion molecule binding [GO:0050839];collagen binding [GO:0005518];collagen binding involved in cell-matrix adhesion [GO:0098639];fibronectin binding [GO:0001968];integrin binding [GO:0005178];kinase binding [GO:0019900];laminin binding [GO:0043236];metal ion binding [GO:0046872];protease binding [GO:0002020];protein domain spec…	Single-pass type I membrane protein {ECO:0000255}. Cell projection, invadopodium membrane {ECO:0000250|UniProtKB:P05556};Single-pass type I membrane protein {ECO:0000255}. Cell projection, ruffle membrane {ECO:0000250|UniProtKB:P05556};Single-pass type I membrane protein {ECO:0000255}. Recycling endosome {ECO:0000269|PubMed:21768292, ECO:0000269|PubMed:8567725}. Melanosome {ECO:0000250|UniProtKB:…	Elastic fibre formation	1559.81	3	3.8365e-05	49.31	0	5	2357200	6420500	3145500	13167000	1545100	6009700	By MS/MS	By MS/MS	By MS/MS	2.44171	23489	23947	89361;89362;89363	171773;171774;171775;171776;171777	171775		568
Q8R180	Q8R180	Ero1l	ERO1-like protein alpha	PC*HSDEVPDGIK	103	114	104			1	2.86786	2.64545	2.3701	2.62781	+	0.00298785	0.0429611	+	animal organ senescence [GO:0010260];brown fat cell differentiation [GO:0050873];cell redox homeostasis [GO:0045454];cellular response to hypoxia [GO:0071456];chaperone cofactor-dependent protein refolding [GO:0051085];endoplasmic reticulum unfolded protein response [GO:0030968];extracellular matrix organization [GO:0030198];intrinsic apoptotic signaling pathway in response to endoplasmic reticul…	dendrite [GO:0030425];endoplasmic reticulum [GO:0005783];endoplasmic reticulum membrane [GO:0005789];integral component of endoplasmic reticulum membrane [GO:0030176]	oxidoreductase activity [GO:0016491];oxidoreductase activity, acting on a sulfur group of donors, disulfide as acceptor [GO:0016671];protein disulfide isomerase activity [GO:0003756];protein disulfide oxidoreductase activity [GO:0015035]	Lumenal side {ECO:0000250}. Note=The association with ERP44 is essential for its retention in the endoplasmic reticulum. {ECO:0000250}.;Peripheral membrane protein {ECO:0000250};SUBCELLULAR LOCATION: Endoplasmic reticulum membrane {ECO:0000250}	Insulin processing	1295.58	2;3	6.0233e-07	69.451	0	10	12134000	28224000	33548000	90015000	56362000	134550000	By MS/MS	By MS/MS	By MS/MS	2.52464	28544	29231	108140;108141;108142;108143	206736;206737;206738;206739;206740;206741;206742;206743;206744;206745	206744		3316
P01872	P01872	Ighm	Ig mu chain C region	LIC*EATNFTPK	133	143	135			1	2.96669	2.3247	2.57419	2.62186	+	0.00504072	0.0472466	+	activation of MAPK activity [GO:0000187];antigen processing and presentation [GO:0019882];B cell affinity maturation [GO:0002344];B cell receptor signaling pathway [GO:0050853];complement activation, classical pathway [GO:0006958];defense response to bacterium [GO:0042742];defense response to Gram-negative bacterium [GO:0050829];early endosome to late endosome transport [GO:0045022];humoral immun…	B cell receptor complex [GO:0019815];cell surface [GO:0009986];cytosol [GO:0005829];external side of plasma membrane [GO:0009897];extracellular space [GO:0005615];immunoglobulin complex, circulating [GO:0042571];integral component of membrane [GO:0016021];membrane [GO:0016020];perinuclear region of cytoplasm [GO:0048471];plasma membrane [GO:0005886]	antigen binding [GO:0003823];identical protein binding [GO:0042802];immunoglobulin receptor binding [GO:0034987];transmembrane signaling receptor activity [GO:0004888]	Single-pass membrane protein {ECO:0000305}.;SUBCELLULAR LOCATION: [Isoform 1]: Secreted {ECO:0000305}. Note=During differentiation, B-lymphocytes switch from expression of membrane-bound IgM to secretion of IgM. {ECO:0000305}.;SUBCELLULAR LOCATION: [Isoform 2]: Cell membrane {ECO:0000305}	Cell surface interactions at the vascular wall	1235.62	2	0.00028588	90.629	0	6	3052300	6945000	3859300	10381000	3411000	8110000	By MS/MS	By MS/MS	By MS/MS	2.29751	21684	22103	82267;82268;82269	158004;158005;158006;158007;158008;158009	158006		512
O09126	O09126	Sema4d	Semaphorin-4D	PGAC*IDSEAR	367	376	370			1	2.85224	2.73323	2.1218	2.56909		0.00766793	0.0536755		axon guidance [GO:0007411];leukocyte aggregation [GO:0070486];negative chemotaxis [GO:0050919];negative regulation of alkaline phosphatase activity [GO:0010693];negative regulation of axon extension involved in axon guidance [GO:0048843];negative regulation of cell adhesion [GO:0007162];negative regulation of osteoblast differentiation [GO:0045668];negative regulation of peptidyl-tyrosine phospho…	extracellular space [GO:0005615];integral component of plasma membrane [GO:0005887];membrane [GO:0016020]	chemorepellent activity [GO:0045499];identical protein binding [GO:0042802];semaphorin receptor binding [GO:0030215];signaling receptor activity [GO:0038023];signaling receptor binding [GO:0005102];transmembrane signaling receptor activity [GO:0004888]	Single-pass type I membrane protein {ECO:0000255}.;SUBCELLULAR LOCATION: Cell membrane {ECO:0000269|PubMed:8969198}	Sema4D mediated inhibition of cell attachment and migration	1017.45	2	0.0011152	88.948	0	5	987330	4162900	2058300	6395700	894110	1640500	By MS/MS	By MS/MS	By MS/MS	2.11532	28672	29362	108601;108602;108603	207647;207648;207649;207650;207651	207648		253
Q8R180	Q8R180	Ero1l	ERO1-like protein alpha	YSEEANRIEEC*EQAER	120	135	130			1	2.36063	2.68502	2.50245	2.51603	+	0.00138959	0.0314701	+	animal organ senescence [GO:0010260];brown fat cell differentiation [GO:0050873];cell redox homeostasis [GO:0045454];cellular response to hypoxia [GO:0071456];chaperone cofactor-dependent protein refolding [GO:0051085];endoplasmic reticulum unfolded protein response [GO:0030968];extracellular matrix organization [GO:0030198];intrinsic apoptotic signaling pathway in response to endoplasmic reticul…	dendrite [GO:0030425];endoplasmic reticulum [GO:0005783];endoplasmic reticulum membrane [GO:0005789];integral component of endoplasmic reticulum membrane [GO:0030176]	oxidoreductase activity [GO:0016491];oxidoreductase activity, acting on a sulfur group of donors, disulfide as acceptor [GO:0016671];protein disulfide isomerase activity [GO:0003756];protein disulfide oxidoreductase activity [GO:0015035]	Lumenal side {ECO:0000250}. Note=The association with ERP44 is essential for its retention in the endoplasmic reticulum. {ECO:0000250}.;Peripheral membrane protein {ECO:0000250};SUBCELLULAR LOCATION: Endoplasmic reticulum membrane {ECO:0000250}	Insulin processing	1954.83	3	0	169.94	1	9	9205900	21892000	29351000	81875000	13089000	39938000	By MS/MS	By MS/MS	By MS/MS	2.85711	42461	43419	160262;160263;160264;160265	306916;306917;306918;306919;306920;306921;306922;306923;306924	306920		3316
P11835	P11835	Itgb2	Integrin beta-2	AC*QPPFAFR	198	206	199			1	2.46346	2.69071	2.01109	2.38842		0.00692144	0.0517428		activated T cell proliferation [GO:0050798];amyloid-beta clearance [GO:0097242];cell adhesion [GO:0007155];cell adhesion mediated by integrin [GO:0033627];cell migration [GO:0016477];cell-cell adhesion [GO:0098609];cell-matrix adhesion [GO:0007160];cellular extravasation [GO:0045123];cellular response to low-density lipoprotein particle stimulus [GO:0071404];endothelial cell migration [GO:0043542…	cell surface [GO:0009986];external side of plasma membrane [GO:0009897];focal adhesion [GO:0005925];integrin alphaL-beta2 complex [GO:0034687];integrin alphaM-beta2 complex [GO:0034688];membrane [GO:0016020];membrane raft [GO:0045121];plasma membrane [GO:0005886];plasma membrane raft [GO:0044853];receptor complex [GO:0043235]	amyloid-beta binding [GO:0001540];cell adhesion molecule binding [GO:0050839];complement component C3b binding [GO:0001851];heat shock protein binding [GO:0031072];ICAM-3 receptor activity [GO:0030369];integrin binding [GO:0005178];metal ion binding [GO:0046872];protein kinase binding [GO:0019901];protein-containing complex binding [GO:0044877]	Single-pass type I membrane protein {ECO:0000250|UniProtKB:P05107}.;Single-pass type I membrane protein {ECO:0000250|UniProtKB:P05107}. Membrane raft {ECO:0000250|UniProtKB:P05107};SUBCELLULAR LOCATION: Cell membrane {ECO:0000250|UniProtKB:P05107}	Toll Like Receptor 4 (TLR4) Cascade	1035.5	2	1.5371e-13	110.61	0	7	1734700	3800100	3756300	8861400	746260	1515200	By MS/MS	By MS/MS	By MS/MS	2.1598	502	511	1819;1820;1821;1822	3494;3495;3496;3497;3498;3499;3500	3498		609
O08807	O08807	Prdx4	Peroxiredoxin-4	ENEC*HFYAGGQVYPGEASR	51	69	54			1	2.37786	2.33403	2.23696	2.31628	+	0.00032289	0.0248626		cell redox homeostasis [GO:0045454];extracellular matrix organization [GO:0030198];male gonad development [GO:0008584];negative regulation of male germ cell proliferation [GO:2000255];peptidyl-proline hydroxylation to 4-hydroxy-L-proline [GO:0018401];protein maturation by protein folding [GO:0022417];reactive oxygen species metabolic process [GO:0072593];response to oxidative stress [GO:0006979];…	cytoplasm [GO:0005737];cytosol [GO:0005829];endoplasmic reticulum [GO:0005783];extracellular space [GO:0005615];mitochondrion [GO:0005739];smooth endoplasmic reticulum [GO:0005790]	peroxidase activity [GO:0004601];peroxiredoxin activity [GO:0051920]	SUBCELLULAR LOCATION: Cytoplasm {ECO:0000250|UniProtKB:Q13162}. Endoplasmic reticulum {ECO:0000250|UniProtKB:Q13162}. Note=Not secreted. {ECO:0000269|PubMed:11229364}.	Neutrophil degranulation	2112.9	3	1.1682e-44	96.487	0	11	20515000	38370000	8197400	17694000	14671000	24618000	By MS/MS	By MS/MS	By MS/MS	3.49094	9324	9498	33979;33980;33981	64344;64345;64346;64347;64348;64349;64350;64351;64352;64353;64354	64347		235
O08914	O08914	Faah	Fatty-acid amide hydrolase 1	LAAFLNSMC*PR	429	439	437			1	2.88236	2.06995	1.92795	2.29342		0.0163935	0.0664367		fatty acid catabolic process [GO:0009062];monoacylglycerol catabolic process [GO:0052651]	endoplasmic reticulum membrane [GO:0005789];Golgi membrane [GO:0000139];integral component of membrane [GO:0016021];organelle membrane [GO:0031090]	acylglycerol lipase activity [GO:0047372];amidase activity [GO:0004040];anandamide amidohydrolase activity [GO:0103073];fatty acid amide hydrolase activity [GO:0017064];hydrolase activity, acting on ester bonds [GO:0016788];identical protein binding [GO:0042802];lipid binding [GO:0008289];oleamide hydrolase activity [GO:0102077];phospholipid binding [GO:0005543]	Single-pass membrane protein {ECO:0000250|UniProtKB:P97612}. Golgi apparatus membrane {ECO:0000250|UniProtKB:P97612};Single-pass membrane protein {ECO:0000250|UniProtKB:P97612}. Note=Seems to be associated with the endoplasmic reticulum and/or Golgi apparatus. {ECO:0000250|UniProtKB:P97612}.;SUBCELLULAR LOCATION: Endoplasmic reticulum membrane {ECO:0000305|PubMed:32271712}	Arachidonic acid metabolism	1221.6	2	0.007464	57.96	0	2	611900	2194300	2231400	4395000	1773800	4098400	By MS/MS	By MS/MS	By MS/MS	1.78533	19558	19938	74140;74141;74142	142388;142389	142389		242
P04187	P04187	Gzmb	Granzyme B(G,H)	DQQPEAIC*GGFLIR	42	55	49			1	2.21652	2.54845	2.11336	2.29278	+	0.00326151	0.0429611		apoptotic process [GO:0006915];cytolysis [GO:0019835];granzyme-mediated programmed cell death signaling pathway [GO:0140507];natural killer cell mediated cytotoxicity [GO:0042267];proteolysis involved in cellular protein catabolic process [GO:0051603];pyroptosis [GO:0070269];T cell mediated cytotoxicity [GO:0001913]	cytolytic granule [GO:0044194];cytoplasm [GO:0005737];cytosol [GO:0005829];extracellular region [GO:0005576];intracellular membrane-bounded organelle [GO:0043231]	serine-type endopeptidase activity [GO:0004252];serine-type peptidase activity [GO:0008236]	SUBCELLULAR LOCATION: Secreted {ECO:0000250|UniProtKB:P10144}. Cytolytic granule {ECO:0000250|UniProtKB:P10144}. Note=Delivered into the target cell by perforin. {ECO:0000250|UniProtKB:P10144}.	Activation, myristolyation of BID and translocation to mitochondria	1545.76	2;3	5.7648e-270	188.49	0	64	164310000	694050000	287980000	1317700000	346290000	1351600000	By MS/MS	By MS/MS	By MS/MS	2.48658	6250	6378	23442;23443;23444;23445;23446;23447;23448;23449;23450;23451;23452;23453;23454;23455;23456	44563;44564;44565;44566;44567;44568;44569;44570;44571;44572;44573;44574;44575;44576;44577;44578;44579;44580;44581;44582;44583;44584;44585;44586;44587;44588;44589;44590;44591;44592;44593;44594;44595;44596;44597;44598;44599;44600;44601;44602;44603;44604;44605;44606;44607;44608;44609;44610;44611;44612;44613;44614;44615;44616;44617;44618;44619;44620;44621;44622;44623;44624;44625;44626	44614		529
P97770	P97770	Thumpd3	THUMP domain-containing protein 3	IYFDIAVESLAQVHC*LR	75	91	89			1	2.36868	2.20615	1.40252	1.99245		0.0217407	0.0750721		tRNA methylation [GO:0030488]	cytosol [GO:0005829];nucleolus [GO:0005730]	RNA binding [GO:0003723];tRNA (guanine) methyltransferase activity [GO:0016423]			1976.02	3	1.942e-05	44.005	0	6	11347000	20396000	8350900	12370000	12312000	15882000	By MS/MS	By MS/MS	By MS/MS	1.66273	19104	19477	72399;72400;72401	139152;139153;139154;139155;139156;139157	139156		1439
P52431	P52431	Pold1	DNA polymerase delta catalytic subunit	VLSFDIEC*AGR	310	320	317			1	1.81838	1.96437	1.79856	1.86044	+	0.000788705	0.0289192		base-excision repair, gap-filling [GO:0006287];cellular response to UV [GO:0034644];DNA biosynthetic process [GO:0071897];DNA replication [GO:0006260];DNA replication proofreading [GO:0045004];DNA synthesis involved in DNA repair [GO:0000731];DNA-dependent DNA replication [GO:0006261];error-free translesion synthesis [GO:0070987];fatty acid homeostasis [GO:0055089];nucleotide-excision repair, DNA…	aggresome [GO:0016235];cytosol [GO:0005829];delta DNA polymerase complex [GO:0043625];nucleoplasm [GO:0005654];nucleotide-excision repair complex [GO:0000109];nucleus [GO:0005634]	3'-5' exonuclease activity [GO:0008408];3'-5'-exodeoxyribonuclease activity [GO:0008296];4 iron, 4 sulfur cluster binding [GO:0051539];chromatin binding [GO:0003682];damaged DNA binding [GO:0003684];DNA binding [GO:0003677];DNA-directed DNA polymerase activity [GO:0003887];enzyme binding [GO:0019899];metal ion binding [GO:0046872];nucleotide binding [GO:0000166]	SUBCELLULAR LOCATION: Nucleus {ECO:0000250|UniProtKB:P28340}. Note=Colocalizes with PCNA and POLD3 at S phase replication sites. After UV irradiation, recruited to DNA damage sites within 2 hours, independently on the cell cycle phase, nor on PCNA ubiquitination. This recruitment requires POLD3, PCNA and RFC1-replication factor C complex. {ECO:0000250|UniProtKB:P28340}.	Recognition of DNA damage by PCNA-containing replication complex	1208.59	2	2.7555e-08	113.62	0	7	14182000	63748000	30248000	78992000	41664000	121700000	By MS/MS	By MS/MS	By MS/MS	3.10309	39167	40059	147929;147930;147931;147932;147933	283369;283370;283371;283372;283373;283374;283375	283375		1023
P12970	P12970	Rpl7a	60S ribosomal protein L7a	MGVPYC*IIK	177	185	182			1	1.42054	1.74508	1.76742	1.64435	+	0.00461454	0.0462144	+	maturation of LSU-rRNA [GO:0000470]	cytosol [GO:0005829];cytosolic large ribosomal subunit [GO:0022625];membrane [GO:0016020];nucleolus [GO:0005730];polysomal ribosome [GO:0042788];ribosome [GO:0005840];synapse [GO:0045202]	RNA binding [GO:0003723];structural constituent of ribosome [GO:0003735]		L13a-mediated translational silencing of Ceruloplasmin expression	1022.53	2	0.00029382	79.116	0	27	43469000	66029000	79684000	103650000	35422000	42273000	By MS/MS	By MS/MS	By MS/MS	2.33587	25932	26478	98211;98212;98213;98214;98215;98216;98217;98218	188186;188187;188188;188189;188190;188191;188192;188193;188194;188195;188196;188197;188198;188199;188200;188201;188202;188203;188204;188205;188206;188207;188208;188209;188210;188211;188212	188197		621
P12265	P12265	Gusb	Beta-glucuronidase	TSHYPYSEEVLQLC*DR	379	394	392			1	1.74444	1.33981	1.58008	1.55478		0.00566178	0.0500234		carbohydrate metabolic process [GO:0005975];glucuronoside catabolic process [GO:0019391]	endoplasmic reticulum [GO:0005783];extracellular space [GO:0005615];intracellular membrane-bounded organelle [GO:0043231];lysosome [GO:0005764]	beta-glucuronidase activity [GO:0004566];carbohydrate binding [GO:0030246];hydrolase activity [GO:0016787];protein domain specific binding [GO:0019904];signaling receptor binding [GO:0005102]	SUBCELLULAR LOCATION: Lysosome {ECO:0000269|PubMed:2394691}. Endoplasmic reticulum {ECO:0000269|PubMed:2394691}. Note=A small proportion is found in the endoplasmic reticulum.	HS-GAG degradation	1938.88	3	2.9755e-07	53.995	0	7	17097000	22333000	8743800	9598300	8697500	8891000	By MS/MS	By MS/MS	By MS/MS	2.24705	36662	37496	137305;137306;137307;137308	261990;261991;261992;261993;261994;261995;261996	261995		615
P12970	P12970	Rpl7a	60S ribosomal protein L7a	TC*TTVAFTQVNSEDK	198	212	199			1	1.63484	1.55936	1.45085	1.54835	+	0.0011872	0.0304714	+	maturation of LSU-rRNA [GO:0000470]	cytosol [GO:0005829];cytosolic large ribosomal subunit [GO:0022625];membrane [GO:0016020];nucleolus [GO:0005730];polysomal ribosome [GO:0042788];ribosome [GO:0005840];synapse [GO:0045202]	RNA binding [GO:0003723];structural constituent of ribosome [GO:0003735]		L13a-mediated translational silencing of Ceruloplasmin expression	1642.75	2;3	3.443e-78	201.46	0	21	93196000	38986000	83445000	105840000	87291000	24556000	By MS/MS	By MS/MS	By MS/MS	2.92548	35062	35859	130765;130766;130767;130768;130769;130770;130771	248308;248309;248310;248311;248312;248313;248314;248315;248316;248317;248318;248319;248320;248321;248322;248323;248324;248325;248326;248327;248328	248319		621
P01901	P01901	H2-K1	H-2 class I histocompatibility antigen, K-B alpha chain	GYQQYAYDGC*DYIALNEDLK	133	152	142			1	1.51942	1.59783	1.37945	1.4989	+	0.00181079	0.0332224	+	antigen processing and presentation of endogenous peptide antigen via MHC class I via ER pathway, TAP-dependent [GO:0002485];antigen processing and presentation of endogenous peptide antigen via MHC class Ib [GO:0002476];antigen processing and presentation of exogenous peptide antigen via MHC class I [GO:0042590];defense response to bacterium [GO:0042742];immune response [GO:0006955];inner ear de…	cell surface [GO:0009986];endoplasmic reticulum [GO:0005783];endoplasmic reticulum exit site [GO:0070971];external side of plasma membrane [GO:0009897];extracellular space [GO:0005615];Golgi apparatus [GO:0005794];Golgi medial cisterna [GO:0005797];integral component of lumenal side of endoplasmic reticulum membrane [GO:0071556];MHC class I peptide loading complex [GO:0042824];MHC class I protein…	beta-2-microglobulin binding [GO:0030881];CD8 receptor binding [GO:0042610];peptide antigen binding [GO:0042605];peptide binding [GO:0042277];protein-containing complex binding [GO:0044877];signaling receptor binding [GO:0005102];T cell receptor binding [GO:0042608];TAP binding [GO:0046977];TAP complex binding [GO:0062061]	Single-pass type I membrane protein.;SUBCELLULAR LOCATION: Membrane	ER-Phagosome pathway	2341.02	2;3	1.411e-19	56.951	0	16	17238000	14068000	23042000	23806000	44079000	40532000	By MS/MS	By MS/MS	By MS/MS	2.74213	15431	15721	56766;56767;56768;56769;56770;56771	108093;108094;108095;108096;108097;108098;108099;108100;108101;108102;108103;108104;108105;108106;108107;108108	108103		516
P62717	P62717	Rpl18a	60S ribosomal protein L18a	DLTTAGAVTQC*YR	99	111	109			1	1.63362	1.11833	1.554	1.43532		0.0122223	0.0597948		cytoplasmic translation [GO:0002181]	cytosol [GO:0005829];cytosolic large ribosomal subunit [GO:0022625];polysomal ribosome [GO:0042788];postsynaptic density [GO:0014069];ribosome [GO:0005840];synapse [GO:0045202]	structural constituent of ribosome [GO:0003735]		L13a-mediated translational silencing of Ceruloplasmin expression	1397.66	2	0	205.59	0	22	32054000	47810000	173400000	185900000	122070000	143400000	By MS/MS	By MS/MS	By MS/MS	1.91285	5790	5899	21588;21589;21590;21591;21592;21593;21594	40923;40924;40925;40926;40927;40928;40929;40930;40931;40932;40933;40934;40935;40936;40937;40938;40939;40940;40941;40942;40943;40944	40933		1229
O08759	O08759	Ube3a	Ubiquitin-protein ligase E3A	LPTSHTC*FNVLLLPEYSSK	832	850	838			1	1.65018	1.4085	1.10313	1.38727		0.0127683	0.060689		androgen receptor signaling pathway [GO:0030521];cellular response to brain-derived neurotrophic factor stimulus [GO:1990416];negative regulation of dendritic spine morphogenesis [GO:0061002];ovarian follicle development [GO:0001541];positive regulation of Golgi lumen acidification [GO:1905528];positive regulation of phosphatidylinositol 3-kinase signaling [GO:0014068];positive regulation of prot…	cytosol [GO:0005829];nucleus [GO:0005634];proteasome complex [GO:0000502]	metal ion binding [GO:0046872];transcription coactivator activity [GO:0003713];ubiquitin protein ligase activity [GO:0061630];ubiquitin-protein transferase activity [GO:0004842]	SUBCELLULAR LOCATION: Cytoplasm {ECO:0000269|PubMed:9182527}. Nucleus {ECO:0000269|PubMed:9182527}.	Antigen processing: Ubiquitination & Proteasome degradation	2148.09	3	4.6993e-27	78.661	0	15	22669000	22953000	18984000	23422000	31047000	24998000	By MS/MS	By MS/MS	By MS/MS	1.89387	23536	23994	89493;89494;89495	172002;172003;172004;172005;172006;172007;172008;172009;172010;172011;172012;172013;172014;172015;172016	172009		229
P51881;P48962	P51881	Slc25a5;Slc25a4	ADP/ATP translocase 2;ADP/ATP translocase 2, N-terminally processed;ADP/ATP translocase 1	YFAGNLASGGAAGATSLC*FVYPLDFAR	112	138	129			1	1.10979	1.42837	1.55258	1.36358		0.00922215	0.0563645		adaptive thermogenesis [GO:1990845];adenine nucleotide transport [GO:0051503];ADP transport [GO:0015866];apoptotic mitochondrial changes [GO:0008637];B cell differentiation [GO:0030183];cellular response to leukemia inhibitory factor [GO:1990830];chromosome segregation [GO:0007059];erythrocyte differentiation [GO:0030218];mitochondrial ADP transmembrane transport [GO:0140021];mitochondrial ATP tr…	integral component of mitochondrial membrane [GO:0032592];membrane [GO:0016020];membrane raft [GO:0045121];mitochondrial inner membrane [GO:0005743];mitochondrial nucleoid [GO:0042645];mitochondrial outer membrane [GO:0005741];mitochondrial permeability transition pore complex [GO:0005757];mitochondrion [GO:0005739];MMXD complex [GO:0071817];myelin sheath [GO:0043209]	adenine nucleotide transmembrane transporter activity [GO:0000295];ATP:ADP antiporter activity [GO:0005471];enzyme binding [GO:0019899];oxidative phosphorylation uncoupler activity [GO:0017077];proton transmembrane transporter activity [GO:0015078];ubiquitin protein ligase binding [GO:0031625]	Multi-pass membrane protein {ECO:0000255}. Membrane {ECO:0000250|UniProtKB:P05141};Multi-pass membrane protein {ECO:0000255}. Membrane {ECO:0000250|UniProtKB:P12235};Multi-pass membrane protein {ECO:0000255}. Note=May localize to non-mitochondrial membranes. {ECO:0000250|UniProtKB:P05141}.;Multi-pass membrane protein {ECO:0000255}. Note=The complex formed with ARL2BP, ARL2 and SLC25A4/ANT1 is exp…	Transport of nucleosides and free purine and pyrimidine bases across the plasma membrane	2738.32	2;3	2.2146e-275	127.3	0	22	15201000	14638000	41243000	42579000	7163400	10283000	By MS/MS	By MS/MS	By MS/MS	2.03517	41657	42593	157130;157131;157132;157133;157134;157135	300795;300796;300797;300798;300799;300800;300801;300802;300803;300804;300805;300806;300807;300808;300809;300810;300811;300812;300813;300814;300815;300816	300805		1015;969
O35215	O35215	Ddt	D-dopachrome decarboxylase	LC*AATATILDKPEDR	23	37	24			1	1.08159	1.21826	1.78789	1.36258		0.0242817	0.0784122		melanin biosynthetic process [GO:0042438];negative regulation of macrophage chemotaxis [GO:0010760];positive regulation of ERK1 and ERK2 cascade [GO:0070374];positive regulation of inflammatory response [GO:0050729];positive regulation of tumor necrosis factor production [GO:0032760]	cytoplasm [GO:0005737];extracellular space [GO:0005615]	cytokine receptor binding [GO:0005126];D-dopachrome decarboxylase activity [GO:0033981];phenylpyruvate tautomerase activity [GO:0050178];protease binding [GO:0002020]	SUBCELLULAR LOCATION: Cytoplasm.		1615.82	3	2.8406e-54	123.38	1	22	54859000	54927000	60450000	69264000	43546000	49345000	By MS/MS	By MS/MS	By MS/MS	1.61472	19997	20388	75968;75969;75970;75971;75972;75973;75974	145925;145926;145927;145928;145929;145930;145931;145932;145933;145934;145935;145936;145937;145938;145939;145940;145941;145942;145943;145944;145945;145946	145926		273
Q9ESX5	Q9ESX5	Dkc1	H/ACA ribonucleoprotein complex subunit 4	TAHYTPLPC*GSNPLK	66	80	74			1	1.43056	1.37757	1.26179	1.35664	+	0.00134639	0.0314701	+	box H/ACA RNA 3'-end processing [GO:0000495];box H/ACA RNA metabolic process [GO:0033979];enzyme-directed rRNA pseudouridine synthesis [GO:0000455];mRNA pseudouridine synthesis [GO:1990481];positive regulation of cell population proliferation [GO:0008284];positive regulation of establishment of protein localization to telomere [GO:1904851];positive regulation of telomerase activity [GO:0051973];p…	box H/ACA snoRNP complex [GO:0031429];box H/ACA telomerase RNP complex [GO:0090661];Cajal body [GO:0015030];fibrillar center [GO:0001650];nucleolus [GO:0005730];nucleoplasm [GO:0005654];nucleus [GO:0005634];telomerase holoenzyme complex [GO:0005697]	box H/ACA snoRNA binding [GO:0034513];pseudouridine synthase activity [GO:0009982];RNA binding [GO:0003723];telomerase activity [GO:0003720];telomerase RNA binding [GO:0070034]	SUBCELLULAR LOCATION: Nucleus, nucleolus {ECO:0000250|UniProtKB:O60832}. Nucleus, Cajal body {ECO:0000250|UniProtKB:P40615}. Note=Also localized to Cajal bodies (coiled bodies). {ECO:0000250|UniProtKB:P40615}.	Telomere Extension By Telomerase	1597.79	3	5.1407e-11	58.831	0	19	11598000	15638000	26627000	34543000	21311000	28674000	By MS/MS	By MS/MS	By MS/MS	2.87083	34903	35698	130159;130160;130161;130162;130163	247060;247061;247062;247063;247064;247065;247066;247067;247068;247069;247070;247071;247072;247073;247074;247075;247076;247077;247078	247075		4773
Q9CR57	Q9CR57	Rpl14	60S ribosomal protein L14	ALVDGPC*TR	36	44	42			1	1.46138	1.11277	1.41378	1.32931		0.00667306	0.0513826		ribosomal large subunit biogenesis [GO:0042273];rRNA processing [GO:0006364];translation [GO:0006412]	cytosol [GO:0005829];cytosolic large ribosomal subunit [GO:0022625];postsynaptic density [GO:0014069]	RNA binding [GO:0003723];structural constituent of ribosome [GO:0003735]		L13a-mediated translational silencing of Ceruloplasmin expression	930.459	2	0.0020983	63.48	0	10	3582600	3768400	13411000	14763000	3545900	3687200	By MS/MS	By MS/MS	By MS/MS	2.17567	2309	2357	8528;8529;8530;8531;8532	16304;16305;16306;16307;16308;16309;16310;16311;16312;16313	16310		4126
P62717	P62717	Rpl18a	60S ribosomal protein L18a	SSGEIVYC*GQVFEK	57	70	64			1	1.08404	1.39382	1.40176	1.29321		0.00647967	0.0513826		cytoplasmic translation [GO:0002181]	cytosol [GO:0005829];cytosolic large ribosomal subunit [GO:0022625];polysomal ribosome [GO:0042788];postsynaptic density [GO:0014069];ribosome [GO:0005840];synapse [GO:0045202]	structural constituent of ribosome [GO:0003735]		L13a-mediated translational silencing of Ceruloplasmin expression	1544.72	2	1.903e-20	102.05	0	17	142710000	139040000	75611000	92230000	117410000	148760000	By MS/MS	By MS/MS	By MS/MS	2.18845	34118	34904	127360;127361;127362;127363;127364	241815;241816;241817;241818;241819;241820;241821;241822;241823;241824;241825;241826;241827;241828;241829;241830;241831	241826		1229
P20108	P20108	Prdx3	Thioredoxin-dependent peroxide reductase, mitochondrial	AFQFVETHGEVC*PANWTPESPTIK	219	242	230			1	0.935676	1.97773	0.962261	1.29189		0.0638202	0.134267		cell redox homeostasis [GO:0045454];cellular response to oxidative stress [GO:0034599];cellular response to reactive oxygen species [GO:0034614];hydrogen peroxide catabolic process [GO:0042744];maternal placenta development [GO:0001893];mitochondrion organization [GO:0007005];myeloid cell differentiation [GO:0030099];negative regulation of apoptotic process [GO:0043066];negative regulation of kin…	cytoplasm [GO:0005737];cytosol [GO:0005829];early endosome [GO:0005769];mitochondrion [GO:0005739];myelin sheath [GO:0043209];protein-containing complex [GO:0032991]	cysteine-type endopeptidase inhibitor activity involved in apoptotic process [GO:0043027];identical protein binding [GO:0042802];kinase binding [GO:0019900];protein C-terminus binding [GO:0008022];protein kinase binding [GO:0019901];thioredoxin peroxidase activity [GO:0008379]	SUBCELLULAR LOCATION: Mitochondrion {ECO:0000269|PubMed:9497357}. Cytoplasm {ECO:0000250|UniProtKB:P30048}. Early endosome {ECO:0000250|UniProtKB:P30048}. Note=Localizes to early endosomes in a RPS6KC1-dependent manner. {ECO:0000250|UniProtKB:P30048}.	Detoxification of Reactive Oxygen Species	2687.27	3	5.2643e-16	51.234	0	10	25891000	10549000	54693000	72125000	10820000	14011000	By MS/MS	By MS/MS	By MS/MS	1.19504	1156	1182	4064;4065;4066;4067;4068;4069;4070;4071	7760;7761;7762;7763;7764;7765;7766;7767;7768;7769	7764		707
P26039	P26039	Tln1	Talin-1	AVEGC*VSASQAATEDGQLLR	746	765	750			1	1.06445	1.22084	1.55469	1.27999		0.0125191	0.0598738		cell-cell adhesion [GO:0098609];cell-substrate junction assembly [GO:0007044];cortical actin cytoskeleton organization [GO:0030866];integrin activation [GO:0033622];integrin-mediated signaling pathway [GO:0007229]	adherens junction [GO:0005912];cell surface [GO:0009986];cytoplasm [GO:0005737];cytoskeleton [GO:0005856];focal adhesion [GO:0005925];plasma membrane [GO:0005886];ruffle [GO:0001726];ruffle membrane [GO:0032587]	actin filament binding [GO:0051015];integrin binding [GO:0005178];LIM domain binding [GO:0030274];phosphatidylinositol binding [GO:0035091];phosphatidylserine binding [GO:0001786];structural constituent of cytoskeleton [GO:0005200];vinculin binding [GO:0017166]	Cytoplasmic side {ECO:0000250}. Cytoplasm, cytoskeleton {ECO:0000250}. Cell surface {ECO:0000269|PubMed:21768292}. Cell junction, focal adhesion {ECO:0000269|PubMed:21768292}. Note=Colocalizes with LAYN at the membrane ruffles (By similarity). Localized preferentially in focal adhesions than fibrillar adhesions. {ECO:0000250}.;Peripheral membrane protein {ECO:0000250};SUBCELLULAR LOCATION: Cell p…	Platelet degranulation	2003.96	2;3	0	203.82	0	14	42452000	28250000	45154000	41706000	44182000	37124000	By MS/MS	By MS/MS	By MS/MS	1.90243	3470	3546	13056;13057;13058;13059;13060;13061	24886;24887;24888;24889;24890;24891;24892;24893;24894;24895;24896;24897;24898;24899	24887		761
P36371	P36371	Tap2	Antigen peptide transporter 2	VLILDEATSALDAQC*EQALQNWR	626	648	640			1	1.52398	1.13035	1.14946	1.26793		0.0100605	0.058245		adaptive immune response [GO:0002250];antigen processing and presentation of endogenous peptide antigen via MHC class I [GO:0019885];antigen processing and presentation of endogenous peptide antigen via MHC class I via ER pathway, TAP-dependent [GO:0002485];antigen processing and presentation of endogenous peptide antigen via MHC class Ib via ER pathway, TAP-dependent [GO:0002489];antigen process…	endoplasmic reticulum [GO:0005783];integral component of endoplasmic reticulum membrane [GO:0030176];integral component of membrane [GO:0016021];intracellular membrane-bounded organelle [GO:0043231];MHC class I peptide loading complex [GO:0042824];nuclear speck [GO:0016607];TAP complex [GO:0042825]	ABC-type peptide antigen transporter activity [GO:0015433];ABC-type peptide transporter activity [GO:0015440];ADP binding [GO:0043531];ATP binding [GO:0005524];ATPase-coupled transmembrane transporter activity [GO:0042626];identical protein binding [GO:0042802];metal ion binding [GO:0046872];MHC class I protein binding [GO:0042288];MHC class Ib protein binding [GO:0023029];nucleotide binding [GO:…	Multi-pass membrane protein {ECO:0000255}. Note=The transmembrane segments seem to form a pore in the membrane. {ECO:0000250|UniProtKB:Q03519}.;SUBCELLULAR LOCATION: Endoplasmic reticulum membrane {ECO:0000250|UniProtKB:Q03519}	ER-Phagosome pathway	2586.27	2;3	3.5252e-127	129.12	0	20	88491000	126240000	128590000	55944000	129940000	128400000	By MS/MS	By MS/MS	By MS/MS	1.99738	38973	39861	147081;147082;147083;147084;147085;147086;147087;147088	281646;281647;281648;281649;281650;281651;281652;281653;281654;281655;281656;281657;281658;281659;281660;281661;281662;281663;281664;281665	281656		861
O35215	O35215	Ddt	D-dopachrome decarboxylase	STEPC*AHLLVSSIGVVGTAEQNR	53	75	57			1	0.906302	1.12451	1.73937	1.25673		0.0372014	0.101219		melanin biosynthetic process [GO:0042438];negative regulation of macrophage chemotaxis [GO:0010760];positive regulation of ERK1 and ERK2 cascade [GO:0070374];positive regulation of inflammatory response [GO:0050729];positive regulation of tumor necrosis factor production [GO:0032760]	cytoplasm [GO:0005737];extracellular space [GO:0005615]	cytokine receptor binding [GO:0005126];D-dopachrome decarboxylase activity [GO:0033981];phenylpyruvate tautomerase activity [GO:0050178];protease binding [GO:0002020]	SUBCELLULAR LOCATION: Cytoplasm.		2367.19	3	2.7284e-92	114.88	0	13	6454700	6278800	58797000	18902000	25709000	58071000	By MS/MS	By MS/MS	By MS/MS	1.42944	34302	35088	127941;127942;127943;127944	242894;242895;242896;242897;242898;242899;242900;242901;242902;242903;242904;242905;242906	242904		273
Q9QY81	Q9QY81	Nup210	Nuclear pore membrane glycoprotein 210	VYVIEPSSMEFAPC*QVEAR	530	548	543			1	1.48419	1.34679	0.910943	1.24731		0.0186568	0.0693997		mRNA transport [GO:0051028];protein transport [GO:0015031];protein-containing complex assembly [GO:0065003]	endoplasmic reticulum membrane [GO:0005789];integral component of membrane [GO:0016021];nuclear envelope [GO:0005635];nuclear membrane [GO:0031965];nuclear pore [GO:0005643]		Single-pass type I membrane protein {ECO:0000250}.;Single-pass type I membrane protein {ECO:0000250}. Endoplasmic reticulum membrane {ECO:0000250};SUBCELLULAR LOCATION: Nucleus, nuclear pore complex {ECO:0000250}. Nucleus membrane {ECO:0000250}	Transport of the SLBP independent Mature mRNA	2154.01	2;3	7.6397e-42	117.07	0	22	20573000	24327000	28808000	35572000	55864000	19409000	By MS/MS	By MS/MS	By MS/MS	1.72916	40875	41801	154541;154542;154543;154544;154545;154546;154547;154548;154549;154550	296054;296055;296056;296057;296058;296059;296060;296061;296062;296063;296064;296065;296066;296067;296068;296069;296070;296071;296072;296073;296074;296075	296069		4967
Q99J72	Q99J72	Apobec3	DNA dC->dU-editing enzyme APOBEC-3	LYNVQDPETQQNLC*R	142	156	155			1	1.26798	1.14635	1.23246	1.2156	+	0.000881268	0.0294505		cytidine to uridine editing [GO:0016554];defense response to virus [GO:0051607];DNA cytosine deamination [GO:0070383];DNA demethylation [GO:0080111];hematopoietic progenitor cell differentiation [GO:0002244];innate immune response [GO:0045087];negative regulation of single stranded viral RNA replication via double stranded DNA intermediate [GO:0045869];negative regulation of transposition [GO:001…	cytoplasm [GO:0005737];nucleoplasm [GO:0005654];nucleus [GO:0005634];P-body [GO:0000932]	cytidine deaminase activity [GO:0004126];deoxycytidine deaminase activity [GO:0047844];RNA binding [GO:0003723];zinc ion binding [GO:0008270]	SUBCELLULAR LOCATION: Cytoplasm {ECO:0000269|PubMed:16527742}.	mRNA Editing: C to U Conversion	1819.85	2	4.1498e-272	185.77	0	9	26490000	29894000	48255000	54620000	27176000	24494000	By MS/MS	By MS/MS	By MS/MS	3.05489	25381	25859	96182;96183;96184	184422;184423;184424;184425;184426;184427;184428;184429;184430	184423		3801
P62320	P62320	Snrpd3	Small nuclear ribonucleoprotein Sm D3	VLHEAEGHIVTC*ETNTGEVYR	9	29	20			1	1.25953	1.22471	1.07659	1.18694	+	0.00222541	0.0368198	+	mRNA splicing, via spliceosome [GO:0000398];protein methylation [GO:0006479];spliceosomal snRNP assembly [GO:0000387]	catalytic step 2 spliceosome [GO:0071013];commitment complex [GO:0000243];cytoplasm [GO:0005737];cytosol [GO:0005829];methylosome [GO:0034709];nuclear body [GO:0016604];nucleoplasm [GO:0005654];nucleus [GO:0005634];pICln-Sm protein complex [GO:0034715];precatalytic spliceosome [GO:0071011];SMN-Sm protein complex [GO:0034719];spliceosomal tri-snRNP complex [GO:0097526];telomerase holoenzyme comple…	enzyme binding [GO:0019899];histone pre-mRNA DCP binding [GO:0071208];RNA binding [GO:0003723];telomerase RNA binding [GO:0070034];U1 snRNP binding [GO:1990446];U7 snRNA binding [GO:0071209]	SUBCELLULAR LOCATION: Cytoplasm, cytosol {ECO:0000250|UniProtKB:P62318}. Nucleus {ECO:0000269|PubMed:19470752}. Note=SMN-mediated assembly into core snRNPs occurs in the cytosol before SMN-mediated transport to the nucleus to be included in spliceosomes. {ECO:0000250|UniProtKB:P62318}.	SLBP independent Processing of Histone Pre-mRNAs	2356.11	3;4	3.6625e-25	72.359	0	19	33149000	7095200	38568000	8766500	14417000	11818000	By MS/MS	By MS/MS	By MS/MS	2.65259	38948	39835	146941;146942;146943;146944;146945;146946;146947	281378;281379;281380;281381;281382;281383;281384;281385;281386;281387;281388;281389;281390;281391;281392;281393;281394;281395;281396	281393		1217
P14148	P14148	Rpl7	60S ribosomal protein L7	FGIIC*MEDLIHEIYTVGK	204	221	208			1	0.774378	1.27758	1.30447	1.11881		0.0229286	0.077096		maturation of LSU-rRNA from tricistronic rRNA transcript (SSU-rRNA, 5.8S rRNA, LSU-rRNA) [GO:0000463];ribosomal large subunit biogenesis [GO:0042273];rRNA processing [GO:0006364];translation [GO:0006412]	A band [GO:0031672];cytosol [GO:0005829];cytosolic large ribosomal subunit [GO:0022625];polysome [GO:0005844];postsynaptic density [GO:0014069];ribonucleoprotein complex [GO:1990904];ribosome [GO:0005840];synapse [GO:0045202]	5S rRNA binding [GO:0008097];DNA binding [GO:0003677];identical protein binding [GO:0042802];mRNA binding [GO:0003729];RNA binding [GO:0003723];structural constituent of ribosome [GO:0003735]		L13a-mediated translational silencing of Ceruloplasmin expression	2080.04	3	1.2018e-15	62.203	0	27	6400000	4466100	189050000	134440000	188360000	231980000	By MS/MS	By MS/MS	By MS/MS	1.63962	11307	11506;11507	40791;40792;40793;40794;40795;40796;40797;40798;40799;40800;40801;40802;40803;40804	77365;77366;77367;77368;77369;77370;77371;77372;77373;77374;77375;77376;77377;77378;77379;77380;77381;77382;77383;77384;77385;77386;77387;77388;77389;77390;77391	77381	153	634
Q8K368	Q8K368	Fanci	Fanconi anemia group I protein homolog	IFQNLC*DITR	869	878	874			1	1.27889	0.775127	1.29782	1.11728		0.0226739	0.0769116		cell cycle [GO:0007049];DNA repair [GO:0006281];positive regulation of protein ubiquitination [GO:0031398]	cytoplasm [GO:0005737];cytosol [GO:0005829];Fanconi anaemia nuclear complex [GO:0043240];nucleoplasm [GO:0005654]	DNA polymerase binding [GO:0070182]	SUBCELLULAR LOCATION: Nucleus {ECO:0000250|UniProtKB:Q9NVI1}. Cytoplasm {ECO:0000250|UniProtKB:Q9NVI1}. Note=Observed in spots localized in pairs on the sister chromatids of mitotic chromosome arms and not centromeres, one on each chromatids. These foci coincide with common fragile sites. They are frequently interlinked through BLM-associated ultra-fine DNA bridges (By similarity). {ECO:0000250|U…	Fanconi Anemia Pathway	1221.62	2	0.0011758	89.247	0	7	22854000	7611900	12329000	6189400	19860000	11162000	By MS/MS	By MS/MS	By MS/MS	1.64447	16962	17287	62930;62931;62932	120513;120514;120515;120516;120517;120518;120519	120519		3243
Q9JIK5	Q9JIK5	Ddx21	Nucleolar RNA helicase 2	LGVC*FDVR	751	758	754			1	1.32122	0.891431	1.11832	1.11032		0.0122696	0.0597948		defense response to virus [GO:0051607];innate immune response [GO:0045087];positive regulation of I-kappaB kinase/NF-kappaB signaling [GO:0043123];positive regulation of myeloid dendritic cell cytokine production [GO:0002735];response to exogenous dsRNA [GO:0043330];response to virus [GO:0009615];R-loop disassembly [GO:0062176];rRNA processing [GO:0006364];transcription by RNA polymerase II [GO:0…	chromosome [GO:0005694];cytosol [GO:0005829];mitochondrion [GO:0005739];nucleolus [GO:0005730];nucleoplasm [GO:0005654];nucleus [GO:0005634]	7SK snRNA binding [GO:0097322];ATP binding [GO:0005524];double-stranded RNA binding [GO:0003725];identical protein binding [GO:0042802];miRNA binding [GO:0035198];RNA binding [GO:0003723];RNA helicase activity [GO:0003724];rRNA binding [GO:0019843];snoRNA binding [GO:0030515]	SUBCELLULAR LOCATION: Nucleus, nucleolus {ECO:0000250|UniProtKB:Q9NR30}. Nucleus, nucleoplasm {ECO:0000250|UniProtKB:Q9NR30}. Cytoplasm, cytosol {ECO:0000269|PubMed:21703541}. Mitochondrion {ECO:0000303|PubMed:21703541}. Note=Present both in nucleolus and nucleoplasm. Interaction with JUN promotes translocation from the nucleolus to the nucleoplasm. Interaction with WDR46 is required for localiza…	B-WICH complex positively regulates rRNA expression	907.459	2	7.6388e-35	127.84	0	13	31278000	34659000	88461000	61534000	34705000	28754000	By MS/MS	By MS/MS	By MS/MS	1.91117	21506	21921	81481;81482;81483;81484	156460;156461;156462;156463;156464;156465;156466;156467;156468;156469;156470;156471;156472	156465		4821
Q9D8E6	Q9D8E6	Rpl4	60S ribosomal protein L4	GPC*IIYNEDNGIIK	206	219	208			1	1.35099	0.90558	0.971584	1.07605		0.0162309	0.0661261		positive regulation of axon extension [GO:0045773];positive regulation of axonogenesis [GO:0050772];translation [GO:0006412]	A band [GO:0031672];cytosol [GO:0005829];cytosolic large ribosomal subunit [GO:0022625];large ribosomal subunit [GO:0015934];nucleus [GO:0005634];postsynaptic density [GO:0014069];ribonucleoprotein complex [GO:1990904];rough endoplasmic reticulum [GO:0005791]	5S rRNA binding [GO:0008097];RNA binding [GO:0003723];structural constituent of ribosome [GO:0003735]		L13a-mediated translational silencing of Ceruloplasmin expression	1547.77	2	0.00013988	74.841	0	14	34737000	7821000	28222000	5825700	39923000	39904000	By MS/MS	By MS/MS	By MS/MS	1.78966	14527	14801	53395;53396;53397;53398;53399;53400;53401;53402;53403	101879;101880;101881;101882;101883;101884;101885;101886;101887;101888;101889;101890;101891;101892	101881		4513
Q9D1P4	Q9D1P4	Chordc1	Cysteine and histidine-rich domain-containing protein 1	FDPEANSDDAC*TYHPGVPVFHDALK	14	38	24			1	1.36269	1.07588	0.71393	1.05084		0.0304551	0.089379		centrosome duplication [GO:0051298];chaperone-mediated protein folding [GO:0061077];negative regulation of Rho-dependent protein serine/threonine kinase activity [GO:2000299];regulation of cellular response to heat [GO:1900034];regulation of centrosome duplication [GO:0010824]		ADP binding [GO:0043531];ATP binding [GO:0005524];Hsp90 protein binding [GO:0051879];zinc ion binding [GO:0008270]			2744.22	4	0.00083462	25.213	0	11	64896000	57735000	87948000	59340000	83834000	98061000	By MS/MS	By MS/MS	By MS/MS	1.51634	10939	11132	39311;39312;39313;39314;39315	74407;74408;74409;74410;74411;74412;74413;74414;74415;74416;74417	74409		4383
Q8BP67	Q8BP67	Rpl24	60S ribosomal protein L24	VELC*SFSGYK	3	12	6			1	1.08235	1.04155	0.992344	1.03875	+	0.000626903	0.0284231	+	assembly of large subunit precursor of preribosome [GO:1902626];cytoplasmic translation [GO:0002181];exit from mitosis [GO:0010458];optic nerve development [GO:0021554];retina development in camera-type eye [GO:0060041];retinal ganglion cell axon guidance [GO:0031290];ribosomal large subunit assembly [GO:0000027];translation [GO:0006412]	cytoplasm [GO:0005737];cytosol [GO:0005829];cytosolic large ribosomal subunit [GO:0022625];cytosolic ribosome [GO:0022626];endoplasmic reticulum [GO:0005783];polysomal ribosome [GO:0042788];synapse [GO:0045202]	RNA binding [GO:0003723];structural constituent of ribosome [GO:0003735]		L13a-mediated translational silencing of Ceruloplasmin expression	1131.53	2	2.4732e-260	195.27	0	31	69601000	74278000	109090000	129400000	149350000	133480000	By MS/MS	By MS/MS	By MS/MS	3.2028	37898	38764	142360;142361;142362;142363;142364;142365;142366;142367;142368;142369;142370;142371	272228;272229;272230;272231;272232;272233;272234;272235;272236;272237;272238;272239;272240;272241;272242;272243;272244;272245;272246;272247;272248;272249;272250;272251;272252;272253;272254;272255;272256;272257;272258	272236		2774
Q80ZV0	Q80ZV0	Rnaseh2b	Ribonuclease H2 subunit B	YQPLDQVVVDDTFPDC*TLLLR	110	130	125			1	1.01904	1.11759	0.915105	1.01725	+	0.00328647	0.0429611		in utero embryonic development [GO:0001701];negative regulation of gene expression [GO:0010629];positive regulation of fibroblast proliferation [GO:0048146];regulation of DNA damage checkpoint [GO:2000001];regulation of G2/M transition of mitotic cell cycle [GO:0010389];ribonucleotide metabolic process [GO:0009259];RNA catabolic process [GO:0006401]	nucleoplasm [GO:0005654];ribonuclease H2 complex [GO:0032299]		SUBCELLULAR LOCATION: Nucleus {ECO:0000250}.		2449.22	2;3	3.1976e-29	57.159	0	7	6100600	6958700	11859000	11907000	23320000	23312000	By MS/MS	By MS/MS	By MS/MS	2.48327	42423	43380	160102;160103;160104;160105	306629;306630;306631;306632;306633;306634;306635	306634		2555
Q99KR3	Q99KR3	Lactb2	Beta-lactamase-like protein 2	VLGC*NPGPMTLQGTNTYLVGTGSR	18	41	21			1	0.871029	1.02703	1.13741	1.01183		0.00578193	0.0500234		RNA phosphodiester bond hydrolysis, endonucleolytic [GO:0090502]	mitochondrial matrix [GO:0005759];mitochondrion [GO:0005739]	endoribonuclease activity [GO:0004521];single-stranded RNA binding [GO:0003727];zinc ion binding [GO:0008270]	SUBCELLULAR LOCATION: Mitochondrion matrix {ECO:0000250|UniProtKB:Q53H82}.		2435.19	3	7.5916e-32	61.136	0	9	16052000	18462000	17005000	26164000	19325000	13404000	By MS/MS	By MS/MS	By MS/MS	2.23793	38906	39792	146764;146765;146766;146767;146768	281012;281013;281014;281015;281016;281017;281018;281019;281020	281020		3860
Q8CCJ3	Q8CCJ3	Ufl1	E3 UFM1-protein ligase 1	FITDC*TGLFSER	368	379	372			1	0.910889	0.952525	1.13385	0.999087	+	0.00466033	0.0462144		cellular response to DNA damage stimulus [GO:0006974];DNA repair [GO:0006281];erythrocyte differentiation [GO:0030218];hematopoietic stem cell differentiation [GO:0060218];histone modification [GO:0016570];negative regulation of apoptotic process [GO:0043066];negative regulation of IRE1-mediated unfolded protein response [GO:1903895];negative regulation of NF-kappaB transcription factor activity …	cytoplasm [GO:0005737];cytosol [GO:0005829];endoplasmic reticulum [GO:0005783];endoplasmic reticulum membrane [GO:0005789];neuron projection [GO:0043005];nucleus [GO:0005634];protein-containing complex [GO:0032991];site of double-strand break [GO:0035861]	protein kinase binding [GO:0019901];UFM1 ligase activity [GO:0061666];UFM1 transferase activity [GO:0071568]	SUBCELLULAR LOCATION: Endoplasmic reticulum membrane {ECO:0000250|UniProtKB:O94874}. Cytoplasm, cytosol {ECO:0000250|UniProtKB:O94874}. Nucleus {ECO:0000250|UniProtKB:O94874}. Chromosome {ECO:0000250|UniProtKB:O94874}. Note=Recruited to double-strand breaks by the MRE11-RAD50-NBN (MRN) complex following DNA damage. {ECO:0000250|UniProtKB:O94874}.	Antigen processing: Ubiquitination & Proteasome degradation	1387.64	2	1.9512e-10	102.06	0	7	1948500	1788400	10782000	13102000	12629000	11170000	By MS/MS	By MS/MS	By MS/MS	2.33158	11564	11767	41778;41779;41780	79209;79210;79211;79212;79213;79214;79215	79214		3039
P51174	P51174	Acadl	Long-chain specific acyl-CoA dehydrogenase, mitochondrial	AFVDSC*LQLHETK	346	358	351			1	0.782432	0.923795	1.28104	0.995757		0.0214874	0.0750165		carnitine catabolic process [GO:0042413];carnitine metabolic process, CoA-linked [GO:0019254];cellular lipid catabolic process [GO:0044242];fatty acid beta-oxidation using acyl-CoA dehydrogenase [GO:0033539];fatty acid catabolic process [GO:0009062];long-chain fatty acid catabolic process [GO:0042758];negative regulation of fatty acid biosynthetic process [GO:0045717];negative regulation of fatty…	mitochondrial matrix [GO:0005759];mitochondrial membrane [GO:0031966];mitochondrion [GO:0005739]	acyl-CoA dehydrogenase activity [GO:0003995];fatty-acyl-CoA binding [GO:0000062];flavin adenine dinucleotide binding [GO:0050660];identical protein binding [GO:0042802];long-chain-acyl-CoA dehydrogenase activity [GO:0004466];palmitoyl-CoA oxidase activity [GO:0016401]	SUBCELLULAR LOCATION: Mitochondrion matrix {ECO:0000250|UniProtKB:P15650}.	Beta oxidation of myristoyl-CoA to lauroyl-CoA	1489.72	3	3.3369e-40	124.86	0	20	70963000	47680000	72698000	21044000	55873000	32612000	By MS/MS	By MS/MS	By MS/MS	1.66782	1195	1221	4229;4230;4231;4232;4233;4234;4235	8068;8069;8070;8071;8072;8073;8074;8075;8076;8077;8078;8079;8080;8081;8082;8083;8084;8085;8086;8087	8073		1005
Q9D8E6	Q9D8E6	Rpl4	60S ribosomal protein L4	RGPC*IIYNEDNGIIK	205	219	208			1	1.00069	0.775127	1.19983	0.991883		0.0149557	0.063314		positive regulation of axon extension [GO:0045773];positive regulation of axonogenesis [GO:0050772];translation [GO:0006412]	A band [GO:0031672];cytosol [GO:0005829];cytosolic large ribosomal subunit [GO:0022625];large ribosomal subunit [GO:0015934];nucleus [GO:0005634];postsynaptic density [GO:0014069];ribonucleoprotein complex [GO:1990904];rough endoplasmic reticulum [GO:0005791]	5S rRNA binding [GO:0008097];RNA binding [GO:0003723];structural constituent of ribosome [GO:0003735]		L13a-mediated translational silencing of Ceruloplasmin expression	1703.87	3	9.2536e-11	72.321	1	11	47887000	39422000	40918000	43337000	52561000	35542000	By MS/MS	By MS/MS	By MS/MS	1.82519	31294	32018	117365;117366;117367;117368;117369;117370;117371	223623;223624;223625;223626;223627;223628;223629;223630;223631;223632;223633	223628		4513
Q3THS6	Q3THS6	Mat2a	S-adenosylmethionine synthase isoform type-2	IC*DQISDAVLDAHLQQDPDAK	33	53	34			1	1.10788	0.910673	0.863653	0.960736		0.00600942	0.0508489		cellular response to leukemia inhibitory factor [GO:1990830];circadian rhythm [GO:0007623];one-carbon metabolic process [GO:0006730];protein heterooligomerization [GO:0051291];protein hexamerization [GO:0034214];response to cAMP [GO:0051591];response to drug [GO:0042493];response to hormone [GO:0009725];S-adenosylmethionine biosynthetic process [GO:0006556]	cytosol [GO:0005829];methionine adenosyltransferase complex [GO:0048269]	amino acid binding [GO:0016597];ATP binding [GO:0005524];identical protein binding [GO:0042802];metal ion binding [GO:0046872];methionine adenosyltransferase activity [GO:0004478]		Methylation	2294.08	3	1.4883e-05	34.658	0	5	93161000	54478000	99801000	69930000	119530000	88698000	By MS/MS	By MS/MS	By MS/MS	2.22117	16469	16786	61032;61033;61034	116883;116884;116885;116886;116887	116885		1584
Q07417	Q07417	Acads	Short-chain specific acyl-CoA dehydrogenase, mitochondrial	ASSTANLIFEDC*R	235	247	246			1	0.767543	0.996396	1.11681	0.960248		0.0111881	0.0590449		butyrate catabolic process [GO:0046359];fatty acid beta-oxidation using acyl-CoA dehydrogenase [GO:0033539]	centrosome [GO:0005813];mitochondrial matrix [GO:0005759];mitochondrial membrane [GO:0031966];mitochondrion [GO:0005739];nucleoplasm [GO:0005654]	acyl-CoA dehydrogenase activity [GO:0003995];butyryl-CoA dehydrogenase activity [GO:0004085];fatty-acyl-CoA binding [GO:0000062];flavin adenine dinucleotide binding [GO:0050660];identical protein binding [GO:0042802]	SUBCELLULAR LOCATION: Mitochondrion matrix {ECO:0000250|UniProtKB:Q3ZBF6}.	Beta oxidation of hexanoyl-CoA to butanoyl-CoA	1425.66	2	3.283e-14	98.943	0	9	29756000	16843000	37346000	10878000	42723000	35081000	By MS/MS	By MS/MS	By MS/MS	1.95124	3144	3216	11767;11768;11769;11770	22388;22389;22390;22391;22392;22393;22394;22395;22396	22390		1513
Q9CR57	Q9CR57	Rpl14	60S ribosomal protein L14	C*MQLTDFILK	54	63	54			1	1.02567	0.750718	1.09913	0.958507		0.0120182	0.0597948		ribosomal large subunit biogenesis [GO:0042273];rRNA processing [GO:0006364];translation [GO:0006412]	cytosol [GO:0005829];cytosolic large ribosomal subunit [GO:0022625];postsynaptic density [GO:0014069]	RNA binding [GO:0003723];structural constituent of ribosome [GO:0003735]		L13a-mediated translational silencing of Ceruloplasmin expression	1210.61	2	0.0010375	78.516	0	7	5620800	8512400	61380000	85271000	61055000	79333000	By MS/MS	By MS/MS	By MS/MS	1.92016	4056	4137;4138	15195;15196;15197;15198;15199	28923;28924;28925;28926;28927;28928;28929	28925		4126
P62281	P62281	Rps11	40S ribosomal protein S11	DVQIGDIVTVGEC*RPLSK	119	136	131			1	0.566821	0.729737	1.53507	0.943878		0.0875556	0.161673		translation [GO:0006412]	cytosol [GO:0005829];cytosolic small ribosomal subunit [GO:0022627]	rRNA binding [GO:0019843];structural constituent of ribosome [GO:0003735]		L13a-mediated translational silencing of Ceruloplasmin expression	1928	2;3	1.0451e-61	131.35	1	34	188710000	145300000	345010000	314590000	500650000	457360000	By MS/MS	By MS/MS	By MS/MS	1.05772	6786	6922	25348;25349;25350;25351;25352;25353;25354;25355;25356;25357;25358;25359;25360;25361	48193;48194;48195;48196;48197;48198;48199;48200;48201;48202;48203;48204;48205;48206;48207;48208;48209;48210;48211;48212;48213;48214;48215;48216;48217;48218;48219;48220;48221;48222;48223;48224;48225;48226	48195		1209
Q60932	Q60932	Vdac1	Voltage-dependent anion-selective channel protein 1	REHINLGC*DVDFDIAGPSIR	133	152	140			1	1.20766	0.90331	0.664886	0.925284		0.0276272	0.0854334		anion transport [GO:0006820];apoptotic process [GO:0006915];behavioral fear response [GO:0001662];chemical synaptic transmission [GO:0007268];epithelial cell differentiation [GO:0030855];learning [GO:0007612];mitochondrial calcium ion transmembrane transport [GO:0006851];negative regulation of apoptotic process [GO:0043066];negative regulation of calcium import into the mitochondrion [GO:0110099]…	membrane [GO:0016020];membrane raft [GO:0045121];mitochondrial inner membrane [GO:0005743];mitochondrial membrane [GO:0031966];mitochondrial nucleoid [GO:0042645];mitochondrial outer membrane [GO:0005741];mitochondrial permeability transition pore complex [GO:0005757];mitochondrion [GO:0005739];myelin sheath [GO:0043209];plasma membrane [GO:0005886];protein-containing complex [GO:0032991];synapti…	anion channel activity [GO:0005253];ceramide binding [GO:0097001];cholesterol binding [GO:0015485];identical protein binding [GO:0042802];ion channel binding [GO:0044325];nucleotide binding [GO:0000166];phosphatidylcholine binding [GO:0031210];porin activity [GO:0015288];protein kinase binding [GO:0019901];protein-containing complex binding [GO:0044877];voltage-gated anion channel activity [GO:00…	Multi-pass membrane protein {ECO:0000269|PubMed:18988731}.;Multi-pass membrane protein {ECO:0000269|PubMed:18988731}. Membrane raft {ECO:0000269|PubMed:25168729};SUBCELLULAR LOCATION: [Isoform Mt-VDAC1]: Mitochondrion outer membrane {ECO:0000269|PubMed:10716730};SUBCELLULAR LOCATION: [Isoform Pl-VDAC1]: Cell membrane {ECO:0000269|PubMed:10716730}	PINK1-PRKN Mediated Mitophagy	2226.09	3;4	2.0287e-97	123.58	1	27	38192000	31925000	94503000	74453000	179290000	84540000	By MS/MS	By MS/MS	By MS/MS	1.55866	31157	31878	116794;116795;116796;116797;116798;116799;116800	222555;222556;222557;222558;222559;222560;222561;222562;222563;222564;222565;222566;222567;222568;222569;222570;222571;222572;222573;222574;222575;222576;222577;222578;222579;222580;222581	222578		1925
Q9CY66	Q9CY66	Gar1	H/ACA ribonucleoprotein complex subunit 1	VVLLGEFMHPC*EDDIVC*K	81	98	91	97		2	0.923998	0.912461	0.934496	0.923651	+	4.74583e-05	0.0248626	+	snoRNA guided rRNA pseudouridine synthesis [GO:0000454];telomere maintenance via telomerase [GO:0007004]	box H/ACA snoRNP complex [GO:0031429];box H/ACA telomerase RNP complex [GO:0090661];Cajal body [GO:0015030];chromosome, telomeric region [GO:0000781];dense fibrillar component [GO:0001651];fibrillar center [GO:0001650];telomerase holoenzyme complex [GO:0005697]	box H/ACA snoRNA binding [GO:0034513];snoRNA binding [GO:0030515];telomerase RNA binding [GO:0070034]	SUBCELLULAR LOCATION: Nucleus, nucleolus {ECO:0000250}. Nucleus, Cajal body {ECO:0000250}. Note=Also localized to Cajal bodies (coiled bodies). {ECO:0000250}.	Telomere Extension By Telomerase	2045.96	3	2.5318e-05	28.212	0	7	20526000	13811000	25914000	16973000	12462000	32624000	By MS/MS	By MS/MS	By MS/MS	4.32369	40522	41444	153159;153160;153161	293338;293339;293340;293341;293342;293343;293344	293344		4245
P19157;P46425	P19157	Gstp1;Gstp2	Glutathione S-transferase P 1;Glutathione S-transferase P 2	PTC*LYGQLPK	46	55	48			1	2.05308	-0.558172	1.24858	0.914496		0.35792	0.444513		animal organ regeneration [GO:0031100];cellular response to cell-matrix adhesion [GO:0071460];cellular response to epidermal growth factor stimulus [GO:0071364];cellular response to glucocorticoid stimulus [GO:0071385];cellular response to insulin stimulus [GO:0032869];cellular response to lipopolysaccharide [GO:0071222];common myeloid progenitor cell proliferation [GO:0035726];glutathione deriva…	cytoplasm [GO:0005737];cytosol [GO:0005829];mitochondrion [GO:0005739];nucleus [GO:0005634];plasma membrane [GO:0005886];protein-containing complex [GO:0032991];TRAF2-GSTP1 complex [GO:0097057]	dinitrosyl-iron complex binding [GO:0035731];drug binding [GO:0008144];fatty acid binding [GO:0005504];glutathione peroxidase activity [GO:0004602];glutathione transferase activity [GO:0004364];JUN kinase binding [GO:0008432];kinase regulator activity [GO:0019207];protein kinase binding [GO:0019901];S-nitrosoglutathione binding [GO:0035730]	SUBCELLULAR LOCATION: Cytoplasm {ECO:0000250}. Mitochondrion {ECO:0000250}. Nucleus {ECO:0000250}. Note=The 83 N-terminal amino acids function as un uncleaved transit peptide, and arginine residues within it are crucial for mitochondrial localization. {ECO:0000250}.	Glutathione conjugation	1118.58	2	5.7722e-56	133.98	0	19	40537000	29434000	111340000	58763000	132460000	36172000	By MS/MS	By MS/MS	By MS/MS	0.446214	29305	30008	110954;110955;110956;110957;110958;110959;110960;110961;110962	211969;211970;211971;211972;211973;211974;211975;211976;211977;211978;211979;211980;211981;211982;211983;211984;211985;211986;211987	211982		697
Q6PDQ2	Q6PDQ2	Chd4	Chromodomain-helicase-DNA-binding protein 4	AYHMVC*LDPDMEK	384	396	389			1	1.07479	0.934856	0.715706	0.908451		0.0129742	0.0611882		chromatin organization [GO:0006325];negative regulation of transcription by RNA polymerase II [GO:0000122];terminal button organization [GO:0072553]	centrosome [GO:0005813];cytoplasm [GO:0005737];nucleoplasm [GO:0005654];nucleus [GO:0005634];NuRD complex [GO:0016581];protein-containing complex [GO:0032991];protein-DNA complex [GO:0032993];RNA polymerase II transcription regulator complex [GO:0090575]	ATP binding [GO:0005524];DNA binding [GO:0003677];DNA helicase activity [GO:0003678];histone deacetylase binding [GO:0042826];hydrolase activity [GO:0016787];metal ion binding [GO:0046872];nucleosome-dependent ATPase activity [GO:0070615];RNA polymerase II repressing transcription factor binding [GO:0001103];transcription factor binding [GO:0008134]	SUBCELLULAR LOCATION: Nucleus {ECO:0000250}. Cytoplasm, cytoskeleton, microtubule organizing center, centrosome {ECO:0000250}. Note=Associates with centrosomes in interphase. {ECO:0000250}.	HDACs deacetylate histones	1550.66	3	0.00012051	62.924	0	10	12439000	14143000	4360400	5339200	29753000	15034000	By MS/MS	By MS/MS	By MS/MS	1.88692	3810	3888	14422;14423;14424	27443;27444;27445;27446;27447;27448;27449;27450;27451;27452	27451		2274
Q8K363	Q8K363	Ddx18	ATP-dependent RNA helicase DDX18	EVATVDGLEQGYVVC*PSEK	383	401	397			1	0.612598	0.8666	1.15651	0.878568		0.0305282	0.089379		cellular response to estradiol stimulus [GO:0071392];maturation of LSU-rRNA from tricistronic rRNA transcript (SSU-rRNA, 5.8S rRNA, LSU-rRNA) [GO:0000463]	chromosome [GO:0005694];nucleolus [GO:0005730]	ATP binding [GO:0005524];hydrolase activity [GO:0016787];RNA binding [GO:0003723];RNA helicase activity [GO:0003724]	SUBCELLULAR LOCATION: Nucleus, nucleolus {ECO:0000250|UniProtKB:Q9NVP1}. Chromosome {ECO:0000250|UniProtKB:Q9NVP1}.		2021.96	2	5.5025e-07	43.382	0	9	4049700	3796100	5907500	8163800	8049300	6914100	By MS/MS	By MS/MS	By MS/MS	1.5153	10191	10370	36645;36646;36647;36648	69311;69312;69313;69314;69315;69316;69317;69318;69319	69315		3242
Q60930	Q60930	Vdac2	Voltage-dependent anion-selective channel protein 2	WNTDNTLGTEIAIEDQIC*QGLK	87	108	104			1	0.777312	0.771813	1.03379	0.860972		0.00992624	0.057903		anion transport [GO:0006820];binding of sperm to zona pellucida [GO:0007339];mitochondrial outer membrane permeabilization [GO:0097345];negative regulation of intrinsic apoptotic signaling pathway [GO:2001243];negative regulation of protein polymerization [GO:0032272]	acrosomal vesicle [GO:0001669];membrane [GO:0016020];membrane raft [GO:0045121];mitochondrial inner membrane [GO:0005743];mitochondrial membrane [GO:0031966];mitochondrial nucleoid [GO:0042645];mitochondrial outer membrane [GO:0005741];mitochondrion [GO:0005739];myelin sheath [GO:0043209];pore complex [GO:0046930];synaptic vesicle [GO:0008021]	ceramide binding [GO:0097001];cholesterol binding [GO:0015485];nucleotide binding [GO:0000166];phosphatidylcholine binding [GO:0031210];porin activity [GO:0015288];voltage-gated anion channel activity [GO:0008308]	SUBCELLULAR LOCATION: Mitochondrion outer membrane {ECO:0000250|UniProtKB:P45880}. Membrane {ECO:0000250|UniProtKB:P45880}. Note=May localize to non-mitochondrial membranes. {ECO:0000250|UniProtKB:P45880}.	Ub-specific processing proteases	2461.18	2;3	1.6322e-140	135.58	0	11	47509000	32733000	69878000	36514000	164150000	141780000	By MS/MS	By MS/MS	By MS/MS	2.00322	41194	42125	155596;155597;155598;155599;155600;155601;155602;155603	298014;298015;298016;298017;298018;298019;298020;298021;298022;298023;298024	298024		1923
O54962	O54962	Banf1	Barrier-to-autointegration factor;Barrier-to-autointegration factor, N-terminally processed	EWC*DAFL	83	89	85			1	0.798613	0.818329	0.846121	0.821021	+	0.000281592	0.0248626	+	chromosome condensation [GO:0030261];chromosome segregation [GO:0007059];DNA integration [GO:0015074];establishment of integrated proviral latency [GO:0075713];negative regulation of viral genome replication [GO:0045071]	condensed chromosome [GO:0000793];cytoplasm [GO:0005737];cytosol [GO:0005829];nuclear envelope [GO:0005635];nucleoplasm [GO:0005654];nucleus [GO:0005634]	DNA binding [GO:0003677];enzyme binding [GO:0019899];identical protein binding [GO:0042802];LEM domain binding [GO:0097726];protein C-terminus binding [GO:0008022];protein homodimerization activity [GO:0042803];protein N-terminus binding [GO:0047485]	SUBCELLULAR LOCATION: [Barrier-to-autointegration factor, N-terminally processed]: Nucleus {ECO:0000250|UniProtKB:O75531}. Cytoplasm {ECO:0000250|UniProtKB:O75531}. Chromosome {ECO:0000250|UniProtKB:O75531}. Nucleus envelope {ECO:0000250|UniProtKB:O75531}. Note=Significantly enriched at the nuclear inner membrane, diffusely throughout the nucleus during interphase and concentrated at the chromoso…	Nuclear Envelope Breakdown	882.358	1	9.7425e-05	80.999	0	3	117000000	112300000	94500000	86023000	144260000	99453000	By MS/MS	By MS/MS	By MS/MS	3.55038	10477	10663	37601;37602;37603	71113;71114;71115	71114		359
P51150	P51150	Rab7a	Ras-related protein Rab-7a	GADC*C*VLVFDVTAPNTFK	80	97	83	84		2	0.900066	0.874442	0.675194	0.816567		0.00749062	0.0529154		autophagosome assembly [GO:0000045];bone resorption [GO:0045453];early endosome to late endosome transport [GO:0045022];endosome to lysosome transport [GO:0008333];endosome to plasma membrane protein transport [GO:0099638];epidermal growth factor catabolic process [GO:0007174];establishment of vesicle localization [GO:0051650];intracellular protein transport [GO:0006886];lipid catabolic process […	alveolar lamellar body [GO:0097208];anchored component of synaptic vesicle membrane [GO:0098993];autophagosome membrane [GO:0000421];cytoplasm [GO:0005737];cytoplasmic vesicle [GO:0031410];cytosol [GO:0005829];endosome [GO:0005768];endosome membrane [GO:0010008];extrinsic component of lysosome membrane [GO:0032419];Golgi apparatus [GO:0005794];late endosome [GO:0005770];late endosome membrane [GO…	G protein activity [GO:0003925];GDP binding [GO:0019003];GTP binding [GO:0005525];GTPase activity [GO:0003924];retromer complex binding [GO:1905394];small GTPase binding [GO:0031267]	Cytoplasmic side {ECO:0000305}. Cytoplasmic vesicle, autophagosome membrane {ECO:0000250|UniProtKB:P51149};Cytoplasmic side {ECO:0000305}. Late endosome membrane {ECO:0000250|UniProtKB:P51149};Cytoplasmic side {ECO:0000305}. Lipid droplet {ECO:0000269|PubMed:23708524}. Endosome membrane {ECO:0000250|UniProtKB:P51149}. Cytoplasmic vesicle {ECO:0000269|PubMed:23179371}. Note=Colocalizes with OSBPL1…	MHC class II antigen presentation	1898.89	2	1.4164e-15	79.633	0	12	11518000	6969200	32282000	22164000	41990000	29541000	By MS/MS	By MS/MS	By MS/MS	2.12548	12895	13133	47031;47032;47033;47034	89704;89705;89706;89707;89708;89709;89710;89711;89712;89713;89714;89715	89712		1003
E9PVX6	E9PVX6	Mki67	Proliferation marker protein Ki-67	SIEC*DIR	32	38	35			1	0.826197	0.736764	0.886309	0.816424	+	0.00281982	0.0429611	+	cell population proliferation [GO:0008283];cholangiocyte proliferation [GO:1990705];hepatocyte proliferation [GO:0072574];meiotic cell cycle [GO:0051321];regulation of chromatin organization [GO:1902275];regulation of chromosome segregation [GO:0051983];regulation of mitotic nuclear division [GO:0007088]	chromosome [GO:0005694];chromosome, centromeric region [GO:0000775];condensed chromosome [GO:0000793];cytoplasm [GO:0005737];nuclear body [GO:0016604];nucleolus [GO:0005730];nucleoplasm [GO:0005654];nucleus [GO:0005634]	ATP binding [GO:0005524];DNA binding [GO:0003677];protein C-terminus binding [GO:0008022]	SUBCELLULAR LOCATION: Chromosome {ECO:0000269|PubMed:12355204, ECO:0000269|PubMed:8834799}. Nucleus {ECO:0000269|PubMed:12355204, ECO:0000269|PubMed:8834799}. Nucleus, nucleolus {ECO:0000269|PubMed:12355204, ECO:0000269|PubMed:8834799}. Note=Associates with the surface of the mitotic chromosome, the perichromosomal layer, and covers a substantial fraction of the mitotic chromosome surface (PubMed…		834.391	2	3.115e-07	107.74	0	11	22111000	15262000	20450000	17628000	15175000	8532300	By MS/MS	By MS/MS	By MS/MS	2.54978	32838	33593	122726;122727;122728	233368;233369;233370;233371;233372;233373;233374;233375;233376;233377;233378	233370		157
Q64287	Q64287	Irf4	Interferon regulatory factor 4	ELTTTSPEGC*R	265	275	274			1	0.745989	0.729416	0.970282	0.815229		0.00895628	0.0563645		defense response to protozoan [GO:0042832];histone H3 acetylation [GO:0043966];histone H4 acetylation [GO:0043967];immune system process [GO:0002376];myeloid dendritic cell differentiation [GO:0043011];negative regulation of toll-like receptor signaling pathway [GO:0034122];positive regulation of cold-induced thermogenesis [GO:0120162];positive regulation of DNA binding [GO:0043388];positive regu…	cytosol [GO:0005829];nucleoplasm [GO:0005654];nucleosome [GO:0000786];nucleus [GO:0005634]	cis-regulatory region sequence-specific DNA binding [GO:0000987];DNA-binding transcription activator activity, RNA polymerase II-specific [GO:0001228];DNA-binding transcription factor activity [GO:0003700];DNA-binding transcription factor activity, RNA polymerase II-specific [GO:0000981];RNA polymerase II cis-regulatory region sequence-specific DNA binding [GO:0000978];sequence-specific DNA bindi…	SUBCELLULAR LOCATION: Nucleus.		1192.54	2	0.0025322	56.563	0	5	9287000	4845800	8842700	6141900	3946400	1617100	By MS/MS	By MS/MS	By MS/MS	2.04787	9155	9319	33449;33450;33451	63388;63389;63390;63391;63392	63392		2097
P62918	P62918	Rpl8	60S ribosomal protein L8	AQLNIGNVLPVGTMPEGTIVC*C*LEEK	94	119	114	115		2	0.667172	0.973862	0.783764	0.808266		0.0120079	0.0597948		cytoplasmic translation [GO:0002181]	cytosol [GO:0005829];cytosolic large ribosomal subunit [GO:0022625];polysomal ribosome [GO:0042788];postsynapse [GO:0098794];postsynaptic density [GO:0014069];synapse [GO:0045202]	RNA binding [GO:0003723];rRNA binding [GO:0019843];structural constituent of ribosome [GO:0003735]	SUBCELLULAR LOCATION: Cytoplasm {ECO:0000250|UniProtKB:P62917}.	L13a-mediated translational silencing of Ceruloplasmin expression	2727.36	2;3	3.4611e-193	93.633	0	24	48440000	42283000	236610000	219890000	339290000	304990000	By MS/MS	By MS/MS	By MS/MS	1.92053	2835	2906	10678;10679;10680;10681;10682;10683;10684;10685;10686;10687;10688;10689	20434;20435;20436;20437;20438;20439;20440;20441;20442;20443;20444;20445;20446;20447;20448;20449;20450;20451;20452;20453;20454;20455;20456;20457	20451		1259
Q8BVY0	Q8BVY0	Rsl1d1	Ribosomal L1 domain-containing protein 1	VPLPHSILSESSDVC*LFTK	82	100	96			1	0.717139	1.11294	0.576726	0.802268		0.0377863	0.102449		maturation of LSU-rRNA [GO:0000470];regulation of apoptotic process [GO:0042981];regulation of cellular senescence [GO:2000772];regulation of protein localization [GO:0032880]	90S preribosome [GO:0030686];chromosome [GO:0005694];nucleolus [GO:0005730]	mRNA 3'-UTR binding [GO:0003730];mRNA 5'-UTR binding [GO:0048027];RNA binding [GO:0003723]	SUBCELLULAR LOCATION: Nucleus, nucleolus {ECO:0000250|UniProtKB:O76021}.		2071.07	3	1.7073e-21	72.421	0	9	7501200	5259000	89878000	10045000	292090000	254300000	By MS/MS	By MS/MS	By MS/MS	1.42267	39639	40552	149903;149904;149905;149906;149907	287127;287128;287129;287130;287131;287132;287133;287134;287135	287133		2861
O08709	O08709	Prdx6	Peroxiredoxin-6	DFTPVC*TTELGR	42	53	47			1	0.805199	0.827036	0.76007	0.797435	+	0.00061081	0.0284231		bleb assembly [GO:0032060];cell redox homeostasis [GO:0045454];cellular oxidant detoxification [GO:0098869];glycerophospholipid catabolic process [GO:0046475];hydrogen peroxide catabolic process [GO:0042744];positive regulation of mRNA splicing, via spliceosome [GO:0048026];response to oxidative stress [GO:0006979];response to reactive oxygen species [GO:0000302]	cytoplasm [GO:0005737];cytosol [GO:0005829];lysosome [GO:0005764];mitochondrion [GO:0005739];nucleus [GO:0005634];perinuclear region of cytoplasm [GO:0048471]	1-acylglycerophosphocholine O-acyltransferase activity [GO:0047184];calcium-independent phospholipase A2 activity [GO:0047499];glutathione peroxidase activity [GO:0004602];identical protein binding [GO:0042802];peroxidase activity [GO:0004601];peroxiredoxin activity [GO:0051920];phospholipase A2 activity (consuming 1,2-dipalmitoylphosphatidylcholine) [GO:0102567];phospholipase A2 activity [GO:000…	SUBCELLULAR LOCATION: Cytoplasm {ECO:0000250|UniProtKB:O35244}. Lysosome {ECO:0000250|UniProtKB:O35244}. Note=Also found in lung secretory organelles (lamellar bodies). {ECO:0000250|UniProtKB:O35244}.	Detoxification of Reactive Oxygen Species	1337.63	2	3.4437e-111	150.35	0	19	191680000	132120000	155920000	166970000	198360000	199880000	By MS/MS	By MS/MS	By MS/MS	3.21409	4877	4971	18050;18051;18052;18053	34254;34255;34256;34257;34258;34259;34260;34261;34262;34263;34264;34265;34266;34267;34268;34269;34270;34271;34272	34266		222
Q6ZQL4	Q6ZQL4	Wdr43	WD repeat-containing protein 43	LHQEYVPSAHLSGTC*TC*LAWAPAR	48	71	62	64		2	0.782015	0.89838	0.709367	0.796587	+	0.00474148	0.0462144		positive regulation of rRNA processing [GO:2000234];positive regulation of transcription by RNA polymerase I [GO:0045943];regulation of stem cell population maintenance [GO:2000036];regulation of transcription elongation from RNA polymerase II promoter [GO:0034243];rRNA processing [GO:0006364]	chromatin [GO:0000785];fibrillar center [GO:0001650];nucleolus [GO:0005730];nucleoplasm [GO:0005654]	RNA binding [GO:0003723];RNA polymerase II complex binding [GO:0000993];transcription elongation regulator activity [GO:0003711]	SUBCELLULAR LOCATION: Nucleus, nucleolus {ECO:0000269|PubMed:31128943}. Nucleus, nucleolus fibrillar center {ECO:0000250|UniProtKB:Q15061}. Nucleus, nucleoplasm {ECO:0000269|PubMed:31128943}.	Major pathway of rRNA processing in the nucleolus and cytosol	2610.25	4	1.755e-55	76.417	0	25	18935000	6697600	31457000	23806000	125560000	77749000	By MS/MS	By MS/MS	By MS/MS	2.32409	21627	22045	82005;82006;82007;82008;82009	157455;157456;157457;157458;157459;157460;157461;157462;157463;157464;157465;157466;157467;157468;157469;157470;157471;157472;157473;157474;157475;157476;157477;157478;157479	157472		2344
Q8BTM8	Q8BTM8	Flna	Filamin-A	LQVEPAVDTSGVQC*YGPGIEGQGVFR	1247	1272	1260			1	0.759193	0.617458	0.987113	0.787922		0.018167	0.0687953		actin crosslink formation [GO:0051764];actin cytoskeleton organization [GO:0030036];actin cytoskeleton reorganization [GO:0031532];adenylate cyclase-inhibiting dopamine receptor signaling pathway [GO:0007195];angiogenesis [GO:0001525];blood vessel remodeling [GO:0001974];cell-cell junction organization [GO:0045216];cerebral cortex development [GO:0021987];cilium assembly [GO:0060271];cytoplasmic …	actin cytoskeleton [GO:0015629];actin filament [GO:0005884];actin filament bundle [GO:0032432];apical dendrite [GO:0097440];axonal growth cone [GO:0044295];brush border [GO:0005903];cell cortex [GO:0005938];cell-cell junction [GO:0005911];cortical cytoskeleton [GO:0030863];cytoplasm [GO:0005737];cytosol [GO:0005829];dendritic shaft [GO:0043198];glutamatergic synapse [GO:0098978];growth cone [GO:0…	actin binding [GO:0003779];actin filament binding [GO:0051015];Fc-gamma receptor I complex binding [GO:0034988];G protein-coupled receptor binding [GO:0001664];GTPase binding [GO:0051020];ion channel binding [GO:0044325];kinase binding [GO:0019900];mu-type opioid receptor binding [GO:0031852];potassium channel regulator activity [GO:0015459];protein homodimerization activity [GO:0042803];protein …	SUBCELLULAR LOCATION: Cytoplasm, cell cortex {ECO:0000250}. Cytoplasm, cytoskeleton {ECO:0000269|PubMed:25358863}. Perikaryon {ECO:0000269|PubMed:25358863}. Cell projection, growth cone {ECO:0000269|PubMed:25358863}. Note=Colocalizes with CPMR1 in the central region of DRG neuron growth cone (PubMed:25358863). Following SEMA3A stimulation of DRG neurons, colocalizes with F-actin (PubMed:25358863)…	Platelet degranulation	2705.31	3	5.4658e-34	62.677	0	11	61016000	28365000	47420000	30948000	37594000	29472000	By MS/MS	By MS/MS	By MS/MS	1.74072	23930	24394	90811;90812;90813	174332;174333;174334;174335;174336;174337;174338;174339;174340;174341;174342	174336		2815
Q60710	Q60710	Samhd1	Deoxynucleoside triphosphate triphosphohydrolase SAMHD1	IC*EVEYK	372	378	373			1	0.804275	0.58195	0.957107	0.781111		0.0188936	0.0699426		cellular response to DNA damage stimulus [GO:0006974];dATP catabolic process [GO:0046061];defense response to virus [GO:0051607];deoxyribonucleotide catabolic process [GO:0009264];dGTP catabolic process [GO:0006203];DNA strand resection involved in replication fork processing [GO:0110025];double-strand break repair via homologous recombination [GO:0000724];innate immune response [GO:0045087];nega…	nucleoplasm [GO:0005654];nucleus [GO:0005634];plasma membrane [GO:0005886];site of double-strand break [GO:0035861];tetraspanin-enriched microdomain [GO:0097197]	dGTP binding [GO:0032567];dGTPase activity [GO:0008832];GTP binding [GO:0005525];identical protein binding [GO:0042802];nucleic acid binding [GO:0003676];ribonuclease activity [GO:0004540];RNA binding [GO:0003723];single-stranded DNA binding [GO:0003697];triphosphoric monoester hydrolase activity [GO:0016793];zinc ion binding [GO:0008270]	SUBCELLULAR LOCATION: Nucleus {ECO:0000250|UniProtKB:Q9Y3Z3}. Chromosome {ECO:0000250|UniProtKB:Q9Y3Z3}. Note=Localizes to sites of DNA double-strand breaks in response to DNA damage. {ECO:0000250|UniProtKB:Q9Y3Z3}.	Nucleobase catabolism	882.416	2	0.0067684	76.035	0	2	13892000	7958300	21684000	10607000	5063100	2637800	By MS/MS	By MS/MS	By MS/MS	1.72369	16474	16791	61043;61044;61045	116907;116908	116908		1891
Q61166	Q61166	Mapre1	Microtubule-associated protein RP/EB family member 1	NIELIC*QENEGENDPVLQR	223	241	228			1	0.718994	0.861153	0.746339	0.775495	+	0.00313888	0.0429611		cell division [GO:0051301];cell migration [GO:0016477];microtubule bundle formation [GO:0001578];microtubule polymerization [GO:0046785];negative regulation of microtubule polymerization [GO:0031115];non-motile cilium assembly [GO:1905515];positive regulation of microtubule plus-end binding [GO:1903033];positive regulation of microtubule polymerization [GO:0031116];protein localization to centros…	cell projection [GO:0042995];cell projection membrane [GO:0031253];centrosome [GO:0005813];ciliary basal body [GO:0036064];cortical microtubule cytoskeleton [GO:0030981];cytoplasmic microtubule [GO:0005881];focal adhesion [GO:0005925];Golgi apparatus [GO:0005794];microtubule [GO:0005874];microtubule cytoskeleton [GO:0015630];microtubule organizing center [GO:0005815];microtubule plus-end [GO:0035…	identical protein binding [GO:0042802];microtubule plus-end binding [GO:0051010];protein kinase binding [GO:0019901]	SUBCELLULAR LOCATION: Cytoplasm, cytoskeleton {ECO:0000269|PubMed:21357749, ECO:0000269|PubMed:24706950}. Cytoplasm, cytoskeleton, microtubule organizing center, centrosome {ECO:0000250|UniProtKB:Q15691}. Note=Associated with the microtubule network at the growing distal tip of microtubules (PubMed:21357749). Also enriched at the centrosome (By similarity). {ECO:0000250|UniProtKB:Q15691, ECO:0000…	Amplification of signal from unattached kinetochores via a MAD2 inhibitory signal	2212.04	2;3	1.347e-175	220.9	0	22	120340000	35797000	55925000	37782000	49875000	47077000	By MS/MS	By MS/MS	By MS/MS	2.50323	27113	27763	102721;102722;102723;102724;102725	196618;196619;196620;196621;196622;196623;196624;196625;196626;196627;196628;196629;196630;196631;196632;196633;196634;196635;196636;196637;196638;196639	196627		1962
Q9QXB9	Q9QXB9	Drg2	Developmentally-regulated GTP-binding protein 2	EDC*SPDDFIDVIVGNR	221	236	223			1	0.853263	0.449003	1.00638	0.76955		0.0436423	0.110541		cytoplasmic translation [GO:0002181]	cytoplasm [GO:0005737];cytosol [GO:0005829];intracellular membrane-bounded organelle [GO:0043231];mitochondrion [GO:0005739];nucleoplasm [GO:0005654];nucleus [GO:0005634]	GTP binding [GO:0005525];GTPase activity [GO:0003924];metal ion binding [GO:0046872];RNA binding [GO:0003723]	SUBCELLULAR LOCATION: Nucleus {ECO:0000250|UniProtKB:P55039}. Cytoplasm {ECO:0000250|UniProtKB:P55039}.		1792.79	2;3	9.6002e-34	105.17	0	17	13426000	11437000	28562000	23182000	17484000	15344000	By MS/MS	By MS/MS	By MS/MS	1.36009	7412	7557	27443;27444;27445;27446;27447;27448	52234;52235;52236;52237;52238;52239;52240;52241;52242;52243;52244;52245;52246;52247;52248;52249;52250	52241		4941
P04187	P04187	Gzmb	Granzyme B(G,H)	C*IPHPDYNPK	94	103	94			1	0.482655	0.666348	1.15061	0.766537		0.0613929	0.132416		apoptotic process [GO:0006915];cytolysis [GO:0019835];granzyme-mediated programmed cell death signaling pathway [GO:0140507];natural killer cell mediated cytotoxicity [GO:0042267];proteolysis involved in cellular protein catabolic process [GO:0051603];pyroptosis [GO:0070269];T cell mediated cytotoxicity [GO:0001913]	cytolytic granule [GO:0044194];cytoplasm [GO:0005737];cytosol [GO:0005829];extracellular region [GO:0005576];intracellular membrane-bounded organelle [GO:0043231]	serine-type endopeptidase activity [GO:0004252];serine-type peptidase activity [GO:0008236]	SUBCELLULAR LOCATION: Secreted {ECO:0000250|UniProtKB:P10144}. Cytolytic granule {ECO:0000250|UniProtKB:P10144}. Note=Delivered into the target cell by perforin. {ECO:0000250|UniProtKB:P10144}.	Activation, myristolyation of BID and translocation to mitochondria	1182.55	2;3	0.0004678	81.296	0	12	185590000	130020000	317690000	288360000	36042000	21212000	By MS/MS	By MS/MS	By MS/MS	1.21188	3991	4070	14997;14998;14999;15000;15001;15002;15003;15004;15005;15006	28573;28574;28575;28576;28577;28578;28579;28580;28581;28582;28583;28584	28580		529
P35282	P35282	Rab21	Ras-related protein Rab-21	GIEELFLDLC*K	166	176	175			1	0.906972	0.653577	0.723122	0.761224		0.00971681	0.057903		anterograde axonal transport [GO:0008089];intracellular protein transport [GO:0006886];positive regulation of dendrite morphogenesis [GO:0050775];positive regulation of early endosome to late endosome transport [GO:2000643];positive regulation of receptor-mediated endocytosis [GO:0048260];protein stabilization [GO:0050821];Rab protein signal transduction [GO:0032482];regulation of axon extension …	axon cytoplasm [GO:1904115];cleavage furrow [GO:0032154];cytoplasmic side of early endosome membrane [GO:0098559];cytoplasmic side of plasma membrane [GO:0009898];cytoplasmic vesicle membrane [GO:0030659];early endosome [GO:0005769];endomembrane system [GO:0012505];endoplasmic reticulum membrane [GO:0005789];endosome [GO:0005768];Golgi cisterna membrane [GO:0032580];neuron projection [GO:0043005]…	GDP binding [GO:0019003];GTP binding [GO:0005525];GTPase activity [GO:0003924]	Lipid-anchor {ECO:0000305}. Golgi apparatus, trans-Golgi network {ECO:0000269|PubMed:19745841}. Golgi apparatus membrane {ECO:0000269|PubMed:16754960}. Early endosome membrane {ECO:0000269|PubMed:16754960}. Cytoplasmic vesicle membrane {ECO:0000269|PubMed:16754960}. Cleavage furrow {ECO:0000269|PubMed:18804435}. Cell projection, neuron projection {ECO:0000269|PubMed:19745841}. Note=Colocalizes wi…	RAB geranylgeranylation	1278.65	2	0.00023421	99.653	0	18	16567000	10395000	43424000	23338000	34298000	23064000	By MS/MS	By MS/MS	By MS/MS	2.01248	13885	14142	50883;50884;50885;50886;50887	97044;97045;97046;97047;97048;97049;97050;97051;97052;97053;97054;97055;97056;97057;97058;97059;97060;97061	97058		844
P05202	P05202	Got2	Aspartate aminotransferase, mitochondrial	EGSSHNWQHITDQIGMFC*FTGLKPEQVER	365	393	382			1	0.369444	0.958458	0.955135	0.761012		0.0602669	0.131362		2-oxoglutarate metabolic process [GO:0006103];aspartate biosynthetic process [GO:0006532];aspartate catabolic process [GO:0006533];aspartate metabolic process [GO:0006531];cellular amino acid metabolic process [GO:0006520];dicarboxylic acid metabolic process [GO:0043648];fatty acid transport [GO:0015908];female pregnancy [GO:0007565];glutamate catabolic process to 2-oxoglutarate [GO:0019551];glut…	cell surface [GO:0009986];mitochondrial inner membrane [GO:0005743];mitochondrial matrix [GO:0005759];mitochondrion [GO:0005739];myelin sheath [GO:0043209];perikaryon [GO:0043204];plasma membrane [GO:0005886];protein-containing complex [GO:0032991];sarcolemma [GO:0042383];T-tubule [GO:0030315]	amino acid binding [GO:0016597];carboxylic acid binding [GO:0031406];enzyme binding [GO:0019899];identical protein binding [GO:0042802];kynurenine-oxoglutarate transaminase activity [GO:0016212];L-aspartate:2-oxoglutarate aminotransferase activity [GO:0004069];phospholipid binding [GO:0005543];pyridoxal phosphate binding [GO:0030170]	SUBCELLULAR LOCATION: Mitochondrion matrix. Cell membrane {ECO:0000269|PubMed:7878064}.	Glyoxylate metabolism and glycine degradation	3373.56	4;5	1.2485e-127	98.967	1	15	155720000	35778000	52405000	48030000	136310000	83751000	By MS/MS	By MS/MS	By MS/MS	1.21992	8256	8411	30176;30177;30178;30179;30180;30181	57156;57157;57158;57159;57160;57161;57162;57163;57164;57165;57166;57167;57168;57169;57170	57167		540
P62242	P62242	Rps8	40S ribosomal protein S8	NC*IVLIDSTPYR	99	110	100			1	0.798613	0.768803	0.704119	0.757179	+	0.00135403	0.0314701	+	maturation of SSU-rRNA from tricistronic rRNA transcript (SSU-rRNA, 5.8S rRNA, LSU-rRNA) [GO:0000462];translation [GO:0006412]	cytosol [GO:0005829];cytosolic small ribosomal subunit [GO:0022627];endoplasmic reticulum [GO:0005783];membrane [GO:0016020];ribonucleoprotein complex [GO:1990904]	structural constituent of ribosome [GO:0003735]	Lipid-anchor {ECO:0000250|UniProtKB:P62241}. Note=Localized in cytoplasmic mRNP granules containing untranslated mRNAs. {ECO:0000250}.;SUBCELLULAR LOCATION: Cytoplasm {ECO:0000250}. Membrane {ECO:0000250|UniProtKB:P62241}	L13a-mediated translational silencing of Ceruloplasmin expression	1392.71	2	0	258	0	44	7583500	142930000	233200000	188150000	245730000	45828000	By MS/MS	By MS/MS	By MS/MS	2.86837	26682	27325	101169;101170;101171;101172;101173;101174;101175;101176;101177;101178;101179;101180;101181;101182;101183;101184;101185;101186;101187;101188;101189;101190	193612;193613;193614;193615;193616;193617;193618;193619;193620;193621;193622;193623;193624;193625;193626;193627;193628;193629;193630;193631;193632;193633;193634;193635;193636;193637;193638;193639;193640;193641;193642;193643;193644;193645;193646;193647;193648;193649;193650;193651;193652;193653;193654;193655	193629		1200
Q6PB66	Q6PB66	Lrpprc	Leucine-rich PPR motif-containing protein, mitochondrial	VGVDPDQETYINYVFPC*FDSAQSVR	467	491	483			1	1.12345	0.635004	0.500454	0.752968		0.0577628	0.128547		mRNA transport [GO:0051028];negative regulation of mitochondrial RNA catabolic process [GO:0000961];regulation of mitochondrial translation [GO:0070129]	condensed nuclear chromosome [GO:0000794];cytoplasm [GO:0005737];cytoskeleton [GO:0005856];microtubule [GO:0005874];mitochondrial nucleoid [GO:0042645];mitochondrion [GO:0005739];nuclear inner membrane [GO:0005637];nuclear outer membrane [GO:0005640];nucleoplasm [GO:0005654];nucleus [GO:0005634];perinuclear region of cytoplasm [GO:0048471];ribonucleoprotein complex [GO:1990904]	beta-tubulin binding [GO:0048487];RNA binding [GO:0003723];single-stranded DNA binding [GO:0003697];ubiquitin protein ligase binding [GO:0031625]	SUBCELLULAR LOCATION: Mitochondrion {ECO:0000250}. Nucleus {ECO:0000269|PubMed:12071956}. Nucleus, nucleoplasm {ECO:0000250}. Nucleus inner membrane {ECO:0000250}. Nucleus outer membrane {ECO:0000250}.	TP53 Regulates Metabolic Genes	2848.3	3	0.00017503	32.264	0	9	10713000	7668200	17983000	8557800	8682300	7503700	By MS/MS	By MS/MS	By MS/MS	1.23835	38404	39280	144549;144550;144551	276772;276773;276774;276775;276776;276777;276778;276779;276780	276778		2258
P07901	P07901	Hsp90aa1	Heat shock protein HSP 90-alpha	HGLEVIYMIEPIDEYC*VQQLK	515	535	530			1	0.581763	1.09747	0.540097	0.739776		0.0539994	0.124162		activation of innate immune response [GO:0002218];axon extension [GO:0048675];cellular response to heat [GO:0034605];cellular response to virus [GO:0098586];central nervous system neuron axonogenesis [GO:0021955];chaperone-mediated protein complex assembly [GO:0051131];establishment of cell polarity [GO:0030010];neuron migration [GO:0001764];nitric oxide biosynthetic process [GO:0006809];positive…	apical plasma membrane [GO:0016324];axonal growth cone [GO:0044295];basolateral plasma membrane [GO:0016323];brush border membrane [GO:0031526];cell surface [GO:0009986];collagen-containing extracellular matrix [GO:0062023];cytoplasm [GO:0005737];cytosol [GO:0005829];dendritic growth cone [GO:0044294];melanosome [GO:0042470];mitochondrion [GO:0005739];myelin sheath [GO:0043209];neuron projection …	ATP binding [GO:0005524];ATPase activity [GO:0016887];CTP binding [GO:0002135];dATP binding [GO:0032564];disordered domain specific binding [GO:0097718];DNA polymerase binding [GO:0070182];GTP binding [GO:0005525];GTPase binding [GO:0051020];histone deacetylase binding [GO:0042826];identical protein binding [GO:0042802];ion channel binding [GO:0044325];mRNA binding [GO:0003729];nitric-oxide synth…	SUBCELLULAR LOCATION: Nucleus {ECO:0000269|PubMed:22431752}. Cytoplasm {ECO:0000269|PubMed:11751894, ECO:0000269|PubMed:22431752, ECO:0000269|PubMed:27496612, ECO:0000269|PubMed:27686098}. Melanosome {ECO:0000250|UniProtKB:P07900}. Cell membrane {ECO:0000250|UniProtKB:P07900}. Mitochondrion {ECO:0000250|UniProtKB:P07900}.	Signaling by ERBB2	2519.24	2;3	2.1956e-31	89.049	0	24	296520000	22217000	65422000	16642000	138140000	27501000	By MS/MS	By MS/MS	By MS/MS	1.26761	15666	15959;15960	57791;57792;57793;57794;57795;57796;57797;57798;57799;57800	110213;110214;110215;110216;110217;110218;110219;110220;110221;110222;110223;110224;110225;110226;110227;110228;110229;110230;110231;110232;110233;110234;110235;110236	110217	98	552
P61514	P61514	Rpl37a	60S ribosomal protein L37a	AVGIWHC*GSC*MK	51	62	57	60		2	0.695034	0.252463	1.2544	0.733966		0.126959	0.204744		translation [GO:0006412]	cytosol [GO:0005829];cytosolic large ribosomal subunit [GO:0022625]	large ribosomal subunit rRNA binding [GO:0070180];metal ion binding [GO:0046872];structural constituent of ribosome [GO:0003735]		L13a-mediated translational silencing of Ceruloplasmin expression	1290.57	2;3	1.1677e-29	134.26	0	8	4501000	3099800	217220000	92201000	48658000	17119000	By MS/MS	By MS/MS	By MS/MS	0.896337	3523	3599	13385;13386;13387;13388;13389;13390	25546;25547;25548;25549;25550;25551;25552;25553	25549		1175
Q9EPB5	Q9EPB5	Serhl	Serine hydrolase-like protein	NPPVLC*LHGWLDNANSFDR	26	44	31			1	0.783058	0.764538	0.648819	0.732138	+	0.00327489	0.0429611			cytoplasmic vesicle [GO:0031410];mitochondrion [GO:0005739];perinuclear region of cytoplasm [GO:0048471];peroxisome [GO:0005777]	hydrolase activity [GO:0016787]	SUBCELLULAR LOCATION: Cytoplasm, perinuclear region. Peroxisome. Note=Concentrated in perinuclear vesicles. May be located in peroxisomes.		2167.03	3	5.5682e-34	81.723	0	5	16714000	13215000	21060000	14729000	44126000	14569000	By MS/MS	By MS/MS	By MS/MS	2.4848	27761	28434	105327;105328;105329;105330	201553;201554;201555;201556;201557	201556		4687
Q6DFW4	Q6DFW4	Nop58	Nucleolar protein 58	IISDNLTYC*K	197	206	205			1	0.5599	0.776781	0.857934	0.731538		0.0144677	0.0629387		ribosome biogenesis [GO:0042254];snoRNA localization [GO:0048254]	box C/D RNP complex [GO:0031428];Cajal body [GO:0015030];cytosol [GO:0005829];fibrillar center [GO:0001650];nucleolus [GO:0005730];nucleoplasm [GO:0005654];nucleus [GO:0005634];pre-snoRNP complex [GO:0070761];small-subunit processome [GO:0032040];sno(s)RNA-containing ribonucleoprotein complex [GO:0005732]	ATPase binding [GO:0051117];snoRNA binding [GO:0030515];TFIID-class transcription factor complex binding [GO:0001094]	SUBCELLULAR LOCATION: Nucleus, nucleolus {ECO:0000250}. Nucleus, nucleoplasm {ECO:0000250}.	SUMOylation of RNA binding proteins	1168.58	2	0.00030302	81.594	0	9	42156000	32640000	38053000	25567000	41110000	23363000	By MS/MS	By MS/MS	By MS/MS	1.8396	17416	17750	65232;65233;65234	125258;125259;125260;125261;125262;125263;125264;125265;125266	125262		2158
Q9DBR1	Q9DBR1	Xrn2	5-3 exoribonuclease 2	VVQSYVEGLC*WVLR	538	551	547			1	0.677754	0.867376	0.623374	0.722834		0.0103066	0.0583914		DNA catabolic process, exonucleolytic [GO:0000738];DNA recombination [GO:0006310];DNA repair [GO:0006281];hippocampus development [GO:0021766];microtubule-based process [GO:0007017];mRNA processing [GO:0006397];neuron differentiation [GO:0030182];nuclear-transcribed mRNA catabolic process [GO:0000956];retina development in camera-type eye [GO:0060041];RNA metabolic process [GO:0016070];spermatoge…	aggresome [GO:0016235];nucleolus [GO:0005730];nucleoplasm [GO:0005654];nucleus [GO:0005634]	3'-5'-exoribonuclease activity [GO:0000175];5'-3' exonuclease activity [GO:0008409];5'-3' exoribonuclease activity [GO:0004534];identical protein binding [GO:0042802];metal ion binding [GO:0046872];RNA binding [GO:0003723];transcription termination site sequence-specific DNA binding [GO:0001147]	SUBCELLULAR LOCATION: Nucleus, nucleolus {ECO:0000250|UniProtKB:Q9H0D6}.	Major pathway of rRNA processing in the nucleolus and cytosol	1649.86	2;3	1.1318e-14	85.958	0	15	16116000	14621000	25099000	12042000	44964000	34937000	By MS/MS	By MS/MS	By MS/MS	1.98688	40592	41516	153442;153443;153444;153445;153446;153447	293856;293857;293858;293859;293860;293861;293862;293863;293864;293865;293866;293867;293868;293869;293870	293857		4610
O88554	O88554	Parp2	Poly [ADP-ribose] polymerase 2	ALVEAC*NEFYTR	273	284	278			1	0.556489	0.992842	0.607314	0.718882		0.0348178	0.0979939		base-excision repair [GO:0006284];DNA ADP-ribosylation [GO:0030592];DNA repair [GO:0006281];double-strand break repair [GO:0006302];extrinsic apoptotic signaling pathway [GO:0097191];histone modification [GO:0016570];negative regulation of neuron death [GO:1901215];peptidyl-serine ADP-ribosylation [GO:0018312];positive regulation of cell growth involved in cardiac muscle cell development [GO:0061…	nucleolus [GO:0005730];nucleoplasm [GO:0005654];nucleus [GO:0005634];site of DNA damage [GO:0090734]	chromatin binding [GO:0003682];DNA binding [GO:0003677];NAD DNA ADP-ribosyltransferase activity [GO:0140294];NAD+ ADP-ribosyltransferase activity [GO:0003950];nucleosome binding [GO:0031491];protein ADP-ribosylase activity [GO:1990404]	SUBCELLULAR LOCATION: Nucleus {ECO:0000269|PubMed:10364231}. Chromosome {ECO:0000250|UniProtKB:Q9UGN5}. Note=Recruited to DNA damage sites. {ECO:0000250|UniProtKB:Q9UGN5}.	POLB-Dependent Long Patch Base Excision Repair	1414.66	2	2.0093e-06	98.048	0	7	10469000	5645000	8610600	6407000	11718000	6580800	By MS/MS	By MS/MS	By MS/MS	1.4582	2316	2364	8559;8560;8561	16366;16367;16368;16369;16370;16371;16372	16369		454
P05202	P05202	Got2	Aspartate aminotransferase, mitochondrial	TC*GFDFSGALEDISK	186	200	187			1	0.547678	0.772538	0.835335	0.718517		0.0144503	0.0629387		2-oxoglutarate metabolic process [GO:0006103];aspartate biosynthetic process [GO:0006532];aspartate catabolic process [GO:0006533];aspartate metabolic process [GO:0006531];cellular amino acid metabolic process [GO:0006520];dicarboxylic acid metabolic process [GO:0043648];fatty acid transport [GO:0015908];female pregnancy [GO:0007565];glutamate catabolic process to 2-oxoglutarate [GO:0019551];glut…	cell surface [GO:0009986];mitochondrial inner membrane [GO:0005743];mitochondrial matrix [GO:0005759];mitochondrion [GO:0005739];myelin sheath [GO:0043209];perikaryon [GO:0043204];plasma membrane [GO:0005886];protein-containing complex [GO:0032991];sarcolemma [GO:0042383];T-tubule [GO:0030315]	amino acid binding [GO:0016597];carboxylic acid binding [GO:0031406];enzyme binding [GO:0019899];identical protein binding [GO:0042802];kynurenine-oxoglutarate transaminase activity [GO:0016212];L-aspartate:2-oxoglutarate aminotransferase activity [GO:0004069];phospholipid binding [GO:0005543];pyridoxal phosphate binding [GO:0030170]	SUBCELLULAR LOCATION: Mitochondrion matrix. Cell membrane {ECO:0000269|PubMed:7878064}.	Glyoxylate metabolism and glycine degradation	1588.71	2	9.8726e-95	138.94	0	39	151490000	122480000	209030000	155740000	304600000	212270000	By MS/MS	By MS/MS	By MS/MS	1.84012	35039	35836	130694;130695;130696;130697;130698;130699;130700;130701	248116;248117;248118;248119;248120;248121;248122;248123;248124;248125;248126;248127;248128;248129;248130;248131;248132;248133;248134;248135;248136;248137;248138;248139;248140;248141;248142;248143;248144;248145;248146;248147;248148;248149;248150;248151;248152;248153;248154	248123		540
Q9ERU9	Q9ERU9	Ranbp2	E3 SUMO-protein ligase RanBP2	AEDIENDALSPEEQEEC*K	691	708	707			1	0.562211	0.86164	0.694016	0.705956		0.0147312	0.0630168		centrosome localization [GO:0051642];mRNA transport [GO:0051028];NLS-bearing protein import into nucleus [GO:0006607];positive regulation of glucokinase activity [GO:0033133];positive regulation of GTPase activity [GO:0043547];protein folding [GO:0006457];protein sumoylation [GO:0016925];regulation of gluconeogenesis [GO:0006111];response to amphetamine [GO:0001975]	annulate lamellae [GO:0005642];cytoplasm [GO:0005737];cytoplasmic periphery of the nuclear pore complex [GO:1990723];mitochondrion [GO:0005739];nuclear envelope [GO:0005635];nuclear inclusion body [GO:0042405];nuclear membrane [GO:0031965];nuclear pore [GO:0005643];nuclear pore cytoplasmic filaments [GO:0044614];nuclear pore nuclear basket [GO:0044615];nucleoplasm [GO:0005654]	metal ion binding [GO:0046872];peptidyl-prolyl cis-trans isomerase activity [GO:0003755];protein-containing complex binding [GO:0044877];RNA binding [GO:0003723];small GTPase binding [GO:0031267];SUMO transferase activity [GO:0019789]	SUBCELLULAR LOCATION: Nucleus {ECO:0000250|UniProtKB:P49792}. Nucleus membrane {ECO:0000250|UniProtKB:P49792}. Nucleus, nuclear pore complex {ECO:0000250|UniProtKB:P49792}. Nucleus envelope {ECO:0000250|UniProtKB:P49792}. Note=Detected in diffuse and discrete intranuclear foci. Cytoplasmic filaments. {ECO:0000250|UniProtKB:P49792}.	Amplification of signal from unattached kinetochores via a MAD2 inhibitory signal	2047.85	2;3	3.0055e-17	87.363	0	5	14184000	10869000	9954200	11398000	23099000	11854000	By MS/MS	By MS/MS	By MS/MS	1.83176	747	762	2659;2660;2661;2662;2663	5114;5115;5116;5117;5118	5114		4749
Q8BP48	Q8BP48	Metap1	Methionine aminopeptidase 1	AGVTTEEIDHAVHLAC*IAR	159	177	174			1	0.721063	0.971516	0.420195	0.704258		0.0475864	0.117014		protein initiator methionine removal [GO:0070084]	cytoplasm [GO:0005737]	metal ion binding [GO:0046872];metalloaminopeptidase activity [GO:0070006]	SUBCELLULAR LOCATION: Cytoplasm {ECO:0000255|HAMAP-Rule:MF_03174}.	Inactivation, recovery and regulation of the phototransduction cascade	2005.01	4	0.00012015	33.697	0	8	11492000	7792100	11364000	7768700	5231300	3401600	By MS/MS	By MS/MS	By MS/MS	1.32252	1446	1475	5095;5096;5097	9706;9707;9708;9709;9710;9711;9712;9713	9710		2773
Q9D0R2	Q9D0R2	Tars	Threonine--tRNA ligase, cytoplasmic	QVMVVPVGPTC*DEYAQK	619	635	629			1	0.711343	0.584785	0.801543	0.699224		0.00798665	0.0554029		threonyl-tRNA aminoacylation [GO:0006435]	cytoplasm [GO:0005737]	ATP binding [GO:0005524];identical protein binding [GO:0042802];threonine-tRNA ligase activity [GO:0004829];zinc ion binding [GO:0008270]	SUBCELLULAR LOCATION: Cytoplasm {ECO:0000269|PubMed:29579307}.		1862.89	2	1.1723e-09	56.225	0	7	7302400	5643900	11391000	3459900	6431000	5967200	By MS/MS	By MS/MS	By MS/MS	2.09764	30885	31605	115854;115855;115856;115857	220777;220778;220779;220780;220781;220782;220783	220782		4340
P27659	P27659	Rpl3	60S ribosomal protein L3	TVFAEHISDEC*K	104	115	114			1	0.632062	0.603196	0.847539	0.694266		0.0121056	0.0597948		cellular response to interleukin-4 [GO:0071353];ribosomal large subunit assembly [GO:0000027];translation [GO:0006412]	cytosol [GO:0005829];cytosolic large ribosomal subunit [GO:0022625];nucleolus [GO:0005730];protein-containing complex [GO:0032991];ribosome [GO:0005840];synapse [GO:0045202]	5S rRNA binding [GO:0008097];RNA binding [GO:0003723];structural constituent of ribosome [GO:0003735]	SUBCELLULAR LOCATION: Nucleus, nucleolus {ECO:0000250}. Cytoplasm.	L13a-mediated translational silencing of Ceruloplasmin expression	1377.62	2;3	1.4731e-29	116.23	0	25	65156000	40900000	154780000	98738000	86274000	52688000	By MS/MS	By MS/MS	By MS/MS	1.91702	36942	37778	138372;138373;138374;138375;138376;138377	264129;264130;264131;264132;264133;264134;264135;264136;264137;264138;264139;264140;264141;264142;264143;264144;264145;264146;264147;264148;264149;264150;264151;264152;264153	264148		781
Q9CZN7	Q9CZN7	Shmt2	Serine hydroxymethyltransferase	MREVC*DEVR	237	245	241			1	0.403347	0.876854	0.784398	0.6882		0.0415884	0.10653		folic acid metabolic process [GO:0046655];glycine biosynthetic process [GO:0006545];glycine biosynthetic process from serine [GO:0019264];glycine metabolic process [GO:0006544];L-serine biosynthetic process [GO:0006564];L-serine catabolic process [GO:0006565];L-serine metabolic process [GO:0006563];one-carbon metabolic process [GO:0006730];positive regulation of cell population proliferation [GO:…	BRISC complex [GO:0070552];cytoplasm [GO:0005737];cytosol [GO:0005829];microtubule cytoskeleton [GO:0015630];mitochondrial inner membrane [GO:0005743];mitochondrial intermembrane space [GO:0005758];mitochondrial matrix [GO:0005759];mitochondrial nucleoid [GO:0042645];mitochondrion [GO:0005739];nucleus [GO:0005634]	amino acid binding [GO:0016597];chromatin binding [GO:0003682];cobalt ion binding [GO:0050897];glycine hydroxymethyltransferase activity [GO:0004372];identical protein binding [GO:0042802];L-allo-threonine aldolase activity [GO:0008732];mRNA 5'-UTR binding [GO:0048027];protein homodimerization activity [GO:0042803];pyridoxal phosphate binding [GO:0030170];serine binding [GO:0070905];translation r…	SUBCELLULAR LOCATION: Mitochondrion {ECO:0000250|UniProtKB:P34897}. Mitochondrion matrix, mitochondrion nucleoid {ECO:0000250|UniProtKB:P34897}. Mitochondrion inner membrane {ECO:0000250|UniProtKB:P34897}. Cytoplasm {ECO:0000250|UniProtKB:P34897}. Nucleus {ECO:0000250|UniProtKB:P34897}. Note=Mainly localizes in the mitochondrion. Also found in the cytoplasm and nucleus as part of the BRISC comple…	Metabolism of folate and pterines	1135.51	3	0.0007184	93.178	1	6	23419000	12963000	18738000	7066800	3633000	2273000	By MS/MS	By MS/MS	By MS/MS	1.38103	26309	26927	99782;99783;99784;99785	190986;190987;190988;190989;190990;190991	190989		4286
Q8K363	Q8K363	Ddx18	ATP-dependent RNA helicase DDX18	TEESAEAC*EEPEDDVK	131	146	138			1	0.401853	1.04009	0.587075	0.67634		0.0703711	0.141841		cellular response to estradiol stimulus [GO:0071392];maturation of LSU-rRNA from tricistronic rRNA transcript (SSU-rRNA, 5.8S rRNA, LSU-rRNA) [GO:0000463]	chromosome [GO:0005694];nucleolus [GO:0005730]	ATP binding [GO:0005524];hydrolase activity [GO:0016787];RNA binding [GO:0003723];RNA helicase activity [GO:0003724]	SUBCELLULAR LOCATION: Nucleus, nucleolus {ECO:0000250|UniProtKB:Q9NVP1}. Chromosome {ECO:0000250|UniProtKB:Q9NVP1}.		1779.7	2	0.0015449	38.783	0	2	19415000	10744000	3374400	5925100	8765600	6502600	By MS/MS	By MS/MS	By MS/MS	1.15261	35207	36008	131325;131326;131327	249418;249419	249418		3242
Q8CIE6	Q8CIE6	Copa	Coatomer subunit alpha;Xenin;Proxenin	IQVPNC*DEIFYAGTGNLLLR	448	467	453			1	0.52666	0.579583	0.905797	0.67068		0.029851	0.089379		endoplasmic reticulum to Golgi vesicle-mediated transport [GO:0006888];intracellular protein transport [GO:0006886];intra-Golgi vesicle-mediated transport [GO:0006891];pancreatic juice secretion [GO:0030157];protein localization to axon [GO:0099612];protein localization to cell leading edge [GO:1902463];retrograde vesicle-mediated transport, Golgi to endoplasmic reticulum [GO:0006890]	axon [GO:0030424];cell body [GO:0044297];COPI vesicle coat [GO:0030126];COPI-coated vesicle [GO:0030137];cytoplasm [GO:0005737];extracellular space [GO:0005615];Golgi apparatus [GO:0005794];Golgi membrane [GO:0000139];growth cone [GO:0030426]	hormone activity [GO:0005179];mRNA binding [GO:0003729];structural molecule activity [GO:0005198]	Cytoplasmic side {ECO:0000250}. Cytoplasmic vesicle, COPI-coated vesicle membrane {ECO:0000250};Cytoplasmic side {ECO:0000250}. Note=The coatomer is cytoplasmic or polymerized on the cytoplasmic side of the Golgi, as well as on the vesicles/buds originating from it. {ECO:0000250}.;Peripheral membrane protein {ECO:0000250};SUBCELLULAR LOCATION: [Xenin]: Secreted {ECO:0000250}.;SUBCELLULAR LOCATION…	COPI-mediated anterograde transport	2235.14	2;3	6.5496e-76	92.468	0	17	17379000	1400400	52598000	32654000	172740000	15510000	By MS/MS	By MS/MS	By MS/MS	1.52504	18414	18777	69243;69244;69245;69246;69247;69248;69249;69250	133052;133053;133054;133055;133056;133057;133058;133059;133060;133061;133062;133063;133064;133065;133066;133067;133068	133057		3121
Q64737	Q64737	Gart	Trifunctional purine biosynthetic protein adenosine-3;Phosphoribosylamine--glycine ligase;Phosphoribosylformylglycinamidine cyclo-ligase;Phosphoribosylglycinamide formyltransferase	RQEEAWVIGSVVAC*PEDSPR	756	775	769			1	0.367777	0.628492	1.00964	0.668638		0.0696732	0.14118		adenine biosynthetic process [GO:0046084];brainstem development [GO:0003360];cerebellum development [GO:0021549];cerebral cortex development [GO:0021987];'de novo' IMP biosynthetic process [GO:0006189];glycine metabolic process [GO:0006544];purine nucleotide biosynthetic process [GO:0006164];response to inorganic substance [GO:0010035];response to organic substance [GO:0010033];ribonucleoside mon…	cytosol [GO:0005829]	ATP binding [GO:0005524];metal ion binding [GO:0046872];phosphoribosylamine-glycine ligase activity [GO:0004637];phosphoribosylformylglycinamidine cyclo-ligase activity [GO:0004641];phosphoribosylglycinamide formyltransferase activity [GO:0004644]		Purine ribonucleoside monophosphate biosynthesis	2227.07	3	1.5239e-34	77.959	1	19	45331000	3938100	33327000	18250000	38470000	8484500	By MS/MS	By MS/MS	By MS/MS	1.15693	31619	32347	118570;118571;118572;118573;118574;118575	225792;225793;225794;225795;225796;225797;225798;225799;225800;225801;225802;225803;225804;225805;225806;225807;225808;225809;225810	225800		2119
Q00422	Q00422	Gabpa	GA-binding protein alpha chain	ELC*SLNQEDFFQR	221	233	223			1	0.494165	0.688924	0.805511	0.662866		0.0182584	0.0687953		blastocyst formation [GO:0001825];cell differentiation [GO:0030154];cellular response to dopamine [GO:1903351];in utero embryonic development [GO:0001701];negative regulation of megakaryocyte differentiation [GO:0045653];negative regulation of transcription by RNA polymerase II [GO:0000122];positive regulation of gene expression [GO:0010628];positive regulation of transcription by RNA polymerase …	chromatin [GO:0000785];nucleoplasm [GO:0005654];nucleus [GO:0005634]	activating transcription factor binding [GO:0033613];chromatin binding [GO:0003682];DNA-binding transcription activator activity, RNA polymerase II-specific [GO:0001228];DNA-binding transcription factor activity, RNA polymerase II-specific [GO:0000981];RNA polymerase II cis-regulatory region sequence-specific DNA binding [GO:0000978];sequence-specific double-stranded DNA binding [GO:1990837];tran…	SUBCELLULAR LOCATION: Nucleus.	Transcriptional activation of mitochondrial biogenesis	1627.73	2	2.3843e-100	145.34	0	8	12783000	7985100	13896000	8589000	15843000	10202000	By MS/MS	By MS/MS	By MS/MS	1.73854	8690	8850	31826;31827;31828	60387;60388;60389;60390;60391;60392;60393;60394	60392		1463
Q99J72	Q99J72	Apobec3	DNA dC->dU-editing enzyme APOBEC-3	DTFLC*YEVTR	52	61	56			1	0.493528	0.965274	0.528773	0.662525		0.048645	0.117788		cytidine to uridine editing [GO:0016554];defense response to virus [GO:0051607];DNA cytosine deamination [GO:0070383];DNA demethylation [GO:0080111];hematopoietic progenitor cell differentiation [GO:0002244];innate immune response [GO:0045087];negative regulation of single stranded viral RNA replication via double stranded DNA intermediate [GO:0045869];negative regulation of transposition [GO:001…	cytoplasm [GO:0005737];nucleoplasm [GO:0005654];nucleus [GO:0005634];P-body [GO:0000932]	cytidine deaminase activity [GO:0004126];deoxycytidine deaminase activity [GO:0047844];RNA binding [GO:0003723];zinc ion binding [GO:0008270]	SUBCELLULAR LOCATION: Cytoplasm {ECO:0000269|PubMed:16527742}.	mRNA Editing: C to U Conversion	1245.57	2	1.0096e-69	141.2	0	10	57550000	28183000	42393000	92435000	30954000	25254000	By MS/MS	By MS/MS	By MS/MS	1.31296	6529	6661	24444;24445;24446;24447;24448	46472;46473;46474;46475;46476;46477;46478;46479;46480;46481	46477		3801
P62281	P62281	Rps11	40S ribosomal protein S11	NMSVHLSPC*FR	108	118	116			1	0.750901	0.5341	0.699189	0.661397		0.00962942	0.057903		translation [GO:0006412]	cytosol [GO:0005829];cytosolic small ribosomal subunit [GO:0022627]	rRNA binding [GO:0019843];structural constituent of ribosome [GO:0003735]		L13a-mediated translational silencing of Ceruloplasmin expression	1289.6	2;3	1.4335e-12	108.98	0	43	129390000	12051000	311330000	238760000	324160000	154230000	By MS/MS	By MS/MS	By MS/MS	2.0164	27599	28268;28269	104715;104716;104717;104718;104719;104720;104721;104722;104723;104724;104725;104726;104727;104728;104729;104730;104731;104732;104733;104734;104735	200364;200365;200366;200367;200368;200369;200370;200371;200372;200373;200374;200375;200376;200377;200378;200379;200380;200381;200382;200383;200384;200385;200386;200387;200388;200389;200390;200391;200392;200393;200394;200395;200396;200397;200398;200399;200400;200401;200402;200403;200404;200405;200406	200384	405	1209
Q9JKR6	Q9JKR6	Hyou1	Hypoxia up-regulated protein 1	VEFEELC*ADLFDR	346	358	352			1	0.700123	0.55075	0.726541	0.659138		0.00682338	0.0515388		cellular response to hypoxia [GO:0071456];endoplasmic reticulum to Golgi vesicle-mediated transport [GO:0006888];negative regulation of apoptotic process [GO:0043066];negative regulation of endoplasmic reticulum stress-induced neuron intrinsic apoptotic signaling pathway [GO:1903382];negative regulation of hypoxia-induced intrinsic apoptotic signaling pathway [GO:1903298];response to hypoxia [GO:…	endoplasmic reticulum chaperone complex [GO:0034663];endoplasmic reticulum lumen [GO:0005788];extracellular region [GO:0005576];smooth endoplasmic reticulum [GO:0005790]	ATP binding [GO:0005524];ATPase activity [GO:0016887]	SUBCELLULAR LOCATION: Endoplasmic reticulum lumen {ECO:0000269|PubMed:7641295}.		1584.71	2;3	2.881e-232	183.33	0	21	18607000	14442000	101430000	56233000	93857000	46874000	By MS/MS	By MS/MS	By MS/MS	2.166	37848	38713	142148;142149;142150;142151;142152;142153	271803;271804;271805;271806;271807;271808;271809;271810;271811;271812;271813;271814;271815;271816;271817;271818;271819;271820;271821;271822;271823	271821		4875
Q9CXF4	Q9CXF4	Tbc1d15	TBC1 domain family member 15	IDVEDILC*K	581	589	588			1	0.562575	0.82454	0.568393	0.651836		0.0171069	0.0678987		activation of GTPase activity [GO:0090630];intracellular protein transport [GO:0006886];regulation of GTPase activity [GO:0043087]	cytoplasm [GO:0005737];extracellular region [GO:0005576];mitochondrion [GO:0005739]	GTPase activator activity [GO:0005096]	SUBCELLULAR LOCATION: Cytoplasm {ECO:0000269|PubMed:16055087}.	TBC/RABGAPs	1046.53	2	8.3961e-09	105.57	0	10	14914000	7030000	13800000	8408000	12366000	6456400	By MS/MS	By MS/MS	By MS/MS	1.76683	16637	16957	61657;61658;61659	118070;118071;118072;118073;118074;118075;118076;118077;118078;118079	118073		4209
Q0VGB7	Q0VGB7	Ppp4r2	Serine/threonine-protein phosphatase 4 regulatory subunit 2	LC*ELLTDPR	104	112	105			1	0.892934	0.687606	0.364946	0.648495		0.0518233	0.121289		hematopoietic progenitor cell differentiation [GO:0002244];mRNA processing [GO:0006397];protein dephosphorylation [GO:0006470];regulation of double-strand break repair via homologous recombination [GO:0010569];RNA splicing [GO:0008380]	cytoplasm [GO:0005737];microtubule organizing center [GO:0005815];nucleoplasm [GO:0005654];nucleus [GO:0005634];protein phosphatase 4 complex [GO:0030289]	protein phosphatase regulator activity [GO:0019888];protein-macromolecule adaptor activity [GO:0030674]	SUBCELLULAR LOCATION: Cytoplasm, cytoskeleton, microtubule organizing center, centrosome {ECO:0000250}. Nucleus {ECO:0000250}. Note=Ionizing radiation induces relocalization to nuclear foci and colocalization with RPA2. {ECO:0000250}.	Processing of DNA double-strand break ends	1058.54	2	0.0025155	58.596	0	7	17861000	9508500	7358500	5384900	10721000	4875800	By MS/MS	By MS/MS	By MS/MS	1.28548	20020	20411	76052;76053;76054	146103;146104;146105;146106;146107;146108;146109	146104		1534
P62702	P62702	Rps4x	40S ribosomal protein S4, X isoform	FDTGNLC*MVTGGANLGR	175	191	181			1	0.659014	0.591849	0.679297	0.643387	+	0.00168273	0.0332224	+	multicellular organism development [GO:0007275];positive regulation of cell population proliferation [GO:0008284];positive regulation of translation [GO:0045727];translation [GO:0006412]	cytoplasmic ribonucleoprotein granule [GO:0036464];cytosol [GO:0005829];cytosolic small ribosomal subunit [GO:0022627];polysome [GO:0005844];ribonucleoprotein complex [GO:1990904];ribosome [GO:0005840];small ribosomal subunit [GO:0015935];synapse [GO:0045202]	RNA binding [GO:0003723];rRNA binding [GO:0019843];structural constituent of ribosome [GO:0003735]	SUBCELLULAR LOCATION: Cytoplasm {ECO:0000250}. Note=Localized in cytoplasmic mRNP granules containing untranslated mRNAs. {ECO:0000250}.	L13a-mediated translational silencing of Ceruloplasmin expression	1724.8	2;3	1.6544e-189	164.66	0	24	42298000	38536000	668880000	668990000	419660000	312960000	By MS/MS	By MS/MS	By MS/MS	2.77399	10958	11151;11152	39383;39384;39385;39386;39387;39388;39389;39390;39391;39392;39393;39394;39395;39396;39397;39398;39399;39400;39401	74520;74521;74522;74523;74524;74525;74526;74527;74528;74529;74530;74531;74532;74533;74534;74535;74536;74537;74538;74539;74540;74541;74542;74543	74528	414	1227
P60710;P63260	P60710	Actb;Actg1	Actin, cytoplasmic 1;Actin, cytoplasmic 1, N-terminally processed;Actin, cytoplasmic 2;Actin, cytoplasmic 2, N-terminally processed	LC*YVALDFEQEMATAASSSSLEK	216	238	217			1	0.717685	0.687935	0.506239	0.637286		0.0105825	0.0590449		adherens junction assembly [GO:0034333];angiogenesis [GO:0001525];apical protein localization [GO:0045176];axonogenesis [GO:0007409];cell motility [GO:0048870];cellular response to cytochalasin B [GO:0072749];cellular response to electrical stimulus [GO:0071257];cellular response to interferon-gamma [GO:0071346];establishment or maintenance of cell polarity [GO:0007163];morphogenesis of a polariz…	actin cytoskeleton [GO:0015629];actin filament [GO:0005884];adherens junction [GO:0005912];apical junction complex [GO:0043296];apical part of cell [GO:0045177];axon [GO:0030424];basal body patch [GO:0120220];calyx of Held [GO:0044305];cell-cell junction [GO:0005911];cortical cytoskeleton [GO:0030863];costamere [GO:0043034];cytoplasm [GO:0005737];cytoplasmic ribonucleoprotein granule [GO:0036464]…	ATP binding [GO:0005524];identical protein binding [GO:0042802];kinesin binding [GO:0019894];nitric-oxide synthase binding [GO:0050998];profilin binding [GO:0005522];protein kinase binding [GO:0019901];structural constituent of cytoskeleton [GO:0005200];structural constituent of postsynaptic actin cytoskeleton [GO:0098973];Tat protein binding [GO:0030957];ubiquitin protein ligase binding [GO:0031…	SUBCELLULAR LOCATION: Cytoplasm, cytoskeleton {ECO:0000250|UniProtKB:P63261}.;SUBCELLULAR LOCATION: Cytoplasm, cytoskeleton. Nucleus {ECO:0000269|PubMed:23558171, ECO:0000269|PubMed:25759381}. Note=Localized in cytoplasmic mRNP granules containing untranslated mRNAs. {ECO:0000250|UniProtKB:P60709}.	Gap junction degradation;Platelet degranulation	2492.15	2;3;4	2.4393e-287	234.66	0	210	9906700000	269220000	4089900000	463520000	3586100000	1480500000	By MS/MS	By MS/MS	By MS/MS	1.97541	20085	20476;20477	76264;76265;76266;76267;76268;76269;76270;76271;76272;76273;76274;76275;76276;76277;76278;76279;76280;76281;76282;76283;76284;76285;76286;76287;76288;76289;76290;76291;76292;76293;76294;76295;76296;76297;76298;76299;76300;76301;76302;76303;76304;76305;76306;76307;76308;76309;76310;76311;76312;76313;76314;76315;76316;76317;76318;76319;76320;76321;76322;76323;76324;76325;76326;76327;76328;76329;763…	146568;146569;146570;146571;146572;146573;146574;146575;146576;146577;146578;146579;146580;146581;146582;146583;146584;146585;146586;146587;146588;146589;146590;146591;146592;146593;146594;146595;146596;146597;146598;146599;146600;146601;146602;146603;146604;146605;146606;146607;146608;146609;146610;146611;146612;146613;146614;146615;146616;146617;146618;146619;146620;146621;146622;146623;146624;…	146635	371	1143;1286
Q61233	Q61233	Lcp1	Plastin-2	LENC*NYAVDLGK	457	468	460			1	0.649209	0.613761	0.64626	0.63641	+	0.000318274	0.0248626	+	actin filament bundle assembly [GO:0051017];actin filament network formation [GO:0051639];animal organ regeneration [GO:0031100];cell migration [GO:0016477];extracellular matrix disassembly [GO:0022617];positive regulation of podosome assembly [GO:0071803];protein kinase A signaling [GO:0010737];regulation of intracellular protein transport [GO:0033157];response to wounding [GO:0009611];T cell ac…	actin cytoskeleton [GO:0015629];actin filament [GO:0005884];actin filament bundle [GO:0032432];cytoplasm [GO:0005737];cytosol [GO:0005829];filopodium [GO:0030175];focal adhesion [GO:0005925];perinuclear region of cytoplasm [GO:0048471];phagocytic cup [GO:0001891];plasma membrane [GO:0005886];podosome [GO:0002102];ruffle [GO:0001726];ruffle membrane [GO:0032587];stress fiber [GO:0001725]	actin filament binding [GO:0051015];calcium ion binding [GO:0005509];GTPase binding [GO:0051020];identical protein binding [GO:0042802];integrin binding [GO:0005178]	Cytoplasmic side {ECO:0000269|PubMed:14756805}. Note=Relocalizes to the immunological synapse between peripheral blood T-lymphocytes and antibody-presenting cells in response to costimulation through TCR/CD3 and CD2 or CD28. Relocalizes to actin-rich cell projections upon serine phosphorylation (By similarity). Associated with the actin cytoskeleton at membrane ruffles. {ECO:0000250|UniProtKB:P13…		1337.63	2	3.6129e-06	79.974	0	11	71810000	33055000	33509000	17452000	49143000	24714000	By MS/MS	By MS/MS	By MS/MS	3.4972	20654	21055	78251;78252;78253	150148;150149;150150;150151;150152;150153;150154;150155;150156;150157;150158	150153		1978
P67871	P67871	Csnk2b	Casein kinase II subunit beta	GNEFFC*EVDEDYIQDK	18	33	23			1	0.528527	0.756073	0.580265	0.621622		0.0120514	0.0597948		adiponectin-activated signaling pathway [GO:0033211];endothelial tube morphogenesis [GO:0061154];negative regulation of blood vessel endothelial cell migration [GO:0043537];peptidyl-threonine phosphorylation [GO:0018107];positive regulation of activin receptor signaling pathway [GO:0032927];positive regulation of pathway-restricted SMAD protein phosphorylation [GO:0010862];postsynaptic modulation…	cell projection [GO:0042995];chromatin [GO:0000785];cilium [GO:0005929];cytoplasm [GO:0005737];glutamatergic synapse [GO:0098978];nuclear matrix [GO:0016363];nucleus [GO:0005634];plasma membrane [GO:0005886];postsynapse [GO:0098794];protein kinase CK2 complex [GO:0005956];Schaffer collateral - CA1 synapse [GO:0098685]	chromatin binding [GO:0003682];identical protein binding [GO:0042802];metal ion binding [GO:0046872];protein domain specific binding [GO:0019904];protein kinase regulator activity [GO:0019887];protein serine/threonine kinase activity [GO:0004674];ribonucleoprotein complex binding [GO:0043021];signaling receptor binding [GO:0005102];transcription factor binding [GO:0008134]		Synthesis of PC	1949.8	2;3	1.6804e-61	124.86	0	17	142240000	104870000	36061000	28407000	122870000	69822000	By MS/MS	By MS/MS	By MS/MS	1.91896	14461	14732	53107;53108;53109;53110;53111	101302;101303;101304;101305;101306;101307;101308;101309;101310;101311;101312;101313;101314;101315;101316;101317;101318	101315		1296
P27612	P27612	Plaa	Phospholipase A-2-activating protein	LSC*SLPGHELDVR	10	22	12			1	0.83155	0.347484	0.684749	0.621261		0.0493012	0.118631		cellular response to lipopolysaccharide [GO:0071222];inflammatory response [GO:0006954];macroautophagy [GO:0016236];negative regulation of protein K63-linked ubiquitination [GO:1900045];nervous system development [GO:0007399];positive regulation of dendrite extension [GO:1903861];positive regulation of neuron migration [GO:2001224];positive regulation of phospholipase A2 activity [GO:0032430];pos…	cytoplasm [GO:0005737];extracellular exosome [GO:0070062];nucleus [GO:0005634];synapse [GO:0045202]	phospholipase A2 activator activity [GO:0016005];ubiquitin binding [GO:0043130]	SUBCELLULAR LOCATION: Nucleus {ECO:0000269|PubMed:28413018}. Cytoplasm {ECO:0000269|PubMed:28413018}. Cell junction, synapse {ECO:0000269|PubMed:28413018}. Note=Recruited to damaged lysosomes decorated with K48-linked ubiquitin chains. {ECO:0000250|UniProtKB:Q9Y263}.		1424.71	3	1.3713e-07	69.602	0	10	11175000	6361300	14572000	10569000	14743000	10392000	By MS/MS	By MS/MS	By MS/MS	1.30714	24020	24486	91100;91101;91102	174856;174857;174858;174859;174860;174861;174862;174863;174864;174865	174865		779
B2RQC6	B2RQC6	Cad	CAD protein;Glutamine-dependent carbamoyl-phosphate synthase;Aspartate carbamoyltransferase;Dihydroorotase	AQGLPVTC*EVAPHHLFLNR	1629	1647	1636			1	0.584397	0.738038	0.539846	0.620761		0.00922327	0.0563645		animal organ regeneration [GO:0031100];cellular response to drug [GO:0035690];cellular response to epidermal growth factor stimulus [GO:0071364];citrulline biosynthetic process [GO:0019240];'de novo' pyrimidine nucleobase biosynthetic process [GO:0006207];'de novo' UMP biosynthetic process [GO:0044205];drug metabolic process [GO:0017144];female pregnancy [GO:0007565];glutamine metabolic process […	cell projection [GO:0042995];cytoplasm [GO:0005737];cytosol [GO:0005829];neuronal cell body [GO:0043025];nuclear matrix [GO:0016363];nucleoplasm [GO:0005654];nucleus [GO:0005634];protein-containing complex [GO:0032991];terminal bouton [GO:0043195]	amino acid binding [GO:0016597];aspartate carbamoyltransferase activity [GO:0004070];ATP binding [GO:0005524];carbamoyl-phosphate synthase (glutamine-hydrolyzing) activity [GO:0004088];dihydroorotase activity [GO:0004151];enzyme binding [GO:0019899];identical protein binding [GO:0042802];protein kinase activity [GO:0004672];UTP binding [GO:0002134];zinc ion binding [GO:0008270]	SUBCELLULAR LOCATION: Cytoplasm {ECO:0000250}. Nucleus {ECO:0000250}. Note=Cytosolic and unphosphorylated in resting cells, translocates to the nucleus in response to EGF stimulation, nuclear import promotes optimal cell growth. {ECO:0000250}.	Pyrimidine biosynthesis	2101.09	3;4	1.0413e-44	96.666	0	34	166620000	17058000	52955000	33430000	440770000	340060000	By MS/MS	By MS/MS	By MS/MS	2.03511	2798	2869	10545;10546;10547;10548;10549;10550;10551;10552;10553;10554;10555;10556;10557;10558	20180;20181;20182;20183;20184;20185;20186;20187;20188;20189;20190;20191;20192;20193;20194;20195;20196;20197;20198;20199;20200;20201;20202;20203;20204;20205;20206;20207;20208;20209;20210;20211;20212;20213	20208		63
P05202	P05202	Got2	Aspartate aminotransferase, mitochondrial	VGAFTVVC*K	288	296	295			1	0.956997	0.347067	0.536081	0.613382		0.0765793	0.150395		2-oxoglutarate metabolic process [GO:0006103];aspartate biosynthetic process [GO:0006532];aspartate catabolic process [GO:0006533];aspartate metabolic process [GO:0006531];cellular amino acid metabolic process [GO:0006520];dicarboxylic acid metabolic process [GO:0043648];fatty acid transport [GO:0015908];female pregnancy [GO:0007565];glutamate catabolic process to 2-oxoglutarate [GO:0019551];glut…	cell surface [GO:0009986];mitochondrial inner membrane [GO:0005743];mitochondrial matrix [GO:0005759];mitochondrion [GO:0005739];myelin sheath [GO:0043209];perikaryon [GO:0043204];plasma membrane [GO:0005886];protein-containing complex [GO:0032991];sarcolemma [GO:0042383];T-tubule [GO:0030315]	amino acid binding [GO:0016597];carboxylic acid binding [GO:0031406];enzyme binding [GO:0019899];identical protein binding [GO:0042802];kynurenine-oxoglutarate transaminase activity [GO:0016212];L-aspartate:2-oxoglutarate aminotransferase activity [GO:0004069];phospholipid binding [GO:0005543];pyridoxal phosphate binding [GO:0030170]	SUBCELLULAR LOCATION: Mitochondrion matrix. Cell membrane {ECO:0000269|PubMed:7878064}.	Glyoxylate metabolism and glycine degradation	922.495	2	1.255e-20	119.27	0	23	44493000	27789000	117380000	77336000	42663000	10126000	By MS/MS	By MS/MS	By MS/MS	1.11589	38232	39107	143942;143943;143944;143945;143946;143947;143948;143949;143950;143951	275589;275590;275591;275592;275593;275594;275595;275596;275597;275598;275599;275600;275601;275602;275603;275604;275605;275606;275607;275608;275609;275610;275611	275598		540
P59470	P59470	Polr3b	DNA-directed RNA polymerase III subunit RPC2	DVC*EDLVR	971	978	973			1	0.5772	0.795259	0.457436	0.609965		0.0252901	0.0801373		defense response to virus [GO:0051607];innate immune response [GO:0045087];positive regulation of innate immune response [GO:0045089];positive regulation of interferon-beta production [GO:0032728];transcription, DNA-templated [GO:0006351]	RNA polymerase III complex [GO:0005666]	DNA binding [GO:0003677];DNA-directed 5'-3' RNA polymerase activity [GO:0003899];metal ion binding [GO:0046872];ribonucleoside binding [GO:0032549]	SUBCELLULAR LOCATION: Nucleus {ECO:0000250}.	RNA Polymerase III Transcription Initiation From Type 1 Promoter	947.438	2	0.0050757	54.549	0	4	1397800	1219400	3107600	1971200	2290200	831640	By MS/MS	By MS/MS	By MS/MS	1.59705	6632	6765	24791;24792;24793	47129;47130;47131;47132	47131		1127
P47962	P47962	Rpl5	60S ribosomal protein L5	VGLTNYAAAYC*TGLLLAR	90	107	100			1	1.26313	0.169322	0.395192	0.609214		0.209177	0.293381		negative regulation of protein neddylation [GO:2000435];negative regulation of ubiquitin protein ligase activity [GO:1904667];negative regulation of ubiquitin-dependent protein catabolic process [GO:2000059];positive regulation of gene expression [GO:0010628];positive regulation of isoleucine-tRNA ligase activity [GO:1905017];positive regulation of methionine-tRNA ligase activity [GO:1905020];pos…	aminoacyl-tRNA synthetase multienzyme complex [GO:0017101];cytoplasm [GO:0005737];cytosol [GO:0005829];cytosolic large ribosomal subunit [GO:0022625];cytosolic ribosome [GO:0022626];endoplasmic reticulum [GO:0005783];nucleolus [GO:0005730];nucleoplasm [GO:0005654];nucleus [GO:0005634];postsynaptic density [GO:0014069];protein-containing complex [GO:0032991];ribonucleoprotein complex [GO:1990904];…	5S rRNA binding [GO:0008097];mRNA 3'-UTR binding [GO:0003730];mRNA 5'-UTR binding [GO:0048027];mRNA binding [GO:0003729];structural constituent of ribosome [GO:0003735];ubiquitin ligase inhibitor activity [GO:1990948];ubiquitin protein ligase binding [GO:0031625]	SUBCELLULAR LOCATION: Cytoplasm {ECO:0000250|UniProtKB:P46777}. Nucleus, nucleolus {ECO:0000250|UniProtKB:P46777}.	L13a-mediated translational silencing of Ceruloplasmin expression	1868.98	2;3	7.8e-203	123.92	0	50	332040000	9699100	505170000	235950000	417360000	164290000	By MS/MS	By MS/MS	By MS/MS	0.679486	38356	39232	144389;144390;144391;144392;144393;144394;144395;144396;144397;144398;144399;144400;144401;144402;144403	276428;276429;276430;276431;276432;276433;276434;276435;276436;276437;276438;276439;276440;276441;276442;276443;276444;276445;276446;276447;276448;276449;276450;276451;276452;276453;276454;276455;276456;276457;276458;276459;276460;276461;276462;276463;276464;276465;276466;276467;276468;276469;276470;276471;276472;276473;276474;276475;276476;276477	276462		948
Q8VDM4	Q8VDM4	Psmd2	26S proteasome non-ATPase regulatory subunit 2	NEC*DPALALLSDYVLHNSNTMR	457	478	459			1	1.21888	0.277754	0.320805	0.605812		0.186988	0.26944		proteasome-mediated ubiquitin-dependent protein catabolic process [GO:0043161];regulation of protein catabolic process [GO:0042176]	nucleus [GO:0005634];proteasome accessory complex [GO:0022624];proteasome complex [GO:0000502];proteasome regulatory particle [GO:0005838];proteasome regulatory particle, base subcomplex [GO:0008540];proteasome storage granule [GO:0034515]	enzyme regulator activity [GO:0030234]		Activation of NF-kappaB in B cells	2475.15	3	1.7253e-76	112.58	0	11	21497000	8453100	12869000	9793200	58912000	21571000	By MS/MS	By MS/MS	By MS/MS	0.728187	26793	27438	101564;101565;101566;101567;101568;101569	194389;194390;194391;194392;194393;194394;194395;194396;194397;194398;194399	194397		3470
Q9DB20	Q9DB20	Atp5o	ATP synthase subunit O, mitochondrial	GEVPC*TVTTASPLDDAVLSELK	137	158	141			1	0.72041	0.647149	0.445709	0.604422		0.0179663	0.0687953		ATP biosynthetic process [GO:0006754];ATP metabolic process [GO:0046034];ATP synthesis coupled proton transport [GO:0015986];cellular response to cAMP [GO:0071320];cellular response to cytokine stimulus [GO:0071345];mitochondrial ATP synthesis coupled proton transport [GO:0042776]	cell surface [GO:0009986];mitochondrial proton-transporting ATP synthase complex [GO:0005753];mitochondrial proton-transporting ATP synthase complex, coupling factor F(o) [GO:0000276];mitochondrial proton-transporting ATP synthase, stator stalk [GO:0000274];mitochondrion [GO:0005739];myelin sheath [GO:0043209];plasma membrane [GO:0005886];proton-transporting ATP synthase complex, catalytic core F…	ATPase activity [GO:0016887];estradiol binding [GO:1903924];protein-containing complex binding [GO:0044877];proton-transporting ATP synthase activity, rotational mechanism [GO:0046933]	SUBCELLULAR LOCATION: Mitochondrion {ECO:0000250}. Mitochondrion inner membrane {ECO:0000250}.	Formation of ATP by chemiosmotic coupling	2244.12	2;3	1.9251e-71	97.836	0	20	152180000	139690000	107260000	69023000	250100000	168280000	By MS/MS	By MS/MS	By MS/MS	1.74554	13416	13665	48929;48930;48931;48932;48933;48934	93261;93262;93263;93264;93265;93266;93267;93268;93269;93270;93271;93272;93273;93274;93275;93276;93277;93278;93279;93280	93278		4568
Q9ET26	Q9ET26	Rnf114	E3 ubiquitin-protein ligase RNF114	NFDQEGLVEHC*K	151	162	161			1	0.557342	0.818731	0.428614	0.601562		0.0345236	0.0979939		cell differentiation [GO:0030154];multicellular organism development [GO:0007275];protein polyubiquitination [GO:0000209];spermatogenesis [GO:0007283];ubiquitin-dependent protein catabolic process [GO:0006511]	cytosol [GO:0005829];nucleus [GO:0005634];plasma membrane [GO:0005886]	metal ion binding [GO:0046872];ubiquitin protein ligase activity [GO:0061630]	SUBCELLULAR LOCATION: Cytoplasm {ECO:0000250|UniProtKB:Q9Y508}. Nucleus {ECO:0000250|UniProtKB:Q9Y508}.	Antigen processing: Ubiquitination & Proteasome degradation	1417.63	3	0.0029025	46.592	0	4	5336500	4140100	6947500	6352600	4964600	3293100	By MS/MS	By MS/MS	By MS/MS	1.46188	26901	27548	101948;101949;101950	195090;195091;195092;195093	195092		4777
Q60932	Q60932	Vdac1	Voltage-dependent anion-selective channel protein 1	EHINLGC*DVDFDIAGPSIR	134	152	140			1	0.970336	0.418867	0.412274	0.600492		0.0831809	0.157757		anion transport [GO:0006820];apoptotic process [GO:0006915];behavioral fear response [GO:0001662];chemical synaptic transmission [GO:0007268];epithelial cell differentiation [GO:0030855];learning [GO:0007612];mitochondrial calcium ion transmembrane transport [GO:0006851];negative regulation of apoptotic process [GO:0043066];negative regulation of calcium import into the mitochondrion [GO:0110099]…	membrane [GO:0016020];membrane raft [GO:0045121];mitochondrial inner membrane [GO:0005743];mitochondrial membrane [GO:0031966];mitochondrial nucleoid [GO:0042645];mitochondrial outer membrane [GO:0005741];mitochondrial permeability transition pore complex [GO:0005757];mitochondrion [GO:0005739];myelin sheath [GO:0043209];plasma membrane [GO:0005886];protein-containing complex [GO:0032991];synapti…	anion channel activity [GO:0005253];ceramide binding [GO:0097001];cholesterol binding [GO:0015485];identical protein binding [GO:0042802];ion channel binding [GO:0044325];nucleotide binding [GO:0000166];phosphatidylcholine binding [GO:0031210];porin activity [GO:0015288];protein kinase binding [GO:0019901];protein-containing complex binding [GO:0044877];voltage-gated anion channel activity [GO:00…	Multi-pass membrane protein {ECO:0000269|PubMed:18988731}.;Multi-pass membrane protein {ECO:0000269|PubMed:18988731}. Membrane raft {ECO:0000269|PubMed:25168729};SUBCELLULAR LOCATION: [Isoform Mt-VDAC1]: Mitochondrion outer membrane {ECO:0000269|PubMed:10716730};SUBCELLULAR LOCATION: [Isoform Pl-VDAC1]: Cell membrane {ECO:0000269|PubMed:10716730}	PINK1-PRKN Mediated Mitophagy	2069.98	3	1.1276e-44	96.544	0	16	45945000	30025000	13612000	8480600	67828000	20825000	By MS/MS	By MS/MS	By MS/MS	1.07998	8318	8473	30387;30388;30389;30390;30391	57551;57552;57553;57554;57555;57556;57557;57558;57559;57560;57561;57562;57563;57564;57565;57566	57559		1925
Q8BTM8	Q8BTM8	Flna	Filamin-A	VQVQDNEGC*SVEATVK	709	724	717			1	0.539061	0.508571	0.736638	0.594757		0.0141403	0.0625763		actin crosslink formation [GO:0051764];actin cytoskeleton organization [GO:0030036];actin cytoskeleton reorganization [GO:0031532];adenylate cyclase-inhibiting dopamine receptor signaling pathway [GO:0007195];angiogenesis [GO:0001525];blood vessel remodeling [GO:0001974];cell-cell junction organization [GO:0045216];cerebral cortex development [GO:0021987];cilium assembly [GO:0060271];cytoplasmic …	actin cytoskeleton [GO:0015629];actin filament [GO:0005884];actin filament bundle [GO:0032432];apical dendrite [GO:0097440];axonal growth cone [GO:0044295];brush border [GO:0005903];cell cortex [GO:0005938];cell-cell junction [GO:0005911];cortical cytoskeleton [GO:0030863];cytoplasm [GO:0005737];cytosol [GO:0005829];dendritic shaft [GO:0043198];glutamatergic synapse [GO:0098978];growth cone [GO:0…	actin binding [GO:0003779];actin filament binding [GO:0051015];Fc-gamma receptor I complex binding [GO:0034988];G protein-coupled receptor binding [GO:0001664];GTPase binding [GO:0051020];ion channel binding [GO:0044325];kinase binding [GO:0019900];mu-type opioid receptor binding [GO:0031852];potassium channel regulator activity [GO:0015459];protein homodimerization activity [GO:0042803];protein …	SUBCELLULAR LOCATION: Cytoplasm, cell cortex {ECO:0000250}. Cytoplasm, cytoskeleton {ECO:0000269|PubMed:25358863}. Perikaryon {ECO:0000269|PubMed:25358863}. Cell projection, growth cone {ECO:0000269|PubMed:25358863}. Note=Colocalizes with CPMR1 in the central region of DRG neuron growth cone (PubMed:25358863). Following SEMA3A stimulation of DRG neurons, colocalizes with F-actin (PubMed:25358863)…	Platelet degranulation	1704.8	2	1.5683e-22	89.403	0	4	16555000	11322000	22674000	9781200	11919000	6649200	By MS/MS	By MS/MS	By MS/MS	1.84954	39893	40808	150855;150856;150857;150858	288930;288931;288932;288933	288931		2815
Q9ERS5	Q9ERS5	Plekha2	Pleckstrin homology domain-containing family A member 2	IC*GFLDIEDNENSGK	10	24	11			1	0.545344	0.614918	0.62065	0.593637	+	0.00165814	0.0332224		positive regulation of cell-matrix adhesion [GO:0001954]	cytoplasm [GO:0005737];membrane [GO:0016020];nucleus [GO:0005634];plasma membrane [GO:0005886];protein-containing complex [GO:0032991]	fibronectin binding [GO:0001968];laminin binding [GO:0043236];lipid binding [GO:0008289];PDZ domain binding [GO:0030165];phosphatidylinositol-3,4-bisphosphate binding [GO:0043325]	Peripheral membrane protein {ECO:0000269|PubMed:12101241}. Nucleus {ECO:0000269|PubMed:12101241}. Note=Locates to the plasma membrane after treatments that stimulate the production of PtdIns3,4P2.;SUBCELLULAR LOCATION: Cytoplasm {ECO:0000269|PubMed:12101241}. Cell membrane {ECO:0000269|PubMed:12101241}	Synthesis of PIPs at the plasma membrane	1652.74	2	3.6972e-07	64.439	0	9	13393000	7962200	11725000	7968700	13587000	8801100	By MS/MS	By MS/MS	By MS/MS	2.78038	16480	16797	61066;61067;61068	116948;116949;116950;116951;116952;116953;116954;116955;116956	116951		4747
Q99P88	Q99P88	Nup155	Nuclear pore complex protein Nup155	LLC*EHQFSVIVGELQK	797	812	799			1	0.44348	0.417542	0.906478	0.589167		0.0656063	0.135798		atrial cardiac muscle cell action potential [GO:0086014];mRNA export from nucleus [GO:0006406];nuclear envelope organization [GO:0006998];protein import into nucleus [GO:0006606];protein localization to nuclear inner membrane [GO:0036228];RNA export from nucleus [GO:0006405];transcription-dependent tethering of RNA polymerase II gene DNA at nuclear periphery [GO:0000972]	cytoplasm [GO:0005737];nuclear envelope [GO:0005635];nuclear membrane [GO:0031965];nuclear pore inner ring [GO:0044611]	structural constituent of nuclear pore [GO:0017056]	Cytoplasmic side {ECO:0000250|UniProtKB:P37199}. Nucleus membrane {ECO:0000250|UniProtKB:P37199};Nucleoplasmic side {ECO:0000250|UniProtKB:P37199}. Note=In mitosis, assumes a diffuse cytoplasmic distribution probably as a monomer, before reversing back into a punctate nuclear surface localization at the end of mitosis. {ECO:0000250|UniProtKB:P37199}.;Peripheral membrane protein {ECO:0000250|UniPr…	Transport of the SLBP independent Mature mRNA	1841.97	3	5.0898e-23	90.561	0	6	7627500	6266200	38622000	29488000	110260000	35933000	By MS/MS	By MS/MS	By MS/MS	1.18305	22059	22480	83759;83760;83761;83762	160823;160824;160825;160826;160827;160828	160827		3963
Q63810	Q63810	Ppp3r1	Calcineurin subunit B type 1	ISFEEFC*AVVGGLDIHK	148	164	154			1	0.619855	0.661656	0.475374	0.585628		0.00915831	0.0563645		branching involved in blood vessel morphogenesis [GO:0001569];calcineurin-NFAT signaling cascade [GO:0033173];epithelial to mesenchymal transition [GO:0001837];heart development [GO:0007507];lung epithelial cell differentiation [GO:0060487];myelination in peripheral nervous system [GO:0022011];positive regulation of transcription by RNA polymerase II [GO:0045944];postsynaptic modulation of chemic…	calcineurin complex [GO:0005955];cytosol [GO:0005829];glutamatergic synapse [GO:0098978];parallel fiber to Purkinje cell synapse [GO:0098688];postsynapse [GO:0098794];sarcolemma [GO:0042383];Schaffer collateral - CA1 synapse [GO:0098685];synapse [GO:0045202]	calcium ion binding [GO:0005509];calcium-dependent protein serine/threonine phosphatase regulator activity [GO:0008597];cyclosporin A binding [GO:0016018];enzyme binding [GO:0019899];phosphatase binding [GO:0019902];phosphoprotein phosphatase activity [GO:0004721];protein domain specific binding [GO:0019904]	Lipid-anchor {ECO:0000250|UniProtKB:P63098}. Note=Translocates from the cytosol to the sarcolemma in a CIB1-dependent manner during cardiomyocyte hypertrophy. {ECO:0000269|PubMed:20639889}.;SUBCELLULAR LOCATION: Cytoplasm, cytosol {ECO:0000269|PubMed:20639889}. Cell membrane {ECO:0000269|PubMed:20639889}. Cell membrane, sarcolemma {ECO:0000269|PubMed:20639889}. Cell membrane {ECO:0000250|UniProtK…	Activation of BAD and translocation to mitochondria	1862.92	3	9.869e-16	73.983	0	8	17918000	1030500	47832000	23740000	58512000	22839000	By MS/MS	By MS/MS	By MS/MS	2.03818	18505	18872	69614;69615;69616;69617;69618;69619	133794;133795;133796;133797;133798;133799;133800;133801	133799		2079
O08810	O08810	Eftud2	116 kDa U5 small nuclear ribonucleoprotein component	VLGENYTLEDEEDSQIC*TVGR	508	528	524			1	0.355349	0.4962	0.866855	0.572801		0.0641721	0.134538		mRNA splicing, via spliceosome [GO:0000398]	Cajal body [GO:0015030];catalytic step 2 spliceosome [GO:0071013];cytosol [GO:0005829];intracellular membrane-bounded organelle [GO:0043231];nuclear speck [GO:0016607];nucleoplasm [GO:0005654];nucleus [GO:0005634];ribonucleoprotein complex [GO:1990904];U2-type catalytic step 2 spliceosome [GO:0071007];U2-type precatalytic spliceosome [GO:0071005];U4/U6 x U5 tri-snRNP complex [GO:0046540]	GTP binding [GO:0005525];GTPase activity [GO:0003924];U5 snRNA binding [GO:0030623]	SUBCELLULAR LOCATION: Nucleus {ECO:0000250|UniProtKB:Q15029}.	mRNA Splicing - Major Pathway	2369.07	2;3	1.0221e-140	142.85	0	14	36202000	9436600	39358000	10987000	31504000	22151000	By MS/MS	By MS/MS	By MS/MS	1.19265	38910	39796	146778;146779;146780;146781;146782;146783	281038;281039;281040;281041;281042;281043;281044;281045;281046;281047;281048;281049;281050;281051	281044		237
Q64310	Q64310	Surf4	Surfeit locus protein 4	LC*LISTFLEDGIR	31	43	32			1	0.540295	0.335189	0.823644	0.566376		0.0572001	0.128035		Golgi organization [GO:0007030];positive regulation of organelle organization [GO:0010638]	endoplasmic reticulum membrane [GO:0005789];endoplasmic reticulum-Golgi intermediate compartment [GO:0005793];endoplasmic reticulum-Golgi intermediate compartment membrane [GO:0033116];Golgi membrane [GO:0000139];integral component of membrane [GO:0016021]		Multi-pass membrane protein {ECO:0000255}. Endoplasmic reticulum-Golgi intermediate compartment membrane {ECO:0000250|UniProtKB:O15260};Multi-pass membrane protein {ECO:0000255}. Golgi apparatus membrane {ECO:0000250|UniProtKB:O15260, ECO:0000255};Multi-pass membrane protein {ECO:0000255}. Note=Cycles between the endoplasmic reticulum and the Golgi. {ECO:0000250|UniProtKB:O15260}.;SUBCELLULAR LOC…	Neutrophil degranulation	1478.78	2;3	1.0915e-205	208.22	0	28	69647000	35459000	252860000	130730000	264820000	55715000	By MS/MS	By MS/MS	By MS/MS	1.2426	20040	20431	76099;76100;76101;76102;76103;76104;76105;76106;76107;76108;76109;76110	146181;146182;146183;146184;146185;146186;146187;146188;146189;146190;146191;146192;146193;146194;146195;146196;146197;146198;146199;146200;146201;146202;146203;146204;146205;146206;146207;146208	146185		2098
P51881	P51881	Slc25a5	ADP/ATP translocase 2;ADP/ATP translocase 2, N-terminally processed	GLGDC*LVK	156	163	160			1	0.584038	0.80522	0.303426	0.564228		0.0602929	0.131362		adaptive thermogenesis [GO:1990845];adenine nucleotide transport [GO:0051503];B cell differentiation [GO:0030183];cellular response to leukemia inhibitory factor [GO:1990830];chromosome segregation [GO:0007059];erythrocyte differentiation [GO:0030218];mitochondrial ADP transmembrane transport [GO:0140021];mitochondrial ATP transmembrane transport [GO:1990544];negative regulation of mitochondrial …	membrane [GO:0016020];membrane raft [GO:0045121];mitochondrial inner membrane [GO:0005743];mitochondrial nucleoid [GO:0042645];mitochondrial permeability transition pore complex [GO:0005757];mitochondrion [GO:0005739];MMXD complex [GO:0071817];myelin sheath [GO:0043209]	adenine nucleotide transmembrane transporter activity [GO:0000295];ATP:ADP antiporter activity [GO:0005471];oxidative phosphorylation uncoupler activity [GO:0017077];proton transmembrane transporter activity [GO:0015078];ubiquitin protein ligase binding [GO:0031625]	Multi-pass membrane protein {ECO:0000255}. Membrane {ECO:0000250|UniProtKB:P05141};Multi-pass membrane protein {ECO:0000255}. Note=May localize to non-mitochondrial membranes. {ECO:0000250|UniProtKB:P05141}.;SUBCELLULAR LOCATION: Mitochondrion inner membrane {ECO:0000250|UniProtKB:P02722}	Transport of nucleosides and free purine and pyrimidine bases across the plasma membrane	803.421	2	0.0018856	67.035	0	12	25709000	14707000	33259000	23684000	35211000	28973000	By MS/MS	By MS/MS	By MS/MS	1.21973	14177	14439	52022;52023;52024	99261;99262;99263;99264;99265;99266;99267;99268;99269;99270;99271;99272	99269		1015
P60762	P60762	Morf4l1	Mortality factor 4-like protein 1	VLC*FHGPLLYEAK	17	29	19			1	0.539431	0.6821	0.452783	0.558105		0.0140472	0.0625763		cell population proliferation [GO:0008283];chromatin remodeling [GO:0006338];chromatin silencing [GO:0006342];double-strand break repair via homologous recombination [GO:0000724];histone acetylation [GO:0016573];histone deacetylation [GO:0016575];histone H2A acetylation [GO:0043968];histone H4 acetylation [GO:0043967];regulation of growth [GO:0040008]	histone acetyltransferase complex [GO:0000123];NuA4 histone acetyltransferase complex [GO:0035267];nuclear speck [GO:0016607];Sin3 complex [GO:0016580]	chromatin binding [GO:0003682];protein N-terminus binding [GO:0047485]	SUBCELLULAR LOCATION: Nucleus {ECO:0000255|PROSITE-ProRule:PRU00972}.		1488.78	3	0.00042535	59.227	0	8	29665000	18083000	19644000	16707000	37776000	9232500	By MS/MS	By MS/MS	By MS/MS	1.85241	38766	39651	146242;146243;146244;146245;146246	279979;279980;279981;279982;279983;279984;279985;279986	279980		1144
P84096	P84096	Rhog	Rho-related GTP-binding protein RhoG	YLEC*SALQQDGVK	154	166	157			1	0.481756	0.695716	0.475505	0.550992		0.0168239	0.0671214		actin cytoskeleton organization [GO:0030036];actin filament organization [GO:0007015];activation of GTPase activity [GO:0090630];cell chemotaxis [GO:0060326];cell projection assembly [GO:0030031];cortical cytoskeleton organization [GO:0030865];engulfment of apoptotic cell [GO:0043652];establishment or maintenance of cell polarity [GO:0007163];motor neuron axon guidance [GO:0008045];positive regul…	cell cortex [GO:0005938];cell projection [GO:0042995];cytoplasmic vesicle [GO:0031410];cytoskeleton [GO:0005856];intracellular membrane-bounded organelle [GO:0043231];plasma membrane [GO:0005886]	GTP binding [GO:0005525];GTPase activity [GO:0003924];protein kinase binding [GO:0019901]	Cytoplasmic side {ECO:0000305}.;Lipid-anchor {ECO:0000305};SUBCELLULAR LOCATION: Cell membrane {ECO:0000305}	GPVI-mediated activation cascade	1452.69	2	6.1503e-86	143.89	0	9	38919000	27808000	34157000	21826000	24922000	12374000	By MS/MS	By MS/MS	By MS/MS	1.77407	42038	42979	158582;158583;158584	303553;303554;303555;303556;303557;303558;303559;303560;303561	303554		1388
Q9JKV1	Q9JKV1	Adrm1	Proteasomal ubiquitin receptor ADRM1	TSGTVEDDLIIFPDDC*EFK	65	83	80			1	0.619038	0.50882	0.523584	0.550481	+	0.0039144	0.0456679		adipose tissue development [GO:0060612];follicle-stimulating hormone signaling pathway [GO:0042699];oogenesis [GO:0048477];ovarian follicle development [GO:0001541];positive regulation of growth hormone receptor signaling pathway [GO:0060399];proteasome assembly [GO:0043248];regulation of T cell differentiation in thymus [GO:0033081];seminiferous tubule development [GO:0072520];Sertoli cell devel…	cytosol [GO:0005829];nucleoplasm [GO:0005654];plasma membrane [GO:0005886];proteasome complex [GO:0000502];proteasome regulatory particle, lid subcomplex [GO:0008541]	endopeptidase activator activity [GO:0061133];protease binding [GO:0002020];proteasome binding [GO:0070628];ubiquitin binding [GO:0043130]	SUBCELLULAR LOCATION: Cytoplasm {ECO:0000269|PubMed:15819879}. Nucleus {ECO:0000250|UniProtKB:Q16186}.	UCH proteinases	2142.97	2;3	5.9097e-44	93.766	0	11	53171000	27669000	59305000	39847000	74303000	46153000	By MS/MS	By MS/MS	By MS/MS	2.40734	36658	37492	137290;137291;137292;137293;137294	261958;261959;261960;261961;261962;261963;261964;261965;261966;261967;261968	261966		4876
P47757	P47757	Capzb	F-actin-capping protein subunit beta	GC*WDSIHVVEVQEK	146	159	147			1	0.412676	1.1267	0.0855966	0.541659		0.2201	0.305364		actin polymerization or depolymerization [GO:0008154];barbed-end actin filament capping [GO:0051016];cell morphogenesis [GO:0000902];cell projection organization [GO:0030030];cytoskeleton organization [GO:0007010];lamellipodium assembly [GO:0030032];muscle fiber development [GO:0048747];negative regulation of filopodium assembly [GO:0051490];negative regulation of microtubule polymerization [GO:0…	asymmetric synapse [GO:0032279];brush border [GO:0005903];cortical cytoskeleton [GO:0030863];cytoskeletal calyx [GO:0033150];dendritic spine [GO:0043197];F-actin capping protein complex [GO:0008290];hippocampal mossy fiber to CA3 synapse [GO:0098686];intercalated disc [GO:0014704];lamellipodium [GO:0030027];membrane [GO:0016020];neuronal cell body [GO:0043025];postsynaptic density [GO:0014069];Sc…	actin binding [GO:0003779];beta-tubulin binding [GO:0048487]	SUBCELLULAR LOCATION: [Isoform 1]: Cytoplasm, myofibril, sarcomere, Z line {ECO:0000250}. Cytoplasm, myofibril, sarcomere {ECO:0000250}. Note=In cardiac muscle, isoform 1 is located at Z-disks of sarcomeres while isoform 2 is enriched at intercalated disks. {ECO:0000250}.;SUBCELLULAR LOCATION: [Isoform 3]: Cytoplasm, cytoskeleton, perinuclear theca, calyx {ECO:0000250}. Note=Isoform 3 is located …	MHC class II antigen presentation	1627.77	3	4.1745e-05	67.358	0	10	121340000	13558000	102730000	9815200	206390000	112070000	By MS/MS	By MS/MS	By MS/MS	0.65738	13110	13351	47824;47825;47826;47827;47828;47829	91175;91176;91177;91178;91179;91180;91181;91182;91183;91184	91179		937
P10605	P10605	Ctsb	Cathepsin B;Cathepsin B light chain;Cathepsin B heavy chain	GENHC*GIESEIVAGIPR	315	331	319			1	0.604243	0.45017	0.564578	0.539664		0.00724575	0.0518453		collagen catabolic process [GO:0030574];decidualization [GO:0046697];negative regulation of cell death [GO:0060548];proteolysis [GO:0006508];proteolysis involved in cellular protein catabolic process [GO:0051603];regulation of catalytic activity [GO:0050790];thyroid hormone generation [GO:0006590];viral entry into host cell [GO:0046718]	apical plasma membrane [GO:0016324];cell surface [GO:0009986];collagen-containing extracellular matrix [GO:0062023];cytoplasm [GO:0005737];external side of plasma membrane [GO:0009897];extracellular region [GO:0005576];extracellular space [GO:0005615];lysosome [GO:0005764];melanosome [GO:0042470];mitochondrion [GO:0005739];perinuclear region of cytoplasm [GO:0048471];sarcolemma [GO:0042383]	collagen binding [GO:0005518];cysteine-type endopeptidase activity [GO:0004197];cysteine-type peptidase activity [GO:0008234];endopeptidase activity [GO:0004175];kininogen binding [GO:0030984];peptidase activity [GO:0008233];peptide binding [GO:0042277];protein self-association [GO:0043621];protein-containing complex binding [GO:0044877];proteoglycan binding [GO:0043394]	Extracellular side {ECO:0000269|PubMed:12782676}. Note=Localizes to the lumen of thyroid follicles and to the apical membrane of thyroid epithelial cells. {ECO:0000269|PubMed:12782676}.;Peripheral membrane protein {ECO:0000269|PubMed:12782676};SUBCELLULAR LOCATION: Lysosome {ECO:0000269|PubMed:12782676}. Melanosome {ECO:0000250|UniProtKB:P07858}. Secreted, extracellular space {ECO:0000269|PubMed:…	Collagen degradation	1779.86	2;3	1.2594e-52	115.31	0	19	47547000	24259000	33743000	19833000	32229000	26328000	By MS/MS	By MS/MS	By MS/MS	2.13992	13365	13613	48763;48764;48765;48766	92961;92962;92963;92964;92965;92966;92967;92968;92969;92970;92971;92972;92973;92974;92975;92976;92977;92978;92979	92971		591
P70195	P70195	Psmb7	Proteasome subunit beta type-7	IHFISPNIYC*C*GAGTAADTDMTTQLISSNLELHSLTTGR	77	115	86	87		2	0.590368	0.688375	0.336203	0.538315		0.0359657	0.0996171		proteasomal ubiquitin-independent protein catabolic process [GO:0010499];proteasome-mediated ubiquitin-dependent protein catabolic process [GO:0043161]	cytoplasm [GO:0005737];cytosol [GO:0005829];nuclear body [GO:0016604];nucleoplasm [GO:0005654];nucleus [GO:0005634];proteasome complex [GO:0000502];proteasome core complex [GO:0005839];proteasome core complex, beta-subunit complex [GO:0019774]	endopeptidase activity [GO:0004175];threonine-type endopeptidase activity [GO:0004298]	SUBCELLULAR LOCATION: Cytoplasm {ECO:0000250|UniProtKB:Q99436}. Nucleus {ECO:0000250|UniProtKB:Q99436}.	Activation of NF-kappaB in B cells	4150.98	4	0	147.97	0	13	59907000	29843000	85617000	50558000	154480000	74049000	By MS/MS	By MS/MS	By MS/MS	1.44411	17208	17538	63983;63984;63985;63986;63987	122570;122571;122572;122573;122574;122575;122576;122577;122578;122579;122580;122581;122582	122579		1317
P63005	P63005	Pafah1b1	Platelet-activating factor acetylhydrolase IB subunit alpha	MVRPNQDGTLIASC*SNDQTVR	239	259	252			1	0.486886	0.573053	0.545601	0.53518	+	0.00224744	0.0368198		acrosome assembly [GO:0001675];actin cytoskeleton organization [GO:0030036];adult locomotory behavior [GO:0008344];ameboidal-type cell migration [GO:0001667];auditory receptor cell development [GO:0060117];brain morphogenesis [GO:0048854];cell migration [GO:0016477];cerebral cortex development [GO:0021987];cerebral cortex neuron differentiation [GO:0021895];chemical synaptic transmission [GO:0007…	1-alkyl-2-acetylglycerophosphocholine esterase complex [GO:0008247];astral microtubule [GO:0000235];axon [GO:0030424];axon cytoplasm [GO:1904115];cell cortex [GO:0005938];cell leading edge [GO:0031252];central region of growth cone [GO:0090724];centrosome [GO:0005813];cytoplasm [GO:0005737];cytoplasmic microtubule [GO:0005881];cytosol [GO:0005829];growth cone [GO:0030426];kinesin complex [GO:0005…	dynein complex binding [GO:0070840];dynein intermediate chain binding [GO:0045505];identical protein binding [GO:0042802];microtubule binding [GO:0008017];microtubule plus-end binding [GO:0051010];phosphoprotein binding [GO:0051219];protein heterodimerization activity [GO:0046982];protein-containing complex binding [GO:0044877]	SUBCELLULAR LOCATION: Cytoplasm, cytoskeleton. Cytoplasm, cytoskeleton, microtubule organizing center, centrosome. Cytoplasm, cytoskeleton, spindle. Nucleus membrane {ECO:0000255|HAMAP-Rule:MF_03141}. Note=May localize to the nuclear membrane (By similarity). Localizes to the plus end of microtubules and to the centrosome. Redistributes to axons during neuronal development. Also localizes to the …	Amplification of signal from unattached kinetochores via a MAD2 inhibitory signal	2304.1	3	4.4091e-140	141.31	1	12	67466000	39894000	14715000	2007800	8235500	5834400	By MS/MS	By MS/MS	By MS/MS	2.64831	26474	27109	100444;100445;100446;100447;100448	192226;192227;192228;192229;192230;192231;192232;192233;192234;192235;192236;192237	192228		1265
P62331	P62331	Arf6	ADP-ribosylation factor 6	HYYTGTQGLIFVVDC*ADR	76	93	90			1	0.155566	0.678787	0.764046	0.532799		0.107326	0.180792		cell cycle [GO:0007049];cell differentiation [GO:0030154];cell division [GO:0051301];cellular response to nerve growth factor stimulus [GO:1990090];cortical actin cytoskeleton organization [GO:0030866];endocytic recycling [GO:0032456];establishment of epithelial cell polarity [GO:0090162];hepatocyte apoptotic process [GO:0097284];intracellular protein transport [GO:0006886];liver development [GO:…	cell cortex [GO:0005938];cleavage furrow [GO:0032154];cytoplasm [GO:0005737];cytosol [GO:0005829];early endosome [GO:0005769];early endosome membrane [GO:0031901];endocytic vesicle [GO:0030139];endosome [GO:0005768];filopodium membrane [GO:0031527];Flemming body [GO:0090543];glutamatergic synapse [GO:0098978];Golgi apparatus [GO:0005794];membrane [GO:0016020];myelin sheath [GO:0043209];plasma mem…	GDP binding [GO:0019003];GTP binding [GO:0005525];GTPase activity [GO:0003924];protein N-terminus binding [GO:0047485];thioesterase binding [GO:0031996]	Lipid-anchor {ECO:0000250|UniProtKB:P62330}. Endosome membrane;Lipid-anchor {ECO:0000250|UniProtKB:P62330}. Recycling endosome membrane {ECO:0000305};Lipid-anchor {ECO:0000305}. Cell projection, filopodium membrane;Lipid-anchor {ECO:0000305}. Golgi apparatus, trans-Golgi network membrane {ECO:0000269|PubMed:11950392};Lipid-anchor {ECO:0000305}. Note=Distributed uniformly on the plasma membrane, a…	TBC/RABGAPs	2056.97	3	1.9191e-83	123.92	0	8	6055500	7150800	11934000	10427000	24932000	16702000	By MS/MS	By MS/MS	By MS/MS	0.969294	16246	16561	60207;60208;60209;60210	115250;115251;115252;115253;115254;115255;115256;115257	115257		1219
Q3UYV9	Q3UYV9	Ncbp1	Nuclear cap-binding protein subunit 1	FVIEENLHC*IIK	312	323	320			1	0.798819	0.545181	0.254309	0.53277		0.0772191	0.150626		7-methylguanosine mRNA capping [GO:0006370];gene silencing by RNA [GO:0031047];mRNA cis splicing, via spliceosome [GO:0045292];mRNA export from nucleus [GO:0006406];nuclear-transcribed mRNA catabolic process, nonsense-mediated decay [GO:0000184];positive regulation of cell growth [GO:0030307];positive regulation of mRNA 3'-end processing [GO:0031442];positive regulation of mRNA splicing, via spli…	cytosol [GO:0005829];mitochondrion [GO:0005739];mRNA cap binding complex [GO:0005845];nuclear cap binding complex [GO:0005846];nucleoplasm [GO:0005654];nucleus [GO:0005634];ribonucleoprotein complex [GO:1990904];RNA cap binding complex [GO:0034518]	mRNA binding [GO:0003729];RNA 7-methylguanosine cap binding [GO:0000340];RNA cap binding [GO:0000339]	SUBCELLULAR LOCATION: Nucleus {ECO:0000269|PubMed:22767893}. Cytoplasm {ECO:0000250|UniProtKB:Q09161}. Note=Localized in cytoplasmic mRNP granules containing untranslated mRNAs. {ECO:0000250|UniProtKB:Q09161}.	SLBP independent Processing of Histone Pre-mRNAs	1456.77	2;3	7.2938e-07	69.721	0	4	8551000	5934900	13854000	10398000	36580000	15150000	By MS/MS	By MS/MS	By MS/MS	1.11228	12642	12875	45995;45996;45997;45998	87604;87605;87606;87607	87606		1753
Q8CGY8	Q8CGY8	Ogt	UDP-N-acetylglucosamine--peptide N-acetylglucosaminyltransferase 110 kDa subunit	GSVAEAEDC*YNTALR	307	321	315			1	0.351698	0.89248	0.349152	0.53111		0.0988723	0.172244		apoptotic process [GO:0006915];cellular response to glucose stimulus [GO:0071333];cellular response to lipopolysaccharide [GO:0071222];circadian regulation of gene expression [GO:0032922];glucosamine metabolic process [GO:0006041];histone H3-K4 trimethylation [GO:0080182];histone H4-K16 acetylation [GO:0043984];histone H4-K5 acetylation [GO:0043981];histone H4-K8 acetylation [GO:0043982];intracel…	cytoplasm [GO:0005737];cytosol [GO:0005829];euchromatin [GO:0000791];histone acetyltransferase complex [GO:0000123];mitochondrial membrane [GO:0031966];mitochondrion [GO:0005739];neuron projection [GO:0043005];neuronal cell body [GO:0043025];nucleoplasm [GO:0005654];nucleus [GO:0005634];plasma membrane [GO:0005886];protein N-acetylglucosaminyltransferase complex [GO:0017122];protein-containing co…	catalytic activity [GO:0003824];identical protein binding [GO:0042802];monosaccharide binding [GO:0048029];N-acetyltransferase activity [GO:0008080];peptide binding [GO:0042277];phosphatidylinositol-3,4,5-trisphosphate binding [GO:0005547];protein domain specific binding [GO:0019904];protein N-acetylglucosaminyltransferase activity [GO:0016262];protein O-GlcNAc transferase activity [GO:0097363];p…	SUBCELLULAR LOCATION: Cytoplasm {ECO:0000250|UniProtKB:O15294}. Nucleus {ECO:0000269|PubMed:29465778}. Cell membrane {ECO:0000250|UniProtKB:O15294}. Mitochondrion membrane {ECO:0000250|UniProtKB:P56558}. Cell projection {ECO:0000250|UniProtKB:P56558}. Note=Mostly in the nucleus. Retained in the nucleus via interaction with HCFC1. After insulin induction, translocated from the nucleus to the cell …	HATs acetylate histones	1597.7	2	1.4777e-80	134.2	0	11	16586000	9891500	13441000	10724000	17326000	7712300	By MS/MS	By MS/MS	By MS/MS	1.00493	14932	15215	54794;54795;54796	104375;104376;104377;104378;104379;104380;104381;104382;104383;104384;104385	104376		3085
Q8BGA5	Q8BGA5	Krr1	KRR1 small subunit processome component homolog	ILQDDVAC*DIIK	134	145	141			1	0.211984	0.726852	0.651258	0.530031		0.0807576	0.155004		rRNA processing [GO:0006364]	chromosome [GO:0005694];cytoplasm [GO:0005737];intercellular bridge [GO:0045171];nucleolus [GO:0005730];nucleoplasm [GO:0005654];small-subunit processome [GO:0032040]	RNA binding [GO:0003723]	SUBCELLULAR LOCATION: Cytoplasm {ECO:0000250|UniProtKB:Q13601}. Nucleus {ECO:0000250|UniProtKB:Q13601}. Nucleus, nucleolus {ECO:0000250|UniProtKB:Q13601}.	Major pathway of rRNA processing in the nucleolus and cytosol	1344.7	2	5.7255e-06	76.228	0	7	23193000	8244300	22178000	11955000	26243000	11950000	By MS/MS	By MS/MS	By MS/MS	1.09282	17791	18134	66775;66776;66777	128351;128352;128353;128354;128355;128356;128357	128351		2600
P48962	P48962	Slc25a4	ADP/ATP translocase 1	EFNGLGDC*LTK	153	163	160			1	0.641639	0.447966	0.460882	0.516829		0.0143181	0.0629387		adaptive thermogenesis [GO:1990845];ADP transport [GO:0015866];apoptotic mitochondrial changes [GO:0008637];mitochondrial ADP transmembrane transport [GO:0140021];mitochondrial ATP transmembrane transport [GO:1990544];negative regulation of cardiac muscle cell apoptotic process [GO:0010667];negative regulation of mitochondrial membrane permeability involved in apoptotic process [GO:1902109];negat…	integral component of mitochondrial membrane [GO:0032592];membrane [GO:0016020];membrane raft [GO:0045121];mitochondrial inner membrane [GO:0005743];mitochondrial outer membrane [GO:0005741];mitochondrial permeability transition pore complex [GO:0005757];mitochondrion [GO:0005739];myelin sheath [GO:0043209]	ATP:ADP antiporter activity [GO:0005471];enzyme binding [GO:0019899];oxidative phosphorylation uncoupler activity [GO:0017077];proton transmembrane transporter activity [GO:0015078]	Multi-pass membrane protein {ECO:0000255}. Membrane {ECO:0000250|UniProtKB:P12235};Multi-pass membrane protein {ECO:0000255}. Note=The complex formed with ARL2BP, ARL2 and SLC25A4/ANT1 is expressed in mitochondria (PubMed:11809823). May localize to non-mitochondrial membranes (By similarity). {ECO:0000250|UniProtKB:P12235, ECO:0000269|PubMed:11809823}.;SUBCELLULAR LOCATION: Mitochondrion inner me…	Transport of nucleosides and free purine and pyrimidine bases across the plasma membrane	1195.55	2	0.00012228	89.08	0	9	59168000	30726000	41712000	27362000	70529000	41313000	By MS/MS	By MS/MS	By MS/MS	1.84411	8038	8187	29397;29398;29399	55653;55654;55655;55656;55657;55658;55659;55660;55661	55653		969
Q9JK23	Q9JK23	Psmg1	Proteasome assembly chaperone 1	IPAVLYLC*YTDVMK	229	242	236			1	0.264607	0.614224	0.665461	0.514764		0.0549758	0.125241		cerebellar granule cell precursor proliferation [GO:0021930];chaperone-mediated protein complex assembly [GO:0051131];proteasome core complex assembly [GO:0080129]	chaperone complex [GO:0101031];cytoplasm [GO:0005737];cytosol [GO:0005829];endoplasmic reticulum [GO:0005783];Golgi apparatus [GO:0005794];nucleoplasm [GO:0005654]	molecular adaptor activity [GO:0060090];proteasome binding [GO:0070628]	SUBCELLULAR LOCATION: Cytoplasm {ECO:0000250|UniProtKB:O95456}. Endoplasmic reticulum {ECO:0000250|UniProtKB:O95456}.		1627.84	2;3	4.8261e-15	91.549	0	17	44572000	27605000	61879000	4194700	58900000	28723000	By MS/MS	By MS/MS	By MS/MS	1.25983	18107	18466	68081;68082;68083;68084;68085;68086	130801;130802;130803;130804;130805;130806;130807;130808;130809;130810;130811;130812;130813;130814;130815;130816;130817	130816		4853
Q9Z0N1;Q9Z0N2	Q9Z0N1	Eif2s3x;Eif2s3y	Eukaryotic translation initiation factor 2 subunit 3, X-linked;Eukaryotic translation initiation factor 2 subunit 3, Y-linked	YNIEVVC*EYIVK	230	241	236			1	0.547678	0.6262	0.367349	0.513743		0.0215307	0.0750165		formation of translation preinitiation complex [GO:0001731];positive regulation of translational fidelity [GO:0045903];translational initiation [GO:0006413]	cytoplasm [GO:0005737];cytosol [GO:0005829];eukaryotic translation initiation factor 2 complex [GO:0005850]	GTP binding [GO:0005525];GTPase activity [GO:0003924];translation factor activity, RNA binding [GO:0008135];translation initiation factor activity [GO:0003743];tRNA binding [GO:0000049]		L13a-mediated translational silencing of Ceruloplasmin expression	1470.74	2	3.5173e-07	94.692	0	15	47726000	30552000	69511000	40719000	197200000	159150000	By MS/MS	By MS/MS	By MS/MS	1.66694	42263	43217	159413;159414;159415	305235;305236;305237;305238;305239;305240;305241;305242;305243;305244;305245;305246;305247;305248;305249	305248		5142
Q9D8S4	Q9D8S4	Rexo2	Oligoribonuclease, mitochondrial	QQTPPGLC*PLAGNSVHADK	130	148	137			1	0.707174	0.305705	0.507265	0.506715		0.0485347	0.117788		nucleobase-containing compound metabolic process [GO:0006139]	focal adhesion [GO:0005925];mitochondrial intermembrane space [GO:0005758];mitochondrial matrix [GO:0005759];mitochondrion [GO:0005739];nucleolus [GO:0005730];nucleus [GO:0005634]	3'-5' exonuclease activity [GO:0008408];3'-5'-exoribonuclease activity [GO:0000175];nucleic acid binding [GO:0003676]	SUBCELLULAR LOCATION: Mitochondrion intermembrane space {ECO:0000250}. Mitochondrion matrix {ECO:0000250}.		1931.95	3	1.4974e-07	44.816	0	7	9882900	6354200	9096400	5312800	11361000	5964600	By MS/MS	By MS/MS	By MS/MS	1.31395	30656	31375	115235;115236;115237	219686;219687;219688;219689;219690;219691;219692	219687		4521
P63260	P63260	Actg1	Actin, cytoplasmic 2;Actin, cytoplasmic 2, N-terminally processed	EEEIAALVIDNGSGMC*K	2	18	17			1	0.462224	0.568883	0.478386	0.503164	+	0.00432256	0.0462144		angiogenesis [GO:0001525];cellular response to interferon-gamma [GO:0071346];morphogenesis of a polarized epithelium [GO:0001738];positive regulation of cell migration [GO:0030335];positive regulation of gene expression [GO:0010628];positive regulation of wound healing [GO:0090303];protein localization to bicellular tight junction [GO:1902396];regulation of focal adhesion assembly [GO:0051893];re…	actin cytoskeleton [GO:0015629];actin filament [GO:0005884];apical junction complex [GO:0043296];apical part of cell [GO:0045177];basal body patch [GO:0120220];calyx of Held [GO:0044305];cell-cell junction [GO:0005911];costamere [GO:0043034];cytosol [GO:0005829];dense body [GO:0097433];extracellular exosome [GO:0070062];filamentous actin [GO:0031941];focal adhesion [GO:0005925];myelin sheath [GO:…	ATP binding [GO:0005524];identical protein binding [GO:0042802];profilin binding [GO:0005522];structural constituent of cytoskeleton [GO:0005200];structural constituent of postsynaptic actin cytoskeleton [GO:0098973];ubiquitin protein ligase binding [GO:0031625]	SUBCELLULAR LOCATION: Cytoplasm, cytoskeleton {ECO:0000250|UniProtKB:P63261}.	Platelet degranulation	1777.82	2;3	0	290.18	0	77	6526800000	158110000	7197900000	74138000	5053000000	156510000	By MS/MS	By MS/MS	By MS/MS	2.36426	7665	7811;7812	28201;28202;28203;28204;28205;28206;28207;28208;28209;28210;28211;28212;28213;28214;28215;28216;28217;28218;28219;28220;28221;28222;28223;28224;28225;28226;28227;28228;28229;28230;28231;28232;28233;28234;28235;28236;28237;28238;28239;28240;28241;28242;28243;28244;28245;28246;28247;28248;28249	53541;53542;53543;53544;53545;53546;53547;53548;53549;53550;53551;53552;53553;53554;53555;53556;53557;53558;53559;53560;53561;53562;53563;53564;53565;53566;53567;53568;53569;53570;53571;53572;53573;53574;53575;53576;53577;53578;53579;53580;53581;53582;53583;53584;53585;53586;53587;53588;53589;53590;53591;53592;53593;53594;53595;53596;53597;53598;53599;53600;53601;53602;53603;53604;53605;53606;536…	53573	446	1286
P62317	P62317	Snrpd2	Small nuclear ribonucleoprotein Sm D2	NNTQVLINC*R	38	47	46			1	0.258815	0.581476	0.663276	0.501189		0.0556675	0.12607		mRNA splicing, via spliceosome [GO:0000398];spliceosomal snRNP assembly [GO:0000387]	catalytic step 2 spliceosome [GO:0071013];cytosol [GO:0005829];methylosome [GO:0034709];nucleus [GO:0005634];pICln-Sm protein complex [GO:0034715];precatalytic spliceosome [GO:0071011];SMN-Sm protein complex [GO:0034719];U1 snRNP [GO:0005685];U12-type spliceosomal complex [GO:0005689];U2 snRNP [GO:0005686];U2-type catalytic step 2 spliceosome [GO:0071007];U2-type precatalytic spliceosome [GO:0071…	U1 snRNP binding [GO:1990446]	SUBCELLULAR LOCATION: Cytoplasm, cytosol {ECO:0000250|UniProtKB:P62316}. Nucleus {ECO:0000250|UniProtKB:P62316}. Note=SMN-mediated assembly into core snRNPs occurs in the cytosol before SMN-mediated transport to the nucleus to be included in spliceosomes. {ECO:0000250|UniProtKB:P62316}.	snRNP Assembly	1173.59	2	9.1731e-70	141.47	0	8	15443000	9412600	22801000	15427000	1719600	1468000	By MS/MS	By MS/MS	By MS/MS	1.2544	27660	28333	104955;104956;104957;104958;104959;104960	200809;200810;200811;200812;200813;200814;200815;200816	200815		1216
Q9DB05	Q9DB05	Napa	Alpha-soluble NSF attachment protein	IEEAC*EIYAR	38	47	42			1	0.552824	0.581595	0.350725	0.495048		0.0208582	0.0743556		apical protein localization [GO:0045176];brain development [GO:0007420];intracellular protein transport [GO:0006886];neuron differentiation [GO:0030182];positive regulation of ATPase activity [GO:0032781];protein-containing complex disassembly [GO:0032984];regulation of synaptic vesicle priming [GO:0010807];SNARE complex disassembly [GO:0035494];synaptic transmission, glutamatergic [GO:0035249];s…	glutamatergic synapse [GO:0098978];myelin sheath [GO:0043209];plasma membrane [GO:0005886];postsynapse [GO:0098794];presynapse [GO:0098793];SNARE complex [GO:0031201];synaptobrevin 2-SNAP-25-syntaxin-1a complex [GO:0070044];vacuolar membrane [GO:0005774]	protein-containing complex binding [GO:0044877];SNARE binding [GO:0000149];soluble NSF attachment protein activity [GO:0005483];syntaxin binding [GO:0019905]	Peripheral membrane protein {ECO:0000250|UniProtKB:P54920}.;SUBCELLULAR LOCATION: Cell membrane {ECO:0000250|UniProtKB:P54920}	COPII-mediated vesicle transport	1195.55	2	5.3297e-07	105.78	0	13	36697000	15497000	33067000	17619000	33369000	11226000	By MS/MS	By MS/MS	By MS/MS	1.68072	16684	17004	61839;61840;61841;61842;61843;61844;61845;61846	118414;118415;118416;118417;118418;118419;118420;118421;118422;118423;118424;118425;118426	118419		4565
P32067	P32067	Ssb	Lupus La protein homolog	IC*HQIEYYFGDFNLPR	17	32	18			1	0.616933	0.586318	0.273373	0.492208		0.0463114	0.114662		IRES-dependent viral translational initiation [GO:0075522];nuclear histone mRNA catabolic process [GO:0071045];protein localization to cytoplasmic stress granule [GO:1903608];tRNA 3'-end processing [GO:0042780];tRNA 5'-leader removal [GO:0001682];tRNA export from nucleus [GO:0006409];tRNA processing [GO:0008033]	cytoplasm [GO:0005737];nucleus [GO:0005634];ribonucleoprotein complex [GO:1990904]	poly(U) RNA binding [GO:0008266];RNA binding [GO:0003723];sequence-specific mRNA binding [GO:1990825];tRNA binding [GO:0000049]	SUBCELLULAR LOCATION: Nucleus {ECO:0000305}.		2013.94	2;3	3.4688e-74	128.9	0	27	121070000	29043000	331140000	288930000	410560000	291990000	By MS/MS	By MS/MS	By MS/MS	1.33431	16484	16801	61077;61078;61079;61080;61081;61082;61083;61084;61085;61086;61087	116969;116970;116971;116972;116973;116974;116975;116976;116977;116978;116979;116980;116981;116982;116983;116984;116985;116986;116987;116988;116989;116990;116991;116992;116993;116994;116995	116978		828
Q91Z53	Q91Z53	Grhpr	Glyoxylate reductase/hydroxypyruvate reductase	AALAQAADC*EVEQWNSDDPIPR	21	42	29			1	0.53498	0.398331	0.534068	0.489127		0.00850497	0.0563645		dicarboxylic acid metabolic process [GO:0043648];excretion [GO:0007588];glyoxylate metabolic process [GO:0046487]	catalytic complex [GO:1902494];cytoplasm [GO:0005737];cytosol [GO:0005829]	carboxylic acid binding [GO:0031406];glycerate dehydrogenase activity [GO:0008465];glyoxylate reductase (NADP+) activity [GO:0030267];hydroxypyruvate reductase activity [GO:0016618];NAD binding [GO:0051287];NADP binding [GO:0050661];NADPH binding [GO:0070402];protein homodimerization activity [GO:0042803]		Glyoxylate metabolism and glycine degradation	2398.09	2;3	3.9921e-83	109.03	0	21	96830000	63873000	101550000	11020000	93868000	57182000	By MS/MS	By MS/MS	By MS/MS	2.07033	219	223	764;765;766;767;768;769;770	1451;1452;1453;1454;1455;1456;1457;1458;1459;1460;1461;1462;1463;1464;1465;1466;1467;1468;1469;1470;1471	1468		3676
Q6PDQ2;A2A8L1	Q6PDQ2	Chd4;Chd5	Chromodomain-helicase-DNA-binding protein 4;Chromodomain-helicase-DNA-binding protein 5	HLC*EPGADGAETFADGVPR	1459	1477	1461			1	0.384091	0.437809	0.629748	0.483882		0.0229311	0.077096		cerebral cortex neuron differentiation [GO:0021895];chromatin organization [GO:0006325];histone H3-K27 trimethylation [GO:0098532];histone H4 acetylation [GO:0043967];negative regulation of cell population proliferation [GO:0008285];negative regulation of transcription by RNA polymerase II [GO:0000122];positive regulation of signal transduction by p53 class mediator [GO:1901798];regulation of cel…	centrosome [GO:0005813];cytoplasm [GO:0005737];cytosol [GO:0005829];heterochromatin [GO:0000792];nuclear speck [GO:0016607];nucleoplasm [GO:0005654];nucleus [GO:0005634];NuRD complex [GO:0016581];protein-containing complex [GO:0032991];protein-DNA complex [GO:0032993];RNA polymerase II transcription regulator complex [GO:0090575]	ATP binding [GO:0005524];chromatin binding [GO:0003682];DNA binding [GO:0003677];DNA helicase activity [GO:0003678];H3K27me3 modified histone binding [GO:0061628];histone binding [GO:0042393];histone deacetylase binding [GO:0042826];hydrolase activity [GO:0016787];metal ion binding [GO:0046872];nucleosome-dependent ATPase activity [GO:0070615];RNA polymerase II repressing transcription factor bin…	SUBCELLULAR LOCATION: Nucleus {ECO:0000250}. Cytoplasm, cytoskeleton, microtubule organizing center, centrosome {ECO:0000250}. Note=Associates with centrosomes in interphase. {ECO:0000250}.;SUBCELLULAR LOCATION: Nucleus {ECO:0000269|PubMed:23318260, ECO:0000269|PubMed:23948251}. Note=Associates with heterochromatin.	HDACs deacetylate histones	1940.87	2;3	3.7549e-161	152.94	0	14	118010000	56587000	71971000	42594000	89287000	42780000	By MS/MS	By MS/MS	By MS/MS	1.63957	15779	16077	58274;58275;58276;58277;58278	111242;111243;111244;111245;111246;111247;111248;111249;111250;111251;111252;111253;111254;111255	111254		2274
P60710	P60710	Actb	Actin, cytoplasmic 1;Actin, cytoplasmic 1, N-terminally processed	DDDIAALVVDNGSGMC*K	2	18	17			1	0.547187	0.447576	0.447714	0.480826	+	0.00472829	0.0462144		adherens junction assembly [GO:0034333];apical protein localization [GO:0045176];axonogenesis [GO:0007409];cell motility [GO:0048870];cellular response to cytochalasin B [GO:0072749];cellular response to electrical stimulus [GO:0071257];establishment or maintenance of cell polarity [GO:0007163];morphogenesis of a polarized epithelium [GO:0001738];negative regulation of cyclin-dependent protein ki…	actin cytoskeleton [GO:0015629];actin filament [GO:0005884];adherens junction [GO:0005912];apical junction complex [GO:0043296];axon [GO:0030424];calyx of Held [GO:0044305];cell-cell junction [GO:0005911];cortical cytoskeleton [GO:0030863];cytoplasm [GO:0005737];cytoplasmic ribonucleoprotein granule [GO:0036464];cytoskeleton [GO:0005856];cytosol [GO:0005829];dense body [GO:0097433];focal adhesion…	ATP binding [GO:0005524];identical protein binding [GO:0042802];kinesin binding [GO:0019894];nitric-oxide synthase binding [GO:0050998];protein kinase binding [GO:0019901];structural constituent of postsynaptic actin cytoskeleton [GO:0098973];Tat protein binding [GO:0030957]	SUBCELLULAR LOCATION: Cytoplasm, cytoskeleton. Nucleus {ECO:0000269|PubMed:23558171, ECO:0000269|PubMed:25759381}. Note=Localized in cytoplasmic mRNP granules containing untranslated mRNAs. {ECO:0000250|UniProtKB:P60709}.	Gap junction degradation	1721.76	2;3	0	304.57	0	86	13171000000	179150000	6973800000	429460000	7712800000	451810000	By MS/MS	By MS/MS	By MS/MS	2.3253	4459	4546;4547	16641;16642;16643;16644;16645;16646;16647;16648;16649;16650;16651;16652;16653;16654;16655;16656;16657;16658;16659;16660;16661;16662;16663;16664;16665;16666;16667;16668;16669;16670;16671;16672;16673;16674;16675;16676;16677;16678	31663;31664;31665;31666;31667;31668;31669;31670;31671;31672;31673;31674;31675;31676;31677;31678;31679;31680;31681;31682;31683;31684;31685;31686;31687;31688;31689;31690;31691;31692;31693;31694;31695;31696;31697;31698;31699;31700;31701;31702;31703;31704;31705;31706;31707;31708;31709;31710;31711;31712;31713;31714;31715;31716;31717;31718;31719;31720;31721;31722;31723;31724;31725;31726;31727;31728;317…	31669	365	1143
P51881	P51881	Slc25a5	ADP/ATP translocase 2;ADP/ATP translocase 2, N-terminally processed	GTDIMYTGTLDC*WR	246	259	257			1	0.632988	0.465891	0.338814	0.479231		0.0301717	0.089379		adaptive thermogenesis [GO:1990845];adenine nucleotide transport [GO:0051503];B cell differentiation [GO:0030183];cellular response to leukemia inhibitory factor [GO:1990830];chromosome segregation [GO:0007059];erythrocyte differentiation [GO:0030218];mitochondrial ADP transmembrane transport [GO:0140021];mitochondrial ATP transmembrane transport [GO:1990544];negative regulation of mitochondrial …	membrane [GO:0016020];membrane raft [GO:0045121];mitochondrial inner membrane [GO:0005743];mitochondrial nucleoid [GO:0042645];mitochondrial permeability transition pore complex [GO:0005757];mitochondrion [GO:0005739];MMXD complex [GO:0071817];myelin sheath [GO:0043209]	adenine nucleotide transmembrane transporter activity [GO:0000295];ATP:ADP antiporter activity [GO:0005471];oxidative phosphorylation uncoupler activity [GO:0017077];proton transmembrane transporter activity [GO:0015078];ubiquitin protein ligase binding [GO:0031625]	Multi-pass membrane protein {ECO:0000255}. Membrane {ECO:0000250|UniProtKB:P05141};Multi-pass membrane protein {ECO:0000255}. Note=May localize to non-mitochondrial membranes. {ECO:0000250|UniProtKB:P05141}.;SUBCELLULAR LOCATION: Mitochondrion inner membrane {ECO:0000250|UniProtKB:P02722}	Transport of nucleosides and free purine and pyrimidine bases across the plasma membrane	1630.71	2	0	225.31	0	42	147770000	85089000	263640000	180120000	392150000	219940000	By MS/MS	By MS/MS	By MS/MS	1.5204	14966	15250;15251	54927;54928;54929;54930;54931;54932;54933;54934;54935;54936;54937;54938;54939	104606;104607;104608;104609;104610;104611;104612;104613;104614;104615;104616;104617;104618;104619;104620;104621;104622;104623;104624;104625;104626;104627;104628;104629;104630;104631;104632;104633;104634;104635;104636;104637;104638;104639;104640;104641;104642;104643;104644;104645;104646;104647	104622	320	1015
P24547	P24547	Impdh2	Inosine-5-monophosphate dehydrogenase 2	QLLC*GAAIGTHEDDK	243	257	246			1	0.390812	0.468708	0.56581	0.47511		0.0111614	0.0590449		cellular response to interleukin-4 [GO:0071353];circadian rhythm [GO:0007623];GMP biosynthetic process [GO:0006177];GTP biosynthetic process [GO:0006183];lymphocyte proliferation [GO:0046651];purine nucleotide biosynthetic process [GO:0006164];retina development in camera-type eye [GO:0060041]	cytoplasm [GO:0005737];cytosol [GO:0005829];nucleus [GO:0005634]	DNA binding [GO:0003677];identical protein binding [GO:0042802];IMP dehydrogenase activity [GO:0003938];metal ion binding [GO:0046872];nucleotide binding [GO:0000166];RNA binding [GO:0003723]	SUBCELLULAR LOCATION: Cytoplasm {ECO:0000250|UniProtKB:P12268}. Nucleus {ECO:0000250|UniProtKB:P12268}. Cytoplasm, cytosol {ECO:0000250|UniProtKB:P12268}. Note=Can form fiber-like subcellular structures termed 'cytoophidia' in response to intracellular guanine-nucleotide depletion. {ECO:0000250|UniProtKB:P12268}.	Neutrophil degranulation	1569.75	3	1.609e-17	82.529	0	8	29078000	19291000	32688000	16835000	30662000	20073000	By MS/MS	By MS/MS	By MS/MS	1.95228	30313	31028	114215;114216;114217	217974;217975;217976;217977;217978;217979;217980;217981	217981		750
P62137;P62141;P63087	P62137	Ppp1ca;Ppp1cb;Ppp1cc	Serine/threonine-protein phosphatase PP1-alpha catalytic subunit;Serine/threonine-protein phosphatase PP1-beta catalytic subunit;Serine/threonine-protein phosphatase PP1-gamma catalytic subunit	HDLDLIC*R	239	246	245			1	0.447432	0.522933	0.433885	0.468083	+	0.00348419	0.0435116	+	branching morphogenesis of an epithelial tube [GO:0048754];cell cycle [GO:0007049];cell division [GO:0051301];cellular process [GO:0009987];circadian regulation of gene expression [GO:0032922];dephosphorylation [GO:0016311];entrainment of circadian clock by photoperiod [GO:0043153];glycogen metabolic process [GO:0005977];lung development [GO:0030324];neuron differentiation [GO:0030182];positive r…	adherens junction [GO:0005912];chromosome, telomeric region [GO:0000781];cleavage furrow [GO:0032154];condensed chromosome kinetochore [GO:0000777];cytoplasm [GO:0005737];cytoskeleton [GO:0005856];cytosol [GO:0005829];dendritic spine [GO:0043197];glutamatergic synapse [GO:0098978];glycogen granule [GO:0042587];midbody [GO:0030496];mitochondrial outer membrane [GO:0005741];mitochondrion [GO:000573…	cadherin binding involved in cell-cell adhesion [GO:0098641];lamin binding [GO:0005521];metal ion binding [GO:0046872];myosin phosphatase activity [GO:0017018];myosin-light-chain-phosphatase activity [GO:0050115];phosphatase activity [GO:0016791];phosphoprotein phosphatase activity [GO:0004721];protein C-terminus binding [GO:0008022];protein domain specific binding [GO:0019904];protein kinase bin…	SUBCELLULAR LOCATION: Cytoplasm {ECO:0000250|UniProtKB:P36873}. Nucleus {ECO:0000250|UniProtKB:P36873}. Cleavage furrow {ECO:0000250|UniProtKB:P36873}. Nucleus, nucleolus {ECO:0000250|UniProtKB:P36873}. Nucleus, nucleoplasm {ECO:0000250|UniProtKB:P36873}. Chromosome, centromere, kinetochore {ECO:0000250|UniProtKB:P36873}. Nucleus speckle {ECO:0000250|UniProtKB:P36873}. Midbody {ECO:0000250|UniPro…	Amplification of signal from unattached kinetochores via a MAD2 inhibitory signal;DARPP-32 events;Regulation of PLK1 Activity at G2/M Transition	983.486	2	1.3455e-25	124.83	0	21	16005000	9485500	25044000	13579000	18130000	11501000	By MS/MS	By MS/MS	By MS/MS	2.4579	15511	15802	57092;57093;57094	108750;108751;108752;108753;108754;108755;108756;108757;108758;108759;108760;108761;108762;108763;108764;108765;108766;108767;108768;108769;108770	108755		1196;1197;1275
O08810	O08810	Eftud2	116 kDa U5 small nuclear ribonucleoprotein component	RYDQDLC*YTDILFTEQER	159	176	165			1	0.591202	0.310851	0.500711	0.467588		0.0298221	0.089379		mRNA splicing, via spliceosome [GO:0000398]	Cajal body [GO:0015030];catalytic step 2 spliceosome [GO:0071013];cytosol [GO:0005829];intracellular membrane-bounded organelle [GO:0043231];nuclear speck [GO:0016607];nucleoplasm [GO:0005654];nucleus [GO:0005634];ribonucleoprotein complex [GO:1990904];U2-type catalytic step 2 spliceosome [GO:0071007];U2-type precatalytic spliceosome [GO:0071005];U4/U6 x U5 tri-snRNP complex [GO:0046540]	GTP binding [GO:0005525];GTPase activity [GO:0003924];U5 snRNA binding [GO:0030623]	SUBCELLULAR LOCATION: Nucleus {ECO:0000250|UniProtKB:Q15029}.	mRNA Splicing - Major Pathway	2307.05	3	3.4508e-44	96.544	1	8	13917000	8654900	20969000	9406400	21735000	10326000	By MS/MS	By MS/MS	By MS/MS	1.52546	31787	32516	119111;119112;119113;119114	226707;226708;226709;226710;226711;226712;226713;226714	226710		237
P35293	P35293	Rab18	Ras-related protein Rab-18	LDNWLNELETYC*TR	99	112	110			1	0.638646	0.275986	0.483739	0.466123		0.0472317	0.116565		brain development [GO:0007420];endoplasmic reticulum tubular network organization [GO:0071786];eye development [GO:0001654];import into nucleus [GO:0051170];intracellular protein transport [GO:0006886];lipid droplet organization [GO:0034389]	apical plasma membrane [GO:0016324];endomembrane system [GO:0012505];endoplasmic reticulum tubular network [GO:0071782];Golgi apparatus [GO:0005794];lipid droplet [GO:0005811];synapse [GO:0045202]	GDP binding [GO:0019003];GTP binding [GO:0005525];GTPase activity [GO:0003924]	SUBCELLULAR LOCATION: Apical cell membrane {ECO:0000269|PubMed:7706395}. Lipid droplet {ECO:0000250|UniProtKB:Q9NP72}.	Neutrophil degranulation	1768.81	2;3	9.2711e-13	94.616	0	13	6922800	4538600	16386000	12415000	17506000	10752000	By MS/MS	By MS/MS	By MS/MS	1.32577	20270	20666	76978;76979;76980;76981;76982	147911;147912;147913;147914;147915;147916;147917;147918;147919;147920;147921;147922;147923	147916		847
Q07417	Q07417	Acads	Short-chain specific acyl-CoA dehydrogenase, mitochondrial	IGIASQALGIAQASLDC*AVK	273	292	289			1	0.738804	0.44055	0.195638	0.458331		0.100095	0.172687		butyrate catabolic process [GO:0046359];fatty acid beta-oxidation using acyl-CoA dehydrogenase [GO:0033539]	centrosome [GO:0005813];mitochondrial matrix [GO:0005759];mitochondrial membrane [GO:0031966];mitochondrion [GO:0005739];nucleoplasm [GO:0005654]	acyl-CoA dehydrogenase activity [GO:0003995];butyryl-CoA dehydrogenase activity [GO:0004085];fatty-acyl-CoA binding [GO:0000062];flavin adenine dinucleotide binding [GO:0050660];identical protein binding [GO:0042802]	SUBCELLULAR LOCATION: Mitochondrion matrix {ECO:0000250|UniProtKB:Q3ZBF6}.	Beta oxidation of hexanoyl-CoA to butanoyl-CoA	1928.04	2;3	1.5663e-124	100.02	0	19	175250000	13672000	99877000	57880000	16375000	11439000	By MS/MS	By MS/MS	By MS/MS	0.999589	17093	17421	63529;63530;63531;63532;63533	121739;121740;121741;121742;121743;121744;121745;121746;121747;121748;121749;121750;121751;121752;121753;121754;121755;121756;121757	121750		1513
Q99KI0	Q99KI0	Aco2	Aconitate hydratase, mitochondrial	VAVPSTIHC*DHLIEAQVGGEK	118	138	126			1	0.403347	0.532387	0.433481	0.456405		0.0072134	0.0518453		citrate metabolic process [GO:0006101];isocitrate metabolic process [GO:0006102];liver development [GO:0001889];response to isolation stress [GO:0035900];tricarboxylic acid cycle [GO:0006099]	cytosol [GO:0005829];mitochondrion [GO:0005739];myelin sheath [GO:0043209]	3 iron, 4 sulfur cluster binding [GO:0051538];4 iron, 4 sulfur cluster binding [GO:0051539];aconitate hydratase activity [GO:0003994];citrate dehydratase activity [GO:0047780];iron ion binding [GO:0005506]	SUBCELLULAR LOCATION: Mitochondrion {ECO:0000250|UniProtKB:P16276}.	Citric acid cycle (TCA cycle)	2202.11	3;4	1.0471e-29	76.704	0	23	147180000	23139000	114400000	41626000	125010000	46123000	By MS/MS	By MS/MS	By MS/MS	2.14186	37507	38362	140894;140895;140896;140897;140898;140899;140900;140901;140902;140903	269409;269410;269411;269412;269413;269414;269415;269416;269417;269418;269419;269420;269421;269422;269423;269424;269425;269426;269427;269428;269429;269430;269431	269416		3848
Q60960;O35345	Q60960	Kpna1;Kpna6	Importin subunit alpha-5;Importin subunit alpha-5, N-terminally processed;Importin subunit alpha-7	EAC*WTISNITAGNR	357	370	359			1	0.159812	0.5341	0.670278	0.45473		0.096588	0.170769		entry of viral genome into host nucleus through nuclear pore complex via importin [GO:0075506];maternal process involved in female pregnancy [GO:0060135];mitigation of host defenses by symbiont [GO:0030682];NLS-bearing protein import into nucleus [GO:0006607];positive regulation of cytokine production involved in inflammatory response [GO:1900017];positive regulation of transcription by RNA polym…	cytoplasm [GO:0005737];cytosol [GO:0005829];dendrite [GO:0030425];glutamatergic synapse [GO:0098978];host cell [GO:0043657];nucleoplasm [GO:0005654];nucleus [GO:0005634];postsynaptic density [GO:0014069]	nuclear import signal receptor activity [GO:0061608];nuclear localization sequence binding [GO:0008139]	SUBCELLULAR LOCATION: Cytoplasm.;SUBCELLULAR LOCATION: Cytoplasm. Nucleus.	Apoptosis induced DNA fragmentation	1534.72	2	3.566e-15	90.685	0	9	8521300	3415100	13819000	9209500	19676000	10246000	By MS/MS	By MS/MS	By MS/MS	1.01508	7046	7186	26273;26274;26275	49988;49989;49990;49991;49992;49993;49994;49995;49996	49992		1929;287
P61620	P61620	Sec61a1	Protein transport protein Sec61 subunit alpha isoform 1	PFC*VILPEIQKPER	11	24	13			1	0.581882	0.417675	0.354863	0.451474		0.0217417	0.0750721		cotranslational protein targeting to membrane [GO:0006613];endoplasmic reticulum organization [GO:0007029];posttranslational protein targeting to endoplasmic reticulum membrane [GO:0006620];posttranslational protein targeting to membrane, translocation [GO:0031204];pronephric nephron development [GO:0039019];response to interferon-gamma [GO:0034341];SRP-dependent cotranslational protein targeting…	endoplasmic reticulum membrane [GO:0005789];integral component of membrane [GO:0016021];membrane [GO:0016020];phagocytic vesicle membrane [GO:0030670];rough endoplasmic reticulum [GO:0005791];Sec61 translocon complex [GO:0005784]	calcium channel activity [GO:0005262];protein transmembrane transporter activity [GO:0008320];ribosome binding [GO:0043022];signal sequence binding [GO:0005048];transmembrane transporter activity [GO:0022857]	Multi-pass membrane protein {ECO:0000305}. Note=Localizes exclusively in granular structures in the endoplasmic reticulum (ER). {ECO:0000250|UniProtKB:P61619}.;SUBCELLULAR LOCATION: Endoplasmic reticulum membrane {ECO:0000250|UniProtKB:P61619}		1667.91	3	2.5118e-191	137.84	1	37	30301000	20100000	74972000	59620000	114800000	74064000	By MS/MS	By MS/MS	By MS/MS	1.66271	28586	29273	108236;108237;108238;108239;108240;108241;108242;108243;108244	206915;206916;206917;206918;206919;206920;206921;206922;206923;206924;206925;206926;206927;206928;206929;206930;206931;206932;206933;206934;206935;206936;206937;206938;206939;206940;206941;206942;206943;206944;206945;206946;206947;206948;206949;206950;206951	206927		1177
Q60996	Q60996	Ppp2r5c	Serine/threonine-protein phosphatase 2A 56 kDa regulatory subunit gamma isoform	SLSVYHPQLAYC*VVQFLEK	259	277	270			1	0.414831	0.669357	0.26981	0.451333		0.0608918	0.132075		negative regulation of cell population proliferation [GO:0008285];proteasome-mediated ubiquitin-dependent protein catabolic process [GO:0043161];protein dephosphorylation [GO:0006470];regulation of protein autophosphorylation [GO:0031952];signal transduction [GO:0007165]	chromosome, centromeric region [GO:0000775];cytosol [GO:0005829];Golgi apparatus [GO:0005794];nucleoplasm [GO:0005654];nucleus [GO:0005634];protein phosphatase type 2A complex [GO:0000159]	protein phosphatase activator activity [GO:0072542];protein phosphatase regulator activity [GO:0019888]	SUBCELLULAR LOCATION: Nucleus {ECO:0000250}. Chromosome, centromere {ECO:0000250}.	Amplification of signal from unattached kinetochores via a MAD2 inhibitory signal	2223.14	3	7.8228e-35	85.937	0	15	158770000	110670000	46743000	51872000	64752000	52478000	By MS/MS	By MS/MS	By MS/MS	1.21544	33460	34226	125129;125130;125131;125132;125133	237796;237797;237798;237799;237800;237801;237802;237803;237804;237805;237806;237807;237808;237809;237810	237807		1935
Q8BY71	Q8BY71	Hat1	Histone acetyltransferase type B catalytic subunit	QIIPPGFC*TNTNDFLSLLEK	110	129	117			1	0.366803	0.453664	0.533187	0.451218		0.0111491	0.0590449		chromatin silencing at telomere [GO:0006348];DNA replication-dependent nucleosome assembly [GO:0006335];DNA replication-independent nucleosome assembly [GO:0006336];histone H4 acetylation [GO:0043967]	chromatin [GO:0000785];chromosome, telomeric region [GO:0000781];mitochondrion [GO:0005739];nuclear matrix [GO:0016363];nucleoplasm [GO:0005654];protein-containing complex [GO:0032991]	H4 histone acetyltransferase activity [GO:0010485];histone binding [GO:0042393]	SUBCELLULAR LOCATION: Nucleus matrix {ECO:0000250|UniProtKB:O14929}. Mitochondrion {ECO:0000250|UniProtKB:O14929}.	HATs acetylate histones	2249.14	2;3	1.4709e-13	37.552	0	8	7975400	4163600	33875000	6965300	66442000	19112000	By MS/MS	By MS/MS	By MS/MS	1.95276	30101	30813	113538;113539;113540;113541;113542;113543	216754;216755;216756;216757;216758;216759;216760;216761	216758		2897
P60766	P60766	Cdc42	Cell division control protein 42 homolog	YVEC*SALTQK	154	163	157			1	-0.148506	0.923142	0.578558	0.451065		0.289456	0.379614		actin filament branching [GO:0090135];actin filament organization [GO:0007015];adherens junction organization [GO:0034332];cardiac conduction system development [GO:0003161];Cdc42 protein signal transduction [GO:0032488];cell junction assembly [GO:0034329];cell migration [GO:0016477];cell projection assembly [GO:0030031];cell-cell adhesion [GO:0098609];cellular protein localization [GO:0034613];c…	apical part of cell [GO:0045177];cell periphery [GO:0071944];cell projection [GO:0042995];cell-cell junction [GO:0005911];centrosome [GO:0005813];cytoplasm [GO:0005737];cytoplasmic ribonucleoprotein granule [GO:0036464];cytosol [GO:0005829];dendritic spine [GO:0043197];filopodium [GO:0030175];Golgi membrane [GO:0000139];Golgi transport complex [GO:0017119];lamellipodium membrane [GO:0031258];lead…	apolipoprotein A-I receptor binding [GO:0034191];G protein activity [GO:0003925];GBD domain binding [GO:0032427];GTP binding [GO:0005525];GTPase activity [GO:0003924];GTP-dependent protein binding [GO:0030742];identical protein binding [GO:0042802];mitogen-activated protein kinase kinase kinase binding [GO:0031435];protein kinase binding [GO:0019901];thioesterase binding [GO:0031996];ubiquitin pr…	Cytoplasmic side {ECO:0000305|PubMed:22461490}. Cell projection, dendrite {ECO:0000269|PubMed:24352656}. Note=Localizes to spindle during prometaphase cells (By similarity). Moves to the central spindle as cells progressed through anaphase to telophase. Localizes at the end of cytokinesis in the intercellular bridge formed between two daughter cells (By similarity). Its localization is regulated …	GPVI-mediated activation cascade	1140.55	2	0.0011152	76.827	0	3	10166000	8575600	10296000	8302600	7511900	5050000	By MS/MS	By MS/MS	By MS/MS	0.538417	42616	43574	160869;160870;160871	308082;308083;308084	308083		1145
Q8CG47	Q8CG47	Smc4	Structural maintenance of chromosomes protein 4	NPESITNEIALLEAQC*R	1066	1082	1081			1	0.283937	0.702911	0.34514	0.443996		0.0767602	0.150395		cell division [GO:0051301];kinetochore organization [GO:0051383];meiotic chromosome condensation [GO:0010032];meiotic chromosome segregation [GO:0045132];mitotic chromosome condensation [GO:0007076];single strand break repair [GO:0000012]	chromosome, centromeric region [GO:0000775];condensin complex [GO:0000796];cytosol [GO:0005829];nuclear speck [GO:0016607];nucleus [GO:0005634]	ATP binding [GO:0005524];ATPase activity [GO:0016887];chromatin binding [GO:0003682];single-stranded DNA binding [GO:0003697]	SUBCELLULAR LOCATION: Nucleus {ECO:0000250}. Cytoplasm {ECO:0000250}. Chromosome {ECO:0000250}. Note=In interphase cells, the majority of the condensin complex is found in the cytoplasm, while a minority of the complex is associated with chromatin. A subpopulation of the complex however remains associated with chromosome foci in interphase cells. During mitosis, most of the condensin complex is a…	Condensation of Prophase Chromosomes	1899.94	2;3	4.0919e-129	182.07	0	32	76888000	17859000	105330000	29332000	168370000	67735000	By MS/MS	By MS/MS	By MS/MS	1.11486	27712	28385	105132;105133;105134;105135;105136;105137;105138;105139;105140;105141;105142;105143;105144;105145	201124;201125;201126;201127;201128;201129;201130;201131;201132;201133;201134;201135;201136;201137;201138;201139;201140;201141;201142;201143;201144;201145;201146;201147;201148;201149;201150;201151;201152;201153;201154;201155	201132		3072
P61963	P61963	Dcaf7	DDB1- and CUL4-associated factor 7	VQLVGLDEESSEFIC*R	47	62	61			1	0.300143	0.61815	0.412959	0.443751		0.0412944	0.10653		multicellular organism development [GO:0007275];protein ubiquitination [GO:0016567]	Cul4-RING E3 ubiquitin ligase complex [GO:0080008];cytosol [GO:0005829];nuclear body [GO:0016604];nuclear matrix [GO:0016363];nucleoplasm [GO:0005654];nucleus [GO:0005634];protein-containing complex [GO:0032991]		SUBCELLULAR LOCATION: Cytoplasm {ECO:0000305}. Nucleus {ECO:0000250}. Note=Overexpression of DIAHP1 or active RHOA causes translocation from the nucleus to cytoplasm.	Neddylation	1822.88	2;3	1.9902e-177	199.43	0	8	37646000	22516000	18457000	7570300	20359000	11340000	By MS/MS	By MS/MS	By MS/MS	1.38411	39832	40747	150671;150672;150673;150674;150675	288610;288611;288612;288613;288614;288615;288616;288617	288610		1184
P45376	P45376	Akr1b1	Aldose reductase	PAVNQIEC*HPYLTQEK	180	195	187			1	0.130085	0.571386	0.622427	0.4413		0.105894	0.179964		cellular hyperosmotic salinity response [GO:0071475];cellular response to hydrogen peroxide [GO:0070301];cellular response to methylglyoxal [GO:0097238];cellular response to peptide [GO:1901653];daunorubicin metabolic process [GO:0044597];doxorubicin metabolic process [GO:0044598];epithelial cell maturation [GO:0002070];inner medullary collecting duct development [GO:0072061];maternal process inv…	cytosol [GO:0005829];extracellular space [GO:0005615];mast cell granule [GO:0042629];nucleoplasm [GO:0005654];paranodal junction [GO:0033010];perinuclear region of cytoplasm [GO:0048471];plasma membrane bounded cell projection cytoplasm [GO:0032838];Schmidt-Lanterman incisure [GO:0043220];Schwann cell microvillus [GO:0097454]	alditol:NADP+ 1-oxidoreductase activity [GO:0004032];allyl-alcohol dehydrogenase activity [GO:0047655];D-threo-aldose 1-dehydrogenase activity [GO:0047834];glyceraldehyde oxidoreductase activity [GO:0043795];glycerol dehydrogenase [NADP+] activity [GO:0047956];NADP-retinol dehydrogenase activity [GO:0052650];prostaglandin H2 endoperoxidase reductase activity [GO:0036130];retinal dehydrogenase act…	SUBCELLULAR LOCATION: Cytoplasm.	Pregnenolone biosynthesis	1868.91	3	1.0587e-87	106.52	0	9	32097000	5038600	78376000	52846000	59693000	48536000	By MS/MS	By MS/MS	By MS/MS	0.975128	28532	29219	108103;108104;108105;108106;108107	206670;206671;206672;206673;206674;206675;206676;206677;206678	206674		913
Q9QUI0	Q9QUI0	Rhoa	Transforming protein RhoA	IGAFGYMEC*SAK	151	162	159			1	0.331308	0.442896	0.519522	0.431242		0.0156797	0.0659747		actin cytoskeleton organization [GO:0030036];actin cytoskeleton reorganization [GO:0031532];actin filament organization [GO:0007015];alpha-beta T cell lineage commitment [GO:0002363];androgen receptor signaling pathway [GO:0030521];angiotensin-mediated vasoconstriction involved in regulation of systemic arterial blood pressure [GO:0001998];apical junction assembly [GO:0043297];apolipoprotein A-I-…	apical junction complex [GO:0043296];axon [GO:0030424];cell cortex [GO:0005938];cell periphery [GO:0071944];cell projection [GO:0042995];cleavage furrow [GO:0032154];cytoplasm [GO:0005737];cytoplasmic vesicle [GO:0031410];cytoskeleton [GO:0005856];cytosol [GO:0005829];dendritic spine [GO:0043197];endosome [GO:0005768];extrinsic component of cytoplasmic side of plasma membrane [GO:0031234];glutama…	G protein activity [GO:0003925];GDP binding [GO:0019003];GTP binding [GO:0005525];GTPase activity [GO:0003924];myosin binding [GO:0017022];protein domain specific binding [GO:0019904];protein kinase binding [GO:0019901];Rho GDP-dissociation inhibitor binding [GO:0051022]	Cytoplasmic side {ECO:0000250|UniProtKB:P61586}. Cytoplasm, cytoskeleton {ECO:0000250|UniProtKB:P61586}. Cleavage furrow {ECO:0000250|UniProtKB:P61586}. Cytoplasm, cell cortex {ECO:0000250|UniProtKB:P61586}. Midbody {ECO:0000250|UniProtKB:P61586}. Cell projection, lamellipodium {ECO:0000269|PubMed:11777936, ECO:0000269|PubMed:21543326}. Cell projection, dendrite {ECO:0000269|PubMed:24352656}. Not…	GPVI-mediated activation cascade	1275.56	2	6.3883e-15	105.86	0	15	92574000	66098000	50186000	38976000	44671000	18119000	By MS/MS	By MS/MS	By MS/MS	1.80466	17030	17356	63238;63239;63240;63241;63242;63243;63244;63245	121112;121113;121114;121115;121116;121117;121118;121119;121120;121121;121122;121123;121124;121125;121126	121114		4926
P55264	P55264	Adk	Adenosine kinase	AATFFGC*IGIDK	99	110	105			1	0.148493	0.364771	0.776547	0.429937		0.144751	0.227466		adenosine metabolic process [GO:0046085];AMP salvage [GO:0044209];dATP biosynthetic process [GO:0006175];positive regulation of cardiac muscle hypertrophy [GO:0010613];positive regulation of T cell proliferation [GO:0042102];purine ribonucleoside salvage [GO:0006166];type B pancreatic cell proliferation [GO:0044342]	cytoplasm [GO:0005737];cytosol [GO:0005829];nucleoplasm [GO:0005654];nucleus [GO:0005634];plasma membrane [GO:0005886]	adenosine kinase activity [GO:0004001];ATP binding [GO:0005524];metal ion binding [GO:0046872]	SUBCELLULAR LOCATION: [Isoform Long]: Nucleus {ECO:0000250|UniProtKB:P55263}.;SUBCELLULAR LOCATION: [Isoform Short]: Cytoplasm {ECO:0000250|UniProtKB:P55263}.	Purine salvage	1241.61	2	0.00056314	59.542	0	15	3831300	1533500	22104000	11537000	56315000	29341000	By MS/MS	By MS/MS	By MS/MS	0.839379	387	395	1325;1326;1327;1328;1329	2475;2476;2477;2478;2479;2480;2481;2482;2483;2484;2485;2486;2487;2488;2489	2484		1070
Q3UPF5	Q3UPF5	Zc3hav1	Zinc finger CCCH-type antiviral protein 1	EIC*LDHLYR	602	610	604			1	0.484067	0.459597	0.331721	0.425128		0.0121207	0.0597948		cellular response to exogenous dsRNA [GO:0071360];cellular response to virus [GO:0098586];defense response to virus [GO:0051607];innate immune response [GO:0045087];negative regulation of viral genome replication [GO:0045071];positive regulation of ATPase activity [GO:0032781];positive regulation of I-kappaB kinase/NF-kappaB signaling [GO:0043123];positive regulation of interferon-alpha productio…	cytoplasm [GO:0005737];cytosol [GO:0005829];nucleus [GO:0005634]	DEAD/H-box RNA helicase binding [GO:0017151];identical protein binding [GO:0042802];metal ion binding [GO:0046872];NAD+ ADP-ribosyltransferase activity [GO:0003950];RNA binding [GO:0003723]	SUBCELLULAR LOCATION: Cytoplasm {ECO:0000250|UniProtKB:Q8K3Y6}. Nucleus {ECO:0000250|UniProtKB:Q8K3Y6}. Note=Localizes in the cytoplasm at steady state, but shuttles between nucleus and cytoplasm in a XPO1-dependent manner. {ECO:0000250|UniProtKB:Q8K3Y6}.		1160.56	3	0.0074876	40.352	0	4	7847100	3154100	3101800	2786800	9276700	2398800	By MS/MS	By MS/MS	By MS/MS	1.91647	8368	8526	30573;30574;30575;30576	57876;57877;57878;57879	57879		1727
Q9D1E6	Q9D1E6	Tbcb	Tubulin-folding cofactor B	LDQEDALLGSYPVDDGC*R	67	84	83			1	0.575756	0.310423	0.376222	0.420801		0.0341097	0.0972757		cell differentiation [GO:0030154];nervous system development [GO:0007399]	cytoplasm [GO:0005737];cytosol [GO:0005829];microtubule [GO:0005874]		SUBCELLULAR LOCATION: Cytoplasm {ECO:0000269|PubMed:17217416}. Cytoplasm, cytoskeleton {ECO:0000269|PubMed:17217416}. Note=Colocalizes with microtubules. In differentiated neurons, located in the cytoplasm. In differentiating neurons, accumulates at the growth cone. {ECO:0000269|PubMed:17217416}.		1964.88	2;3	4.3064e-62	112.08	0	18	50747000	26069000	34483000	4555200	26714000	17034000	By MS/MS	By MS/MS	By MS/MS	1.46712	20296	20692	77088;77089;77090;77091;77092;77093	148115;148116;148117;148118;148119;148120;148121;148122;148123;148124;148125;148126;148127;148128;148129;148130;148131;148132	148129		4364
Q60692	Q60692	Psmb6	Proteasome subunit beta type-6	DEC*LQFTANALALAMER	183	199	185			1	0.00782822	0.660985	0.589742	0.419518		0.179755	0.26264		proteasomal ubiquitin-independent protein catabolic process [GO:0010499];proteasome-mediated ubiquitin-dependent protein catabolic process [GO:0043161]	cytoplasm [GO:0005737];cytosol [GO:0005829];nucleoplasm [GO:0005654];nucleus [GO:0005634];proteasome complex [GO:0000502];proteasome core complex [GO:0005839];proteasome core complex, beta-subunit complex [GO:0019774]	endopeptidase activity [GO:0004175];threonine-type endopeptidase activity [GO:0004298]	SUBCELLULAR LOCATION: Cytoplasm {ECO:0000250|UniProtKB:P28072}. Nucleus {ECO:0000250|UniProtKB:P28072}.	Activation of NF-kappaB in B cells	1894.89	2;3	3.5603e-05	43.991	0	8	1540200	1045200	17619000	2900700	5036000	2258500	By MS/MS	By MS/MS	By MS/MS	0.74532	4588	4679	17107;17108;17109;17110;17111;17112;17113	32528;32529;32530;32531;32532;32533;32534;32535	32535		1890
O54962	O54962	Banf1	Barrier-to-autointegration factor;Barrier-to-autointegration factor, N-terminally processed	DC*FGC*LR	76	82	77	80		2	0.405651	0.409968	0.439406	0.418342	+	0.000642086	0.0284231	+	chromosome condensation [GO:0030261];chromosome segregation [GO:0007059];DNA integration [GO:0015074];establishment of integrated proviral latency [GO:0075713];negative regulation of viral genome replication [GO:0045071]	condensed chromosome [GO:0000793];cytoplasm [GO:0005737];cytosol [GO:0005829];nuclear envelope [GO:0005635];nucleoplasm [GO:0005654];nucleus [GO:0005634]	DNA binding [GO:0003677];enzyme binding [GO:0019899];identical protein binding [GO:0042802];LEM domain binding [GO:0097726];protein C-terminus binding [GO:0008022];protein homodimerization activity [GO:0042803];protein N-terminus binding [GO:0047485]	SUBCELLULAR LOCATION: [Barrier-to-autointegration factor, N-terminally processed]: Nucleus {ECO:0000250|UniProtKB:O75531}. Cytoplasm {ECO:0000250|UniProtKB:O75531}. Chromosome {ECO:0000250|UniProtKB:O75531}. Nucleus envelope {ECO:0000250|UniProtKB:O75531}. Note=Significantly enriched at the nuclear inner membrane, diffusely throughout the nucleus during interphase and concentrated at the chromoso…	Nuclear Envelope Breakdown	812.331	2	0.0011977	91.093	0	2	13323000	7748200	15309000	7837300	10128000	5364600	By MS/MS	By MS/MS	By MS/MS	3.19241	4412	4499	16504;16505;16506	31381;31382	31381		359
Q3U1J4	Q3U1J4	Ddb1	DNA damage-binding protein 1	IGRPSETGIIGIIDPEC*R	112	129	128			1	0.418997	0.406367	0.42875	0.418038	+	0.000240136	0.0248626		biological process involved in interaction with symbiont [GO:0051702];cellular response to DNA damage stimulus [GO:0006974];DNA repair [GO:0006281];histone H2A monoubiquitination [GO:0035518];negative regulation of apoptotic process [GO:0043066];positive regulation by virus of viral protein levels in host cell [GO:0046726];positive regulation of gluconeogenesis [GO:0045722];positive regulation of…	Cul4A-RING E3 ubiquitin ligase complex [GO:0031464];Cul4B-RING E3 ubiquitin ligase complex [GO:0031465];Cul4-RING E3 ubiquitin ligase complex [GO:0080008];cytoplasm [GO:0005737];nucleoplasm [GO:0005654];nucleus [GO:0005634];protein-containing complex [GO:0032991];site of double-strand break [GO:0035861]	cullin family protein binding [GO:0097602];damaged DNA binding [GO:0003684];protein-containing complex binding [GO:0044877];protein-macromolecule adaptor activity [GO:0030674];WD40-repeat domain binding [GO:0071987]	SUBCELLULAR LOCATION: Cytoplasm {ECO:0000250|UniProtKB:Q16531}. Nucleus {ECO:0000250|UniProtKB:Q16531}. Note=Primarily cytoplasmic. Translocates to the nucleus following UV irradiation and subsequently accumulates at sites of DNA damage. {ECO:0000250|UniProtKB:Q16531}.	Recognition of DNA damage by PCNA-containing replication complex	1925	3	1.8465e-17	68.82	1	17	61879000	30861000	39021000	21406000	55389000	40324000	By MS/MS	By MS/MS	By MS/MS	3.61954	17155	17484	63804;63805;63806;63807;63808;63809	122247;122248;122249;122250;122251;122252;122253;122254;122255;122256;122257;122258;122259;122260;122261;122262;122263	122249		1636
Q60597	Q60597	Ogdh	2-oxoglutarate dehydrogenase, mitochondrial	AEQFYC*GDTEGK	390	401	395			1	0.422348	0.32731	0.500196	0.416618		0.0140939	0.0625763		2-oxoglutarate metabolic process [GO:0006103];cerebellar cortex development [GO:0021695];generation of precursor metabolites and energy [GO:0006091];glycolytic process [GO:0006096];hippocampus development [GO:0021766];histone succinylation [GO:0106077];NADH metabolic process [GO:0006734];olfactory bulb mitral cell layer development [GO:0061034];pyramidal neuron development [GO:0021860];striatum d…	mitochondrial matrix [GO:0005759];mitochondrial membrane [GO:0031966];mitochondrion [GO:0005739];nucleus [GO:0005634];oxoglutarate dehydrogenase complex [GO:0045252]	chaperone binding [GO:0051087];heat shock protein binding [GO:0031072];metal ion binding [GO:0046872];oxoglutarate dehydrogenase (NAD+) activity [GO:0034602];oxoglutarate dehydrogenase (succinyl-transferring) activity [GO:0004591];thiamine pyrophosphate binding [GO:0030976]	SUBCELLULAR LOCATION: Mitochondrion matrix {ECO:0000250|UniProtKB:Q02218}. Nucleus {ECO:0000250|UniProtKB:Q02218}. Note=Mainly localizes in the mitochondrion. A small fraction localizes to the nucleus, where the 2-oxoglutarate dehydrogenase complex is required for histone succinylation. {ECO:0000250|UniProtKB:Q02218}.	Glyoxylate metabolism and glycine degradation	1346.54	2	3.4383e-06	84.17	0	10	6328500	3868900	7674100	5678100	10446000	6109500	By MS/MS	By MS/MS	By MS/MS	1.85097	939	962	3317;3318;3319	6357;6358;6359;6360;6361;6362;6363;6364;6365;6366	6366		1879
P14115	P14115	Rpl27a	60S ribosomal protein L27a	RNQSFC*PTVNLDK	65	77	70			1	0.600816	0.235002	0.409944	0.415254		0.0590395	0.130345		translation [GO:0006412]	cytosol [GO:0005829];cytosolic large ribosomal subunit [GO:0022625];endoplasmic reticulum [GO:0005783]	structural constituent of ribosome [GO:0003735]		L13a-mediated translational silencing of Ceruloplasmin expression	1520.74	2;3	1.6879e-06	86.262	1	23	28111000	20183000	90734000	14953000	113950000	27218000	By MS/MS	By MS/MS	By MS/MS	1.22886	31495	32221	118146;118147;118148;118149;118150;118151;118152;118153	225049;225050;225051;225052;225053;225054;225055;225056;225057;225058;225059;225060;225061;225062;225063;225064;225065;225066;225067;225068;225069;225070;225071	225071		632
P47962	P47962	Rpl5	60S ribosomal protein L5	IEGDMIVC*AAYAHELPK	69	85	76			1	0.289305	0.535566	0.404722	0.409865		0.0288266	0.0881885		negative regulation of protein neddylation [GO:2000435];negative regulation of ubiquitin protein ligase activity [GO:1904667];negative regulation of ubiquitin-dependent protein catabolic process [GO:2000059];positive regulation of gene expression [GO:0010628];positive regulation of isoleucine-tRNA ligase activity [GO:1905017];positive regulation of methionine-tRNA ligase activity [GO:1905020];pos…	aminoacyl-tRNA synthetase multienzyme complex [GO:0017101];cytoplasm [GO:0005737];cytosol [GO:0005829];cytosolic large ribosomal subunit [GO:0022625];cytosolic ribosome [GO:0022626];endoplasmic reticulum [GO:0005783];nucleolus [GO:0005730];nucleoplasm [GO:0005654];nucleus [GO:0005634];postsynaptic density [GO:0014069];protein-containing complex [GO:0032991];ribonucleoprotein complex [GO:1990904];…	5S rRNA binding [GO:0008097];mRNA 3'-UTR binding [GO:0003730];mRNA 5'-UTR binding [GO:0048027];mRNA binding [GO:0003729];structural constituent of ribosome [GO:0003735];ubiquitin ligase inhibitor activity [GO:1990948];ubiquitin protein ligase binding [GO:0031625]	SUBCELLULAR LOCATION: Cytoplasm {ECO:0000250|UniProtKB:P46777}. Nucleus, nucleolus {ECO:0000250|UniProtKB:P46777}.	L13a-mediated translational silencing of Ceruloplasmin expression	1858.9	2;3	4.5245e-11	63.337	0	20	187370000	158160000	289250000	122020000	373330000	267800000	By MS/MS	By MS/MS	By MS/MS	1.54021	16738	17059	62046;62047;62048;62049;62050;62051;62052;62053;62054	118863;118864;118865;118866;118867;118868;118869;118870;118871;118872;118873;118874;118875;118876;118877;118878;118879;118880;118881;118882	118872		948
P58252	P58252	Eef2	Elongation factor 2	SNTGGQAFPQC*VFDHWQILPGDPFDNSSR	802	830	812			1	0.512266	0.34135	0.374255	0.40929		0.0159727	0.0661236	+	aging [GO:0007568];cellular response to brain-derived neurotrophic factor stimulus [GO:1990416];glial cell proliferation [GO:0014009];hematopoietic progenitor cell differentiation [GO:0002244];positive regulation of cytoplasmic translation [GO:2000767];positive regulation of translation [GO:0045727];response to drug [GO:0042493];response to endoplasmic reticulum stress [GO:0034976];response to es…	aggresome [GO:0016235];cytoplasm [GO:0005737];cytosol [GO:0005829];membrane raft [GO:0045121];plasma membrane [GO:0005886];polysomal ribosome [GO:0042788];polysome [GO:0005844];ribonucleoprotein complex [GO:1990904];synapse [GO:0045202]	5S rRNA binding [GO:0008097];actin filament binding [GO:0051015];GTP binding [GO:0005525];GTPase activity [GO:0003924];p53 binding [GO:0002039];protein kinase binding [GO:0019901];ribosome binding [GO:0043022];RNA binding [GO:0003723];translation elongation factor activity [GO:0003746]	SUBCELLULAR LOCATION: Cytoplasm {ECO:0000250|UniProtKB:P13639}. Nucleus {ECO:0000250|UniProtKB:P13639}. Note=Phosphorylation by CSK promotes cleavage and SUMOylation-dependent nuclear translocation of the C-terminal cleavage product. {ECO:0000250|UniProtKB:P13639}.	Peptide chain elongation	3219.45	3	1.1638e-68	87.739	0	24	26799000	5270100	46381000	13204000	337800000	64054000	By MS/MS	By MS/MS	By MS/MS	1.79662	33680	34461	125993;125994;125995;125996;125997;125998;125999;126000;126001;126002;126003;126004	239355;239356;239357;239358;239359;239360;239361;239362;239363;239364;239365;239366;239367;239368;239369;239370;239371;239372;239373;239374;239375;239376;239377;239378	239371		1106
P62911	P62911	Rpl32	60S ribosomal protein L32	SYC*AEIAHNVSSK	94	106	96			1	0.854653	0.125194	0.245589	0.408479		0.212139	0.296995		cellular response to dexamethasone stimulus [GO:0071549];liver regeneration [GO:0097421];translation [GO:0006412]	cytosol [GO:0005829];cytosolic large ribosomal subunit [GO:0022625]	structural constituent of ribosome [GO:0003735]		L13a-mediated translational silencing of Ceruloplasmin expression	1407.65	2;3	0.00032286	60.563	0	7	94916000	67663000	10295000	6944900	565650000	349510000	By MS/MS	By MS/MS	By MS/MS	0.67338	34735	35525	129522;129523;129524;129525;129526;129527	245822;245823;245824;245825;245826;245827;245828	245826		1257
Q6ZQ58	Q6ZQ58	Larp1	La-related protein 1	YGLEC*LFR	926	933	930			1	0.425691	0.46448	0.332822	0.407664		0.0090562	0.0563645		cell population proliferation [GO:0008283];cellular response to rapamycin [GO:0072752];mRNA stabilization [GO:0048255];negative regulation of translation [GO:0017148];negative regulation of translational initiation [GO:0045947];positive regulation of macroautophagy [GO:0016239];positive regulation of translational initiation [GO:0045948];positive regulation of viral genome replication [GO:0045070…	cytoplasm [GO:0005737];cytoplasmic stress granule [GO:0010494]	eukaryotic initiation factor 4E binding [GO:0008190];mRNA 3'-UTR binding [GO:0003730];mRNA 5'-UTR binding [GO:0048027];ribosomal small subunit binding [GO:0043024];RNA 7-methylguanosine cap binding [GO:0000340];RNA cap binding [GO:0000339];translation activator activity [GO:0008494];translation initiation factor binding [GO:0031369]	SUBCELLULAR LOCATION: Cytoplasm {ECO:0000269|PubMed:10878606}. Cytoplasmic granule {ECO:0000250|UniProtKB:Q6PKG0}. Note=Colocalizes with RPTOR and PABPC1 in cytoplasmic granules that resemble stress granules. {ECO:0000250|UniProtKB:Q6PKG0}.		999.485	2	3.6597e-25	121.29	0	24	15647000	8634800	19618000	21469000	24586000	9180200	By MS/MS	By MS/MS	By MS/MS	2.04305	41810	42747	157688;157689;157690;157691;157692;157693	301828;301829;301830;301831;301832;301833;301834;301835;301836;301837;301838;301839;301840;301841;301842;301843;301844;301845;301846;301847;301848;301849;301850;301851	301847		2332
P29758	P29758	Oat	Ornithine aminotransferase, mitochondrial	VLPMNTGVEAGETAC*K	136	151	150			1	0.509496	0.287677	0.417332	0.404835		0.0243383	0.0784122		arginine catabolic process to glutamate [GO:0019544];arginine catabolic process to proline via ornithine [GO:0010121];L-proline biosynthetic process [GO:0055129]	cytoplasm [GO:0005737];mitochondrial matrix [GO:0005759];mitochondrion [GO:0005739];nucleoplasm [GO:0005654]	identical protein binding [GO:0042802];ornithine(lysine) transaminase activity [GO:0050155];ornithine-oxo-acid transaminase activity [GO:0004587];pyridoxal phosphate binding [GO:0030170]	SUBCELLULAR LOCATION: Mitochondrion matrix {ECO:0000250|UniProtKB:P04181}.	Glutamate and glutamine metabolism	1618.77	2	5.8588e-16	75.695	0	6	26887000	14262000	22585000	10494000	25038000	12201000	By MS/MS	By MS/MS	By MS/MS	1.61371	39098	39989	147586;147587;147588	282639;282640;282641;282642;282643;282644	282642		811
Q9Z1Q9	Q9Z1Q9	Vars	Valine--tRNA ligase	QTLYTC*LDVGLR	1046	1057	1051			1	0.292854	0.364496	0.552203	0.403184		0.0348705	0.0979939		valyl-tRNA aminoacylation [GO:0006438]	cytosol [GO:0005829];mitochondrion [GO:0005739]	aminoacyl-tRNA editing activity [GO:0002161];ATP binding [GO:0005524];valine-tRNA ligase activity [GO:0004832]			1380.71	2	5.2912e-10	98.943	0	11	21144000	7468700	29633000	14204000	38959000	15729000	By MS/MS	By MS/MS	By MS/MS	1.45754	30799	31519	115590;115591;115592;115593;115594	220294;220295;220296;220297;220298;220299;220300;220301;220302;220303;220304	220302		5179
Q9WV32	Q9WV32	Arpc1b	Actin-related protein 2/3 complex subunit 1B	VAWVSHDSTVC*LVDADK	217	233	227			1	0.435542	0.528588	0.242512	0.402214		0.0411822	0.10653		Arp2/3 complex-mediated actin nucleation [GO:0034314]	Arp2/3 protein complex [GO:0005885];cytoplasm [GO:0005737];nucleus [GO:0005634];tubulobulbar complex [GO:0036284]	actin filament binding [GO:0051015];protein-containing complex binding [GO:0044877];structural constituent of cytoskeleton [GO:0005200]	SUBCELLULAR LOCATION: Cytoplasm, cytoskeleton {ECO:0000250|UniProtKB:O15143}. Nucleus {ECO:0000250|UniProtKB:O15143}.	Regulation of actin dynamics for phagocytic cup formation	1843.88	2;3	1.1644e-21	80.638	0	17	56802000	44486000	45909000	25443000	123750000	41119000	By MS/MS	By MS/MS	By MS/MS	1.38529	37522	38377	140956;140957;140958;140959;140960;140961	269512;269513;269514;269515;269516;269517;269518;269519;269520;269521;269522;269523;269524;269525;269526;269527;269528	269522		5105
Q9QUM9	Q9QUM9	Psma6	Proteasome subunit alpha type-6	ITESIGC*VMTGMTADSR	72	88	78			1	0.380099	0.263107	0.544102	0.395769		0.0398806	0.105526		positive regulation of NF-kappaB transcription factor activity [GO:0051092];proteasomal ubiquitin-independent protein catabolic process [GO:0010499];proteasome-mediated ubiquitin-dependent protein catabolic process [GO:0043161];proteolysis involved in cellular protein catabolic process [GO:0051603];skeletal muscle tissue development [GO:0007519]	cytoplasm [GO:0005737];cytosol [GO:0005829];myofibril [GO:0030016];nuclear matrix [GO:0016363];nucleoplasm [GO:0005654];nucleus [GO:0005634];P-body [GO:0000932];polysome [GO:0005844];proteasome complex [GO:0000502];proteasome core complex [GO:0005839];proteasome core complex, alpha-subunit complex [GO:0019773];sarcomere [GO:0030017]	endopeptidase activity [GO:0004175];NF-kappaB binding [GO:0051059];RNA binding [GO:0003723]	SUBCELLULAR LOCATION: Cytoplasm {ECO:0000269|PubMed:22078707}. Nucleus {ECO:0000269|PubMed:22078707}. Note=Colocalizes with TRIM5 in cytoplasmic bodies. {ECO:0000269|PubMed:22078707}.	Activation of NF-kappaB in B cells	1770.8	2;3	4.9676e-60	120.87	0	25	20616000	2080300	87456000	20480000	95391000	10319000	By MS/MS	By MS/MS	By MS/MS	1.39924	18699	19067	70449;70450;70451;70452;70453;70454;70455;70456;70457;70458;70459	135380;135381;135382;135383;135384;135385;135386;135387;135388;135389;135390;135391;135392;135393;135394;135395;135396;135397;135398;135399;135400;135401;135402;135403;135404	135386		4928
Q61753	Q61753	Phgdh	D-3-phosphoglycerate dehydrogenase	EELIAELQDC*EGLIVR	39	54	48			1	-0.12382	1.12873	0.173638	0.392849		0.407648	0.490604		G1 to G0 transition [GO:0070314];gamma-aminobutyric acid metabolic process [GO:0009448];glial cell development [GO:0021782];glutamine metabolic process [GO:0006541];glycine metabolic process [GO:0006544];L-serine biosynthetic process [GO:0006564];L-serine metabolic process [GO:0006563];neural tube development [GO:0021915];neurogenesis [GO:0022008];neuron projection development [GO:0031175];regula…	myelin sheath [GO:0043209]	NAD binding [GO:0051287];phosphoglycerate dehydrogenase activity [GO:0004617]		Serine biosynthesis	1828.92	2;3	1.0146e-282	174.42	0	34	107490000	32522000	214510000	67701000	130830000	60601000	By MS/MS	By MS/MS	By MS/MS	0.389715	7794	7941	28604;28605;28606;28607;28608;28609;28610;28611;28612;28613	54214;54215;54216;54217;54218;54219;54220;54221;54222;54223;54224;54225;54226;54227;54228;54229;54230;54231;54232;54233;54234;54235;54236;54237;54238;54239;54240;54241;54242;54243;54244;54245;54246;54247	54245		2020
O88342	O88342	Wdr1	WD repeat-containing protein 1	MTVNESEQLVSC*SMDDTVR	371	389	382			1	0.289408	0.46127	0.425633	0.392103		0.0173739	0.0686047		actin cytoskeleton organization [GO:0030036];actin filament depolymerization [GO:0030042];actin filament fragmentation [GO:0030043];apical junction assembly [GO:0043297];cortical cytoskeleton organization [GO:0030865];establishment of planar polarity of follicular epithelium [GO:0042247];locomotion [GO:0040011];maintenance of epithelial cell apical/basal polarity [GO:0045199];neutrophil mediated …	actin cytoskeleton [GO:0015629];cell junction [GO:0030054];cell projection [GO:0042995];cell-cell junction [GO:0005911];cortical actin cytoskeleton [GO:0030864];myelin sheath [GO:0043209];plasma membrane [GO:0005886];podosome [GO:0002102]	actin binding [GO:0003779];actin filament binding [GO:0051015]	SUBCELLULAR LOCATION: Cytoplasm, cytoskeleton {ECO:0000250|UniProtKB:Q5RKI0}. Cell projection, podosome {ECO:0000250|UniProtKB:O75083}.	Platelet degranulation	2142.92	2;3	1.2886e-41	107.65	0	29	208740000	131300000	58511000	32284000	119180000	29728000	By MS/MS	By MS/MS	By MS/MS	1.7601	26417	27043	100209;100210;100211;100212;100213;100214;100215;100216	191760;191761;191762;191763;191764;191765;191766;191767;191768;191769;191770;191771;191772;191773;191774;191775;191776;191777;191778;191779;191780;191781;191782;191783;191784;191785;191786;191787;191788	191762		430
Q99JX7	Q99JX7	Nxf1	Nuclear RNA export factor 1	TFIAVPASNSGLC*IVNDELFVR	515	536	527			1	0.291257	0.204096	0.680662	0.392005		0.115893	0.191852		mRNA export from nucleus [GO:0006406];poly(A)+ mRNA export from nucleus [GO:0016973];RNA export from nucleus [GO:0006405]	cytoplasm [GO:0005737];cytoplasmic stress granule [GO:0010494];nuclear inclusion body [GO:0042405];nuclear pore [GO:0005643];nuclear speck [GO:0016607];nucleoplasm [GO:0005654];nucleus [GO:0005634];transcription export complex [GO:0000346]	mRNA binding [GO:0003729];RNA binding [GO:0003723]	nuclear rim. {ECO:0000250|UniProtKB:Q9UBU9}.;SUBCELLULAR LOCATION: Nucleus, nucleoplasm {ECO:0000250|UniProtKB:Q9UBU9}. Nucleus speckle {ECO:0000250|UniProtKB:Q9UBU9}. Cytoplasm {ECO:0000250|UniProtKB:Q9UBU9}. Nucleus, nuclear pore complex {ECO:0000250|UniProtKB:Q9UBU9}. Nucleus envelope {ECO:0000250|UniProtKB:Q9UBU9}. Cytoplasm, Stress granule {ECO:0000250|UniProtKB:Q9UBU9}. Note=Localized predo…	Transport of the SLBP independent Mature mRNA	2364.21	2;3	4.4267e-156	141.46	0	20	17633000	9311400	46074000	11074000	85592000	24886000	By MS/MS	By MS/MS	By MS/MS	0.935943	35390	36194	131984;131985;131986;131987;131988;131989;131990;131991;131992	250812;250813;250814;250815;250816;250817;250818;250819;250820;250821;250822;250823;250824;250825;250826;250827;250828;250829;250830;250831	250827		3826
Q9D8E6	Q9D8E6	Rpl4	60S ribosomal protein L4	FC*IWTESAFR	249	258	250			1	0.306294	0.251422	0.616377	0.391364		0.0749287	0.147936		positive regulation of axon extension [GO:0045773];positive regulation of axonogenesis [GO:0050772];translation [GO:0006412]	A band [GO:0031672];cytosol [GO:0005829];cytosolic large ribosomal subunit [GO:0022625];large ribosomal subunit [GO:0015934];nucleus [GO:0005634];postsynaptic density [GO:0014069];ribonucleoprotein complex [GO:1990904];rough endoplasmic reticulum [GO:0005791]	5S rRNA binding [GO:0008097];RNA binding [GO:0003723];structural constituent of ribosome [GO:0003735]		L13a-mediated translational silencing of Ceruloplasmin expression	1258.58	2	0	238.31	0	40	566290000	495900000	643640000	568000000	529130000	608660000	By MS/MS	By MS/MS	By MS/MS	1.12535	10810	10998	38821;38822;38823;38824;38825;38826;38827	73450;73451;73452;73453;73454;73455;73456;73457;73458;73459;73460;73461;73462;73463;73464;73465;73466;73467;73468;73469;73470;73471;73472;73473;73474;73475;73476;73477;73478;73479;73480;73481;73482;73483;73484;73485;73486;73487;73488;73489	73453		4513
Q80X50	Q80X50	Ubap2l	Ubiquitin-associated protein 2-like	NQDEC*VIALHDC*NGDVNR	64	81	68	75		2	0.203455	0.223647	0.744056	0.390386		0.158092	0.237756		binding of sperm to zona pellucida [GO:0007339];hematopoietic stem cell homeostasis [GO:0061484];stress granule assembly [GO:0034063]	Ada2/Gcn5/Ada3 transcription activator complex [GO:0005671];cytoplasm [GO:0005737];nucleus [GO:0005634];PcG protein complex [GO:0031519]				2013.86	3	3.4569e-15	59.434	0	7	9973300	7780200	11477000	6835700	9150200	8493600	By MS/MS	By MS/MS	By MS/MS	0.801089	27824	28498	105530;105531;105532	201914;201915;201916;201917;201918;201919;201920	201917		2514
P35979	P35979	Rpl12	60S ribosomal protein L12	C*TGGEVGATSALAPK	17	31	17			1	0.549641	0.375453	0.237821	0.387638		0.0501313	0.119879		translation [GO:0006412]	cytoplasm [GO:0005737];cytosol [GO:0005829];cytosolic large ribosomal subunit [GO:0022625];large ribosomal subunit [GO:0015934];nucleolus [GO:0005730];nucleus [GO:0005634];postsynaptic density [GO:0014069]	large ribosomal subunit rRNA binding [GO:0070180];structural constituent of ribosome [GO:0003735]		L13a-mediated translational silencing of Ceruloplasmin expression	1360.67	2	3.0535e-28	107.09	0	6	55945000	38712000	42337000	26482000	70724000	37481000	By MS/MS	By MS/MS	By MS/MS	1.29989	4140	4223	15473;15474;15475;15476;15477	29424;29425;29426;29427;29428;29429	29427		859
Q61656;Q501J6	Q61656	Ddx5;Ddx17	Probable ATP-dependent RNA helicase DDX5;Probable ATP-dependent RNA helicase DDX17	GVEIC*IATPGR	217	227	221			1	-0.0783114	1.05635	0.18407	0.387371		0.375938	0.46021		alternative mRNA splicing, via spliceosome [GO:0000380];androgen receptor signaling pathway [GO:0030521];BMP signaling pathway [GO:0030509];circadian rhythm [GO:0007623];defense response to virus [GO:0051607];epithelial to mesenchymal transition [GO:0001837];gene silencing by RNA [GO:0031047];intracellular estrogen receptor signaling pathway [GO:0030520];intrinsic apoptotic signaling pathway by p…	catalytic step 2 spliceosome [GO:0071013];cytoplasm [GO:0005737];cytosol [GO:0005829];nuclear speck [GO:0016607];nucleolus [GO:0005730];nucleoplasm [GO:0005654];nucleus [GO:0005634];ribonucleoprotein complex [GO:1990904]	androgen receptor binding [GO:0050681];ATP binding [GO:0005524];calcium-dependent protein binding [GO:0048306];calmodulin binding [GO:0005516];enzyme binding [GO:0019899];MH2 domain binding [GO:0035500];mRNA 3'-UTR binding [GO:0003730];pre-mRNA binding [GO:0036002];primary miRNA binding [GO:0070878];promoter-specific chromatin binding [GO:1990841];ribonucleoprotein complex binding [GO:0043021];RN…	SUBCELLULAR LOCATION: Nucleus {ECO:0000250|UniProtKB:P17844}. Nucleus, nucleolus {ECO:0000250|UniProtKB:P17844}. Cytoplasm {ECO:0000250|UniProtKB:P17844}. Note=During the G0 phase, predominantly located in the nucleus. Cytoplasmic levels increase during the G1/S phase. During the M phase, located at the vicinity of the condensed chromosomes. At G1, localizes in the cytoplasm. {ECO:0000250|UniProt…	SUMOylation of transcription cofactors	1114.58	2	1.5018e-188	174.02	0	51	106710000	49640000	178510000	91431000	148420000	67244000	By MS/MS	By MS/MS	By MS/MS	0.424884	15138	15425	55526;55527;55528;55529;55530;55531;55532;55533;55534;55535;55536;55537;55538;55539;55540;55541	105730;105731;105732;105733;105734;105735;105736;105737;105738;105739;105740;105741;105742;105743;105744;105745;105746;105747;105748;105749;105750;105751;105752;105753;105754;105755;105756;105757;105758;105759;105760;105761;105762;105763;105764;105765;105766;105767;105768;105769;105770;105771;105772;105773;105774;105775;105776;105777;105778;105779;105780	105735		2009;1786
Q2TPA8	Q2TPA8	Hsdl2	Hydroxysteroid dehydrogenase-like protein 2	LAGC*TVFITGASR	8	20	11			1	0.444798	0.149208	0.551333	0.38178		0.0865683	0.160235			mitochondrion [GO:0005739];peroxisome [GO:0005777]	oxidoreductase activity [GO:0016491]	SUBCELLULAR LOCATION: Peroxisome {ECO:0000250}.		1294.67	2	1.0766e-19	107.83	0	10	7747200	5880400	15983000	8957800	12702000	7496100	By MS/MS	By MS/MS	By MS/MS	1.06264	19696	20077	74593;74594;74595;74596;74597	143233;143234;143235;143236;143237;143238;143239;143240;143241;143242	143238		1552
O88456	O88456	Capns1	Calpain small subunit 1	YADESGNMDFDNFISC*LVR	218	236	233			1	0.412002	0.438723	0.282527	0.377751		0.0159151	0.0661236			cytosol [GO:0005829];membrane [GO:0016020];plasma membrane [GO:0005886]	calcium ion binding [GO:0005509];calcium-dependent cysteine-type endopeptidase activity [GO:0004198];protein-containing complex binding [GO:0044877]	SUBCELLULAR LOCATION: Cytoplasm {ECO:0000250}. Cell membrane {ECO:0000250}. Note=Translocates to the plasma membrane upon calcium binding. {ECO:0000250}.	Degradation of the extracellular matrix	2194.93	2	1.0767e-15	61.641	0	10	4562900	2361200	12146000	7793700	17067000	12074000	By MS/MS	By MS/MS	By MS/MS	1.79819	41380	42312	156208;156209;156210	299119;299120;299121;299122;299123;299124;299125;299126;299127;299128	299126		440
Q6ZWX6	Q6ZWX6	Eif2s1	Eukaryotic translation initiation factor 2 subunit 1	ADIEVAC*YGYEGIDAVK	193	209	199			1	0.385053	0.428895	0.298885	0.370944		0.0104327	0.0586363		aging [GO:0007568];cellular response to amino acid starvation [GO:0034198];cellular response to heat [GO:0034605];cellular response to oxidative stress [GO:0034599];cellular response to UV [GO:0034644];negative regulation of guanyl-nucleotide exchange factor activity [GO:1905098];negative regulation of translational initiation in response to stress [GO:0032057];PERK-mediated unfolded protein resp…	cytoplasm [GO:0005737];cytoplasmic stress granule [GO:0010494];cytosol [GO:0005829];eukaryotic 48S preinitiation complex [GO:0033290];eukaryotic translation initiation factor 2 complex [GO:0005850];eukaryotic translation initiation factor 2B complex [GO:0005851];glial limiting end-foot [GO:0097451];multi-eIF complex [GO:0043614];nucleus [GO:0005634];synapse [GO:0045202];translation initiation ter…	ribosome binding [GO:0043022];translation initiation factor activity [GO:0003743]	SUBCELLULAR LOCATION: Cytoplasm, Stress granule {ECO:0000269|PubMed:19861488}. Note=Colocalizes with NANOS3 in the stress granules. {ECO:0000269|PubMed:19861488}.	L13a-mediated translational silencing of Ceruloplasmin expression	1814.84	2;3	1.7267e-50	109.84	0	5	98212000	63784000	72308000	45419000	105580000	53903000	By MS/MS	By MS/MS	By MS/MS	1.9816	589	599	2106;2107;2108;2109	4072;4073;4074;4075;4076	4076		2352
Q8BTM8	Q8BTM8	Flna	Filamin-A	THEAEIVEGENHTYC*IR	2185	2201	2199			1	0.354086	0.395239	0.361403	0.370243	+	0.00116998	0.0304714		actin crosslink formation [GO:0051764];actin cytoskeleton organization [GO:0030036];actin cytoskeleton reorganization [GO:0031532];adenylate cyclase-inhibiting dopamine receptor signaling pathway [GO:0007195];angiogenesis [GO:0001525];blood vessel remodeling [GO:0001974];cell-cell junction organization [GO:0045216];cerebral cortex development [GO:0021987];cilium assembly [GO:0060271];cytoplasmic …	actin cytoskeleton [GO:0015629];actin filament [GO:0005884];actin filament bundle [GO:0032432];apical dendrite [GO:0097440];axonal growth cone [GO:0044295];brush border [GO:0005903];cell cortex [GO:0005938];cell-cell junction [GO:0005911];cortical cytoskeleton [GO:0030863];cytoplasm [GO:0005737];cytosol [GO:0005829];dendritic shaft [GO:0043198];glutamatergic synapse [GO:0098978];growth cone [GO:0…	actin binding [GO:0003779];actin filament binding [GO:0051015];Fc-gamma receptor I complex binding [GO:0034988];G protein-coupled receptor binding [GO:0001664];GTPase binding [GO:0051020];ion channel binding [GO:0044325];kinase binding [GO:0019900];mu-type opioid receptor binding [GO:0031852];potassium channel regulator activity [GO:0015459];protein homodimerization activity [GO:0042803];protein …	SUBCELLULAR LOCATION: Cytoplasm, cell cortex {ECO:0000250}. Cytoplasm, cytoskeleton {ECO:0000269|PubMed:25358863}. Perikaryon {ECO:0000269|PubMed:25358863}. Cell projection, growth cone {ECO:0000269|PubMed:25358863}. Note=Colocalizes with CPMR1 in the central region of DRG neuron growth cone (PubMed:25358863). Following SEMA3A stimulation of DRG neurons, colocalizes with F-actin (PubMed:25358863)…	Platelet degranulation	1999.91	3;4	1.2925e-15	72.898	0	11	10971000	4241100	21034000	11813000	22681000	11930000	By MS/MS	By MS/MS	By MS/MS	2.93182	35607	36419	132884;132885;132886;132887;132888;132889	252833;252834;252835;252836;252837;252838;252839;252840;252841;252842;252843	252836		2815
Q8CCP0	Q8CCP0	Nemf	Nuclear export mediator factor Nemf	KLPC*ESGDLEVIEEK	817	831	820			1	0.450849	0.56482	0.0815033	0.365724		0.129005	0.206516		nuclear export [GO:0051168];rescue of stalled ribosome [GO:0072344];ribosome-associated ubiquitin-dependent protein catabolic process [GO:1990116]	nucleus [GO:0005634];RQC complex [GO:1990112]	ribosomal large subunit binding [GO:0043023];tRNA binding [GO:0000049]	SUBCELLULAR LOCATION: Nucleus {ECO:0000305}.		1687.83	3	1.2228e-06	52.527	1	6	11463000	4935600	24584000	8399300	9600400	7558900	By MS/MS	By MS/MS	By MS/MS	0.889392	19366	19743	73415;73416;73417	141114;141115;141116;141117;141118;141119	141117		3041
Q3TBT3	Q3TBT3	Tmem173	Stimulator of interferon genes protein	LYILFPLDC*GVPDNLSVVDPNIR	197	219	205			1	0.09292	0.720635	0.278175	0.36391		0.189863	0.272007		activation of innate immune response [GO:0002218];autophagosome assembly [GO:0000045];cellular response to exogenous dsRNA [GO:0071360];cellular response to interferon-beta [GO:0035458];cellular response to organic cyclic compound [GO:0071407];defense response to virus [GO:0051607];innate immune response [GO:0045087];positive regulation of defense response to virus by host [GO:0002230];positive r…	autophagosome [GO:0005776];autophagosome membrane [GO:0000421];cytoplasm [GO:0005737];cytosol [GO:0005829];endoplasmic reticulum [GO:0005783];endoplasmic reticulum membrane [GO:0005789];endosome [GO:0005768];Golgi apparatus [GO:0005794];integral component of endoplasmic reticulum membrane [GO:0030176];integral component of endoplasmic reticulum-Golgi intermediate compartment (ERGIC) membrane [GO:…	cyclic-di-GMP binding [GO:0035438];cyclic-GMP-AMP binding [GO:0061507];identical protein binding [GO:0042802];protein homodimerization activity [GO:0042803];protein kinase binding [GO:0019901];transcription factor binding [GO:0008134];ubiquitin protein ligase binding [GO:0031625]	Multi-pass membrane protein {ECO:0000255}. Cell membrane {ECO:0000269|PubMed:18559423};Multi-pass membrane protein {ECO:0000255}. Cytoplasm, perinuclear region {ECO:0000250|UniProtKB:Q86WV6}. Endoplasmic reticulum-Golgi intermediate compartment membrane {ECO:0000250|UniProtKB:Q86WV6};Multi-pass membrane protein {ECO:0000255}. Cytoplasmic vesicle, autophagosome membrane {ECO:0000269|PubMed:2905634…	STING mediated induction of host immune responses	2571.34	2;3	6.6319e-66	106.61	0	28	13640000	9847400	36172000	29711000	183670000	3934600	By MS/MS	By MS/MS	By MS/MS	0.72156	25339	25817	96062;96063;96064;96065;96066;96067;96068;96069	184224;184225;184226;184227;184228;184229;184230;184231;184232;184233;184234;184235;184236;184237;184238;184239;184240;184241;184242;184243;184244;184245;184246;184247;184248;184249;184250;184251	184250		1563
P60766	P60766	Cdc42	Cell division control protein 42 homolog	TC*LLISYTTNK	17	27	18			1	0.452948	0.190697	0.433616	0.359087		0.051028	0.121052		actin filament branching [GO:0090135];actin filament organization [GO:0007015];adherens junction organization [GO:0034332];cardiac conduction system development [GO:0003161];Cdc42 protein signal transduction [GO:0032488];cell junction assembly [GO:0034329];cell migration [GO:0016477];cell projection assembly [GO:0030031];cell-cell adhesion [GO:0098609];cellular protein localization [GO:0034613];c…	apical part of cell [GO:0045177];cell periphery [GO:0071944];cell projection [GO:0042995];cell-cell junction [GO:0005911];centrosome [GO:0005813];cytoplasm [GO:0005737];cytoplasmic ribonucleoprotein granule [GO:0036464];cytosol [GO:0005829];dendritic spine [GO:0043197];filopodium [GO:0030175];Golgi membrane [GO:0000139];Golgi transport complex [GO:0017119];lamellipodium membrane [GO:0031258];lead…	apolipoprotein A-I receptor binding [GO:0034191];G protein activity [GO:0003925];GBD domain binding [GO:0032427];GTP binding [GO:0005525];GTPase activity [GO:0003924];GTP-dependent protein binding [GO:0030742];identical protein binding [GO:0042802];mitogen-activated protein kinase kinase kinase binding [GO:0031435];protein kinase binding [GO:0019901];thioesterase binding [GO:0031996];ubiquitin pr…	Cytoplasmic side {ECO:0000305|PubMed:22461490}. Cell projection, dendrite {ECO:0000269|PubMed:24352656}. Note=Localizes to spindle during prometaphase cells (By similarity). Moves to the central spindle as cells progressed through anaphase to telophase. Localizes at the end of cytokinesis in the intercellular bridge formed between two daughter cells (By similarity). Its localization is regulated …	GPVI-mediated activation cascade	1255.65	2	1.1007e-106	154.35	0	34	61863000	53806000	140160000	88641000	172720000	69106000	By MS/MS	By MS/MS	By MS/MS	1.29219	35046	35843	130717;130718;130719;130720;130721;130722;130723;130724;130725;130726	248194;248195;248196;248197;248198;248199;248200;248201;248202;248203;248204;248205;248206;248207;248208;248209;248210;248211;248212;248213;248214;248215;248216;248217;248218;248219;248220;248221;248222;248223;248224;248225;248226;248227	248215		1145
Q9DB77	Q9DB77	Uqcrc2	Cytochrome b-c1 complex subunit 2, mitochondrial	NALANPLYC*PDYR	184	196	192			1	0.398591	0.213882	0.46128	0.357917		0.0404495	0.106257		proteolysis [GO:0006508];response to drug [GO:0042493]	mitochondrial inner membrane [GO:0005743];mitochondrial respiratory chain complex III [GO:0005750];mitochondrial respiratory chain complex IV [GO:0005751];mitochondrion [GO:0005739];myelin sheath [GO:0043209];nucleoplasm [GO:0005654]	metal ion binding [GO:0046872];protein-containing complex binding [GO:0044877]	Matrix side {ECO:0000250|UniProtKB:P07257}.;Peripheral membrane protein {ECO:0000250|UniProtKB:P07257};SUBCELLULAR LOCATION: Mitochondrion inner membrane {ECO:0000250|UniProtKB:P07257}	Respiratory electron transport	1508.71	2	1.1246e-118	155.15	0	18	31916000	15532000	35640000	17902000	38622000	24286000	By MS/MS	By MS/MS	By MS/MS	1.39309	26599	27240	100856;100857;100858	193016;193017;193018;193019;193020;193021;193022;193023;193024;193025;193026;193027;193028;193029;193030;193031;193032;193033	193026		4579
Q61233	Q61233	Lcp1	Plastin-2	KLENC*NYAVDLGK	456	468	460			1	0.42489	0.295645	0.310511	0.343682		0.0138218	0.0625763	+	actin filament bundle assembly [GO:0051017];actin filament network formation [GO:0051639];animal organ regeneration [GO:0031100];cell migration [GO:0016477];extracellular matrix disassembly [GO:0022617];positive regulation of podosome assembly [GO:0071803];protein kinase A signaling [GO:0010737];regulation of intracellular protein transport [GO:0033157];response to wounding [GO:0009611];T cell ac…	actin cytoskeleton [GO:0015629];actin filament [GO:0005884];actin filament bundle [GO:0032432];cytoplasm [GO:0005737];cytosol [GO:0005829];filopodium [GO:0030175];focal adhesion [GO:0005925];perinuclear region of cytoplasm [GO:0048471];phagocytic cup [GO:0001891];plasma membrane [GO:0005886];podosome [GO:0002102];ruffle [GO:0001726];ruffle membrane [GO:0032587];stress fiber [GO:0001725]	actin filament binding [GO:0051015];calcium ion binding [GO:0005509];GTPase binding [GO:0051020];identical protein binding [GO:0042802];integrin binding [GO:0005178]	Cytoplasmic side {ECO:0000269|PubMed:14756805}. Note=Relocalizes to the immunological synapse between peripheral blood T-lymphocytes and antibody-presenting cells in response to costimulation through TCR/CD3 and CD2 or CD28. Relocalizes to actin-rich cell projections upon serine phosphorylation (By similarity). Associated with the actin cytoskeleton at membrane ruffles. {ECO:0000250|UniProtKB:P13…		1465.72	2;3	7.0011e-84	168.3	1	31	423980000	44748000	745230000	340300000	361110000	33626000	By MS/MS	By MS/MS	By MS/MS	1.85943	19348	19725	73356;73357;73358;73359;73360;73361;73362;73363;73364;73365;73366;73367;73368;73369;73370;73371;73372;73373	140999;141000;141001;141002;141003;141004;141005;141006;141007;141008;141009;141010;141011;141012;141013;141014;141015;141016;141017;141018;141019;141020;141021;141022;141023;141024;141025;141026;141027;141028;141029	141019		1978
O35226	O35226	Psmd4	26S proteasome non-ATPase regulatory subunit 4	VLESTMVC*VDNSEYMR	2	17	9			1	0.136759	0.533855	0.360268	0.343627		0.0960277	0.170372		proteasome assembly [GO:0043248];proteasome-mediated ubiquitin-dependent protein catabolic process [GO:0043161]	cytoplasm [GO:0005737];cytosol [GO:0005829];nucleoplasm [GO:0005654];nucleus [GO:0005634];proteasome accessory complex [GO:0022624];proteasome complex [GO:0000502];proteasome regulatory particle, base subcomplex [GO:0008540]	identical protein binding [GO:0042802];polyubiquitin modification-dependent protein binding [GO:0031593];transcription factor binding [GO:0008134]		Activation of NF-kappaB in B cells	1874.82	2	3.3349e-08	67.153	0	8	9295000	5198500	7156400	4325800	9219100	4188600	By MS/MS	By MS/MS	By MS/MS	1.0176	38861	39747	146628;146629;146630	280735;280736;280737;280738;280739;280740;280741;280742	280736		275
Q8R323	Q8R323	Rfc3	Replication factor C subunit 3	VPAPSIEDIC*SVLSTVC*R	184	201	193	200		2	0.479313	0.0376266	0.509187	0.342042		0.154035	0.233524		DNA duplex unwinding [GO:0032508];DNA repair [GO:0006281];DNA replication [GO:0006260];DNA-dependent DNA replication [GO:0006261];positive regulation of DNA-directed DNA polymerase activity [GO:1900264]	Ctf18 RFC-like complex [GO:0031390];DNA replication factor C complex [GO:0005663];nucleus [GO:0005634]	DNA binding [GO:0003677]	SUBCELLULAR LOCATION: Nucleus {ECO:0000305}.	Translesion synthesis by REV1	1887.94	2;3	0	240.59	0	28	23182000	19486000	126340000	28005000	162090000	31677000	By MS/MS	By MS/MS	By MS/MS	0.812382	39545	40455	149567;149568;149569;149570;149571;149572;149573;149574	286438;286439;286440;286441;286442;286443;286444;286445;286446;286447;286448;286449;286450;286451;286452;286453;286454;286455;286456;286457;286458;286459;286460;286461;286462;286463;286464;286465	286465		3358
Q6ZWU9;Q6ZWY3	Q6ZWY3	Rps27;Rps27l	40S ribosomal protein S27;40S ribosomal protein S27-like	LTEGC*SFR	73	80	77			1	0.383679	0.208484	0.430374	0.340846		0.0370935	0.101219		activation of cysteine-type endopeptidase activity involved in apoptotic process [GO:0006919];DNA damage response, signal transduction by p53 class mediator resulting in transcription of p21 class mediator [GO:0006978];intrinsic apoptotic signaling pathway in response to DNA damage by p53 class mediator [GO:0042771];mitotic G1 DNA damage checkpoint [GO:0031571];positive regulation of translation …	cytosol [GO:0005829];cytosolic small ribosomal subunit [GO:0022627];nucleus [GO:0005634]	cysteine-type endopeptidase activator activity involved in apoptotic process [GO:0008656];metal ion binding [GO:0046872];RNA binding [GO:0003723];structural constituent of ribosome [GO:0003735];translation activator activity [GO:0008494]		Amplification of signal from unattached kinetochores via a MAD2 inhibitory signal;L13a-mediated translational silencing of Ceruloplasmin expression	911.417	2	0.0036133	68.422	0	4	5747100	3314600	28427000	14079000	7991100	3585600	By MS/MS	By MS/MS	By MS/MS	1.4307	24458	24924	92580;92581;92582	177511;177512;177513;177514	177512		2349;2353
Q99L45	Q99L45	Eif2s2	Eukaryotic translation initiation factor 2 subunit 2	TSFVNFTDIC*K	215	225	224			1	0.274934	0.308137	0.431455	0.338176		0.0192534	0.0702612		formation of cytoplasmic translation initiation complex [GO:0001732];formation of translation preinitiation complex [GO:0001731];in utero embryonic development [GO:0001701];male germ cell proliferation [GO:0002176];male gonad development [GO:0008584]	cytoplasm [GO:0005737];eukaryotic translation initiation factor 2 complex [GO:0005850]	metal ion binding [GO:0046872];mRNA binding [GO:0003729];translation initiation factor activity [GO:0003743];translation initiation factor binding [GO:0031369]		L13a-mediated translational silencing of Ceruloplasmin expression	1273.6	2	7.91e-37	142.92	0	23	82269000	40230000	162430000	71835000	215370000	101560000	By MS/MS	By MS/MS	By MS/MS	1.71549	36648	37482	137245;137246;137247;137248;137249;137250;137251;137252;137253	261832;261833;261834;261835;261836;261837;261838;261839;261840;261841;261842;261843;261844;261845;261846;261847;261848;261849;261850;261851;261852;261853;261854	261837		3875
Q9DC51	Q9DC51	Gnai3	Guanine nucleotide-binding protein G(k) subunit alpha	IIHEDGYSEDEC*K	55	67	66			1	0.412811	0.18356	0.414053	0.336808		0.0480571	0.117468		adenylate cyclase-inhibiting G protein-coupled receptor signaling pathway [GO:0007193];adenylate cyclase-modulating G protein-coupled receptor signaling pathway [GO:0007188];brain development [GO:0007420];cell cycle [GO:0007049];cell division [GO:0051301];dopamine receptor signaling pathway [GO:0007212];G protein-coupled receptor signaling pathway [GO:0007186];GTP metabolic process [GO:0046039];n…	centrosome [GO:0005813];cytoplasm [GO:0005737];endoplasmic reticulum membrane [GO:0005789];Golgi apparatus [GO:0005794];Golgi membrane [GO:0000139];heterotrimeric G-protein complex [GO:0005834];membrane [GO:0016020];membrane raft [GO:0045121];midbody [GO:0030496];plasma membrane [GO:0005886];zymogen granule [GO:0042588]	G protein-coupled receptor binding [GO:0001664];G protein-coupled serotonin receptor binding [GO:0031821];GDP binding [GO:0019003];G-protein beta/gamma-subunit complex binding [GO:0031683];GTP binding [GO:0005525];GTPase activating protein binding [GO:0032794];GTPase activity [GO:0003924];metal ion binding [GO:0046872];protein domain specific binding [GO:0019904]	Lipid-anchor {ECO:0000305}. Cytoplasm, cytoskeleton, microtubule organizing center, centrosome {ECO:0000250|UniProtKB:P08754}. Note=Localizes in the centrosomes of interphase and mitotic cells. Detected at the cleavage furrow and/or the midbody. {ECO:0000250|UniProtKB:P08754}.;SUBCELLULAR LOCATION: Cytoplasm {ECO:0000250|UniProtKB:P08754}. Cell membrane {ECO:0000250|UniProtKB:P08754}	PLC beta mediated events	1536.64	3	0.0010251	51.875	0	3	25951000	14260000	36035000	14253000	19458000	9138100	By MS/MS	By MS/MS	By MS/MS	1.31824	17320	17653	64582;64583;64584	123827;123828;123829	123829		4636
Q8BGH2	Q8BGH2	Samm50	Sorting and assembly machinery component 50 homolog	DDIIIC*EIGEVFK	60	72	65			1	0.307947	0.0928118	0.60096	0.333906		0.15151	0.23202		cellular protein-containing complex assembly [GO:0034622];cristae formation [GO:0042407];mitochondrial respiratory chain complex assembly [GO:0033108];protein insertion into mitochondrial outer membrane [GO:0045040]	integral component of membrane [GO:0016021];mitochondrial inner membrane [GO:0005743];mitochondrial outer membrane [GO:0005741];mitochondrion [GO:0005739];SAM complex [GO:0001401]		Multi-pass membrane protein {ECO:0000250}. Cytoplasm {ECO:0000250|UniProtKB:Q6AXV4}. Mitochondrion {ECO:0000250|UniProtKB:Q9Y512}.;SUBCELLULAR LOCATION: Mitochondrion outer membrane {ECO:0000250|UniProtKB:Q9Y512}		1492.75	2	1.3338e-19	107.4	0	8	5109000	2404200	20820000	9505400	25341000	15400000	By MS/MS	By MS/MS	By MS/MS	0.819557	4501	4592	16848;16849;16850	32083;32084;32085;32086;32087;32088;32089;32090	32089		2612
Q91Z53	Q91Z53	Grhpr	Glyoxylate reductase/hydroxypyruvate reductase	DLEQGVVGAHGLLC*R	44	58	57			1	0.216005	0.454827	0.323094	0.331309		0.040813	0.106529		dicarboxylic acid metabolic process [GO:0043648];excretion [GO:0007588];glyoxylate metabolic process [GO:0046487]	catalytic complex [GO:1902494];cytoplasm [GO:0005737];cytosol [GO:0005829]	carboxylic acid binding [GO:0031406];glycerate dehydrogenase activity [GO:0008465];glyoxylate reductase (NADP+) activity [GO:0030267];hydroxypyruvate reductase activity [GO:0016618];NAD binding [GO:0051287];NADP binding [GO:0050661];NADPH binding [GO:0070402];protein homodimerization activity [GO:0042803]		Glyoxylate metabolism and glycine degradation	1565.8	3	5.4924e-23	100.22	0	15	36883000	16718000	59934000	31189000	33606000	17839000	By MS/MS	By MS/MS	By MS/MS	1.3892	5495	5600	20360;20361;20362;20363	38533;38534;38535;38536;38537;38538;38539;38540;38541;38542;38543;38544;38545;38546;38547	38540		3676
Q01320	Q01320	Top2a	DNA topoisomerase 2-alpha	SFGSTC*QLSEK	386	396	391			1	0.518667	0.344142	0.113912	0.325574		0.108853	0.182608		apoptotic chromosome condensation [GO:0030263];cellular response to DNA damage stimulus [GO:0006974];chromosome condensation [GO:0030261];chromosome segregation [GO:0007059];DNA ligation [GO:0006266];DNA topological change [GO:0006265];embryonic cleavage [GO:0040016];female meiosis chromosome separation [GO:0051309];female meiotic nuclear division [GO:0007143];hematopoietic progenitor cell differ…	centriole [GO:0005814];chromosome, centromeric region [GO:0000775];condensed chromosome [GO:0000793];cytoplasm [GO:0005737];DNA topoisomerase type II (double strand cut, ATP-hydrolyzing) complex [GO:0009330];nuclear chromosome [GO:0000228];nucleolus [GO:0005730];nucleoplasm [GO:0005654];nucleus [GO:0005634];protein-containing complex [GO:0032991];ribonucleoprotein complex [GO:1990904]	ATP binding [GO:0005524];ATPase activity, acting on DNA [GO:0008094];chromatin binding [GO:0003682];DNA binding [GO:0003677];DNA binding, bending [GO:0008301];DNA topoisomerase activity [GO:0003916];DNA topoisomerase type II (double strand cut, ATP-hydrolyzing) activity [GO:0003918];enzyme binding [GO:0019899];histone deacetylase binding [GO:0042826];magnesium ion binding [GO:0000287];protein C-t…	SUBCELLULAR LOCATION: Cytoplasm {ECO:0000250|UniProtKB:P11388}. Nucleus, nucleoplasm {ECO:0000250|UniProtKB:P11388}. Nucleus {ECO:0000250|UniProtKB:P11388}. Nucleus, nucleolus {ECO:0000250|UniProtKB:P11388}.	SUMOylation of DNA replication proteins	1185.53	2	0.0035246	55.567	0	3	4171400	2402100	5978300	2776200	4198500	1595100	By MS/MS	By MS/MS	By MS/MS	0.963159	32469	33218	121408;121409;121410	230872;230873;230874	230873		1472
Q9DCD2	Q9DCD2	Xab2	Pre-mRNA-splicing factor SYF1	LWC*SLADYYIR	258	268	260			1	0.286969	0.346092	0.334542	0.322535	+	0.0031319	0.0429611		blastocyst development [GO:0001824];cerebral cortex development [GO:0021987];generation of catalytic spliceosome for first transesterification step [GO:0000349];mRNA splicing, via spliceosome [GO:0000398];transcription, DNA-templated [GO:0006351];transcription-coupled nucleotide-excision repair [GO:0006283]	catalytic step 2 spliceosome [GO:0071013];intracellular membrane-bounded organelle [GO:0043231];nucleoplasm [GO:0005654];nucleus [GO:0005634];post-mRNA release spliceosomal complex [GO:0071014];Prp19 complex [GO:0000974];U2-type catalytic step 2 spliceosome [GO:0071007]		SUBCELLULAR LOCATION: Nucleus {ECO:0000250|UniProtKB:Q99PK0}. Note=Detected in the splicing complex carrying pre-mRNA. {ECO:0000250|UniProtKB:Q99PK0}.	Formation of TC-NER Pre-Incision Complex	1401.68	2	6.2435e-12	104.17	0	10	33944000	18290000	23318000	11573000	38506000	27832000	By MS/MS	By MS/MS	By MS/MS	2.50419	25181	25658	95535;95536;95537	183140;183141;183142;183143;183144;183145;183146;183147;183148;183149	183145		4648
P80316	P80316	Cct5	T-complex protein 1 subunit epsilon	VVYGGGAAEISC*ALAVSQEADK	418	439	429			1	0.735359	0.193207	0.0377899	0.322119		0.267098	0.356439		binding of sperm to zona pellucida [GO:0007339];positive regulation of establishment of protein localization to telomere [GO:1904851];positive regulation of telomere maintenance via telomerase [GO:0032212];protein folding [GO:0006457];protein stabilization [GO:0050821];response to virus [GO:0009615];toxin transport [GO:1901998]	cell body [GO:0044297];centrosome [GO:0005813];chaperonin-containing T-complex [GO:0005832];microtubule [GO:0005874];myelin sheath [GO:0043209]	ATP binding [GO:0005524];ATPase activity [GO:0016887];beta-tubulin binding [GO:0048487];G-protein beta-subunit binding [GO:0031681];mRNA 3'-UTR binding [GO:0003730];mRNA 5'-UTR binding [GO:0048027];protein folding chaperone [GO:0044183];unfolded protein binding [GO:0051082]	SUBCELLULAR LOCATION: Cytoplasm {ECO:0000250|UniProtKB:P48643}. Cytoplasm, cytoskeleton, microtubule organizing center, centrosome {ECO:0000250|UniProtKB:P48643}.	Association of TriC/CCT with target proteins during biosynthesis	2137.04	2;3	7.1469e-52	89.028	0	27	196900000	43619000	187800000	54229000	202830000	23524000	By MS/MS	By MS/MS	By MS/MS	0.57333	40682	41607	153807;153808;153809;153810;153811;153812;153813;153814;153815;153816	294559;294560;294561;294562;294563;294564;294565;294566;294567;294568;294569;294570;294571;294572;294573;294574;294575;294576;294577;294578;294579;294580;294581;294582;294583;294584;294585	294561		1370
P62281	P62281	Rps11	40S ribosomal protein S11	KC*PFTGNVSIR	59	69	60			1	-0.000690714	0.652339	0.30589	0.319179		0.232703	0.319396		translation [GO:0006412]	cytosol [GO:0005829];cytosolic small ribosomal subunit [GO:0022627]	rRNA binding [GO:0019843];structural constituent of ribosome [GO:0003735]		L13a-mediated translational silencing of Ceruloplasmin expression	1220.63	3	0.00039955	61.815	1	3	235990	185540	12310000	9591100	17779000	9108100	By matching	By MS/MS	By MS/MS	0.633198	19212	19588	72877;72878;72879;72880	140142;140143;140144	140143		1209
Q68FL4;Q80SW1	Q68FL4	Ahcyl2;Ahcyl1	Putative adenosylhomocysteinase 3;Putative adenosylhomocysteinase 2	GESEDDFWWC*IDR	285	297	294			1	0.24127	0.409702	0.301726	0.317566		0.0232291	0.077096		angiotensin-activated signaling pathway [GO:0038166];apoptotic process [GO:0006915];epithelial fluid transport [GO:0042045];mitochondrion-endoplasmic reticulum membrane tethering [GO:1990456];mRNA polyadenylation [GO:0006378];one-carbon metabolic process [GO:0006730];positive regulation of sodium ion transport [GO:0010765];protein export from nucleus [GO:0006611];regulation of anion transport [GO…	apical plasma membrane [GO:0016324];cytoplasm [GO:0005737];cytosol [GO:0005829];endoplasmic reticulum [GO:0005783];intracellular membrane-bounded organelle [GO:0043231];mitochondria-associated endoplasmic reticulum membrane [GO:0044233];neuron projection [GO:0043005]	hydrolase activity [GO:0016787];identical protein binding [GO:0042802];RNA binding [GO:0003723]	Peripheral membrane protein {ECO:0000305}. Microsome {ECO:0000269|PubMed:19220705}. Note=Associates with membranes when phosphorylated, probably through interaction with ITPR1 (PubMed:19220705). Localizes to mitochondria-associated endoplasmic reticulum membranes (MAMs) (By similarity). Localization to MAMs is greatly reduced under apoptotic stress conditions (By similarity). {ECO:0000250|UniProt…	Bicarbonate transporters;Ion homeostasis	1656.65	2	4.4048e-15	103.22	0	14	5281600	3592300	8697100	4891400	15262000	7552600	By MS/MS	By MS/MS	By MS/MS	1.63397	13381	13630	48833;48834;48835	93094;93095;93096;93097;93098;93099;93100;93101;93102;93103;93104;93105;93106;93107	93106		2131;2437
Q9CZN7	Q9CZN7	Shmt2	Serine hydroxymethyltransferase	AALEALGSC*LNNK	83	95	91			1	0.240237	0.48271	0.224204	0.315717		0.0635433	0.134267		folic acid metabolic process [GO:0046655];glycine biosynthetic process [GO:0006545];glycine biosynthetic process from serine [GO:0019264];glycine metabolic process [GO:0006544];L-serine biosynthetic process [GO:0006564];L-serine catabolic process [GO:0006565];L-serine metabolic process [GO:0006563];one-carbon metabolic process [GO:0006730];positive regulation of cell population proliferation [GO:…	BRISC complex [GO:0070552];cytoplasm [GO:0005737];cytosol [GO:0005829];microtubule cytoskeleton [GO:0015630];mitochondrial inner membrane [GO:0005743];mitochondrial intermembrane space [GO:0005758];mitochondrial matrix [GO:0005759];mitochondrial nucleoid [GO:0042645];mitochondrion [GO:0005739];nucleus [GO:0005634]	amino acid binding [GO:0016597];chromatin binding [GO:0003682];cobalt ion binding [GO:0050897];glycine hydroxymethyltransferase activity [GO:0004372];identical protein binding [GO:0042802];L-allo-threonine aldolase activity [GO:0008732];mRNA 5'-UTR binding [GO:0048027];protein homodimerization activity [GO:0042803];pyridoxal phosphate binding [GO:0030170];serine binding [GO:0070905];translation r…	SUBCELLULAR LOCATION: Mitochondrion {ECO:0000250|UniProtKB:P34897}. Mitochondrion matrix, mitochondrion nucleoid {ECO:0000250|UniProtKB:P34897}. Mitochondrion inner membrane {ECO:0000250|UniProtKB:P34897}. Cytoplasm {ECO:0000250|UniProtKB:P34897}. Nucleus {ECO:0000250|UniProtKB:P34897}. Note=Mainly localizes in the mitochondrion. Also found in the cytoplasm and nucleus as part of the BRISC comple…	Metabolism of folate and pterines	1302.66	2;3	0	211.27	0	22	119390000	69286000	274850000	141910000	247160000	133840000	By MS/MS	By MS/MS	By MS/MS	1.19693	225	229	794;795;796;797;798;799;800;801;802;803	1506;1507;1508;1509;1510;1511;1512;1513;1514;1515;1516;1517;1518;1519;1520;1521;1522;1523;1524;1525;1526;1527	1507		4286
Q7TPR4;P57780	P57780	Actn1;Actn4	Alpha-actinin-1;Alpha-actinin-4	ELPPDQAEYC*IAR	871	883	880			1	0.0810962	0.248505	0.613402	0.314334		0.183472	0.266306		actin filament bundle assembly [GO:0051017];actin filament network formation [GO:0051639];actin filament organization [GO:0007015];bicellular tight junction assembly [GO:0070830];cortical cytoskeleton organization [GO:0030865];focal adhesion assembly [GO:0048041];negative regulation of cellular component movement [GO:0051271];negative regulation of substrate adhesion-dependent cell spreading [GO:…	actin filament [GO:0005884];brush border [GO:0005903];cell junction [GO:0030054];cell projection [GO:0042995];cell-cell junction [GO:0005911];cortical cytoskeleton [GO:0030863];cytoplasm [GO:0005737];cytoskeleton [GO:0005856];cytosol [GO:0005829];dendritic spine [GO:0043197];dense core granule membrane [GO:0032127];fascia adherens [GO:0005916];focal adhesion [GO:0005925];glutamatergic synapse [GO…	actin filament binding [GO:0051015];calcium ion binding [GO:0005509];chromatin DNA binding [GO:0031490];cytoskeletal regulatory protein binding [GO:0005519];double-stranded RNA binding [GO:0003725];integrin binding [GO:0005178];ion channel binding [GO:0044325];nuclear hormone receptor binding [GO:0035257];nuclear receptor coactivator activity [GO:0030374];nucleoside binding [GO:0001882];protein d…	SUBCELLULAR LOCATION: Cytoplasm, cytoskeleton {ECO:0000269|PubMed:23100251}. Cytoplasm, myofibril, sarcomere, Z line {ECO:0000269|PubMed:11114196}. Cell membrane {ECO:0000250|UniProtKB:Q9Z1P2}. Cell junction {ECO:0000250|UniProtKB:Q9Z1P2}. Cell projection, ruffle {ECO:0000269|PubMed:17298598}. Note=Colocalizes with MYOZ2 and PPP3CA at the Z-line of heart and skeletal muscle (PubMed:11114196). Col…	Platelet degranulation	1503.7	2	9.3777e-85	140.16	0	50	83280000	43329000	74582000	19573000	78929000	9566600	By MS/MS	By MS/MS	By MS/MS	0.73643	9037	9200	33096;33097;33098;33099;33100;33101;33102;33103;33104;33105;33106;33107;33108;33109;33110;33111;33112;33113;33114;33115;33116;33117;33118;33119;33120;33121	62794;62795;62796;62797;62798;62799;62800;62801;62802;62803;62804;62805;62806;62807;62808;62809;62810;62811;62812;62813;62814;62815;62816;62817;62818;62819;62820;62821;62822;62823;62824;62825;62826;62827;62828;62829;62830;62831;62832;62833;62834;62835;62836;62837;62838;62839;62840;62841;62842;62843	62810		1097;2415
Q6PDG5;P97496	P97496	Smarcc2;Smarcc1	SWI/SNF complex subunit SMARCC2;SWI/SNF complex subunit SMARCC1	TQDEC*ILHFLR	652	662	656			1	0.353524	0.164482	0.418696	0.312234		0.0547617	0.125123		animal organ morphogenesis [GO:0009887];ATP-dependent chromatin remodeling [GO:0043044];chromatin remodeling [GO:0006338];DNA packaging [GO:0006323];insulin receptor signaling pathway [GO:0008286];negative regulation of proteasomal ubiquitin-dependent protein catabolic process [GO:0032435];negative regulation of transcription by RNA polymerase II [GO:0000122];negative regulation of transcription,…	cytoplasm [GO:0005737];nBAF complex [GO:0071565];npBAF complex [GO:0071564];nucleoplasm [GO:0005654];nucleus [GO:0005634];SWI/SNF complex [GO:0016514];XY body [GO:0001741]	chromatin binding [GO:0003682];histone binding [GO:0042393];protein N-terminus binding [GO:0047485]	SUBCELLULAR LOCATION: Nucleus {ECO:0000305}. Cytoplasm {ECO:0000250|UniProtKB:Q92922}.;SUBCELLULAR LOCATION: Nucleus.	RMTs methylate histone arginines	1373.68	3	0.00013788	72.006	0	13	18129000	7789700	28439000	17459000	49892000	33113000	By MS/MS	By MS/MS	By MS/MS	1.26152	36494	37326	136665;136666;136667	260737;260738;260739;260740;260741;260742;260743;260744;260745;260746;260747;260748;260749	260748		1434;2267
P36552	P36552	Cpox	Oxygen-dependent coproporphyrinogen-III oxidase, mitochondrial	WC*DDYFFIVHR	307	317	308			1	0.130462	0.316122	0.483087	0.30989		0.0931567	0.168778		heme biosynthetic process [GO:0006783];potassium ion transport [GO:0006813];protoporphyrinogen IX biosynthetic process [GO:0006782];response to arsenic-containing substance [GO:0046685];response to insecticide [GO:0017085];response to iron ion [GO:0010039];response to lead ion [GO:0010288];response to methylmercury [GO:0051597];sodium ion transport [GO:0006814]	cytoplasm [GO:0005737];cytosol [GO:0005829];membrane [GO:0016020];mitochondrial inner membrane [GO:0005743];mitochondrial intermembrane space [GO:0005758];mitochondrion [GO:0005739]	coproporphyrinogen oxidase activity [GO:0004109];identical protein binding [GO:0042802];protein homodimerization activity [GO:0042803];P-type sodium:potassium-exchanging transporter activity [GO:0005391];structural constituent of eye lens [GO:0005212]	SUBCELLULAR LOCATION: Mitochondrion intermembrane space.	Heme biosynthesis	1499.67	3	0.0050717	45.359	0	10	980990	680190	17979000	11092000	18902000	13876000	By MS/MS	By MS/MS	By MS/MS	1.03079	40921	41847	154699;154700;154701;154702	296309;296310;296311;296312;296313;296314;296315;296316;296317;296318	296313		863
P42932	P42932	Cct8	T-complex protein 1 subunit theta	QITSYGETC*PGLEQYAIK	422	439	430			1	0.211782	0.180237	0.536332	0.30945		0.11282	0.187223		binding of sperm to zona pellucida [GO:0007339];pore complex assembly [GO:0046931];positive regulation of establishment of protein localization to telomere [GO:1904851];positive regulation of telomere maintenance via telomerase [GO:0032212];protein folding [GO:0006457];protein stabilization [GO:0050821];toxin transport [GO:1901998]	cell body [GO:0044297];centrosome [GO:0005813];chaperonin-containing T-complex [GO:0005832];cilium [GO:0005929];cytoplasm [GO:0005737];cytosol [GO:0005829];intermediate filament cytoskeleton [GO:0045111];microtubule [GO:0005874];nucleoplasm [GO:0005654];zona pellucida receptor complex [GO:0002199]	ATP binding [GO:0005524];ATPase activity [GO:0016887];protein folding chaperone [GO:0044183];unfolded protein binding [GO:0051082]	SUBCELLULAR LOCATION: Cytoplasm {ECO:0000250|UniProtKB:P50990}. Cytoplasm, cytoskeleton, microtubule organizing center, centrosome {ECO:0000250|UniProtKB:P50990}. Cytoplasm, cytoskeleton, cilium basal body {ECO:0000269|PubMed:23807208}.	Association of TriC/CCT with target proteins during biosynthesis	1999.96	2;3	5.9059e-48	100.38	0	12	17200000	10792000	96492000	47471000	135580000	80377000	By MS/MS	By MS/MS	By MS/MS	0.947613	30169	30882	113736;113737;113738;113739;113740	217152;217153;217154;217155;217156;217157;217158;217159;217160;217161;217162;217163	217158		904
Q99NB9	Q99NB9	Sf3b1	Splicing factor 3B subunit 1	PYLPQIC*GTVLWR	927	939	933			1	0.985729	-0.486708	0.41856	0.30586		0.549644	0.627001		anterior/posterior pattern specification [GO:0009952];blastocyst formation [GO:0001825];mRNA splicing, via spliceosome [GO:0000398];spliceosomal complex assembly [GO:0000245]	catalytic step 2 spliceosome [GO:0071013];chromatin [GO:0000785];nuclear matrix [GO:0016363];nuclear speck [GO:0016607];nucleus [GO:0005634];small nuclear ribonucleoprotein complex [GO:0030532];U11/U12 snRNP [GO:0034693];U12-type spliceosomal complex [GO:0005689];U2 snRNP [GO:0005686];U2-type precatalytic spliceosome [GO:0071005];U2-type prespliceosome [GO:0071004]	chromatin binding [GO:0003682];mRNA binding [GO:0003729];RNA binding [GO:0003723];splicing factor binding [GO:1990935]	SUBCELLULAR LOCATION: Nucleus {ECO:0000250|UniProtKB:O75533}.	B-WICH complex positively regulates rRNA expression	1544.82	2;3	4.3678e-35	140.16	0	31	13454000	3451800	57206000	14352000	55634000	19351000	By MS/MS	By MS/MS	By MS/MS	0.259919	29511	30216	111761;111762;111763;111764;111765;111766;111767;111768;111769;111770;111771;111772	213660;213661;213662;213663;213664;213665;213666;213667;213668;213669;213670;213671;213672;213673;213674;213675;213676;213677;213678;213679;213680;213681;213682;213683;213684;213685;213686;213687;213688;213689;213690	213685		3956
P62137;P62141;P63087	P62137	Ppp1ca;Ppp1cb;Ppp1cc	Serine/threonine-protein phosphatase PP1-alpha catalytic subunit;Serine/threonine-protein phosphatase PP1-beta catalytic subunit;Serine/threonine-protein phosphatase PP1-gamma catalytic subunit	IYGFYDEC*K	133	141	140			1	0.287587	0.307709	0.320324	0.305206	+	0.000974141	0.0294505	+	branching morphogenesis of an epithelial tube [GO:0048754];cell cycle [GO:0007049];cell division [GO:0051301];cellular process [GO:0009987];circadian regulation of gene expression [GO:0032922];dephosphorylation [GO:0016311];entrainment of circadian clock by photoperiod [GO:0043153];glycogen metabolic process [GO:0005977];lung development [GO:0030324];neuron differentiation [GO:0030182];positive r…	adherens junction [GO:0005912];chromosome, telomeric region [GO:0000781];cleavage furrow [GO:0032154];condensed chromosome kinetochore [GO:0000777];cytoplasm [GO:0005737];cytoskeleton [GO:0005856];cytosol [GO:0005829];dendritic spine [GO:0043197];glutamatergic synapse [GO:0098978];glycogen granule [GO:0042587];midbody [GO:0030496];mitochondrial outer membrane [GO:0005741];mitochondrion [GO:000573…	cadherin binding involved in cell-cell adhesion [GO:0098641];lamin binding [GO:0005521];metal ion binding [GO:0046872];myosin phosphatase activity [GO:0017018];myosin-light-chain-phosphatase activity [GO:0050115];phosphatase activity [GO:0016791];phosphoprotein phosphatase activity [GO:0004721];protein C-terminus binding [GO:0008022];protein domain specific binding [GO:0019904];protein kinase bin…	SUBCELLULAR LOCATION: Cytoplasm {ECO:0000250|UniProtKB:P36873}. Nucleus {ECO:0000250|UniProtKB:P36873}. Cleavage furrow {ECO:0000250|UniProtKB:P36873}. Nucleus, nucleolus {ECO:0000250|UniProtKB:P36873}. Nucleus, nucleoplasm {ECO:0000250|UniProtKB:P36873}. Chromosome, centromere, kinetochore {ECO:0000250|UniProtKB:P36873}. Nucleus speckle {ECO:0000250|UniProtKB:P36873}. Midbody {ECO:0000250|UniPro…	Amplification of signal from unattached kinetochores via a MAD2 inhibitory signal;DARPP-32 events;Regulation of PLK1 Activity at G2/M Transition	1136.48	2	0.00027705	91.853	0	21	47754000	25902000	63827000	25665000	68698000	32508000	By MS/MS	By MS/MS	By MS/MS	3.01138	19109	19483	72427;72428;72429;72430;72431;72432	139214;139215;139216;139217;139218;139219;139220;139221;139222;139223;139224;139225;139226;139227;139228;139229;139230;139231;139232;139233;139234	139224		1196;1197;1275
P57780	P57780	Actn4	Alpha-actinin-4	AC*LISLGYDVENDR	793	806	794			1	0.462875	0.221736	0.224905	0.303172		0.0629057	0.133436		actin filament bundle assembly [GO:0051017];bicellular tight junction assembly [GO:0070830];negative regulation of cellular component movement [GO:0051271];negative regulation of substrate adhesion-dependent cell spreading [GO:1900025];peroxisome proliferator activated receptor signaling pathway [GO:0035357];positive regulation of cell migration [GO:0030335];positive regulation of cellular compon…	cell-cell junction [GO:0005911];cortical cytoskeleton [GO:0030863];cytoplasm [GO:0005737];cytosol [GO:0005829];neuron projection [GO:0043005];nuclear body [GO:0016604];nucleus [GO:0005634];perinuclear region of cytoplasm [GO:0048471];protein-containing complex [GO:0032991];pseudopodium [GO:0031143];ribonucleoprotein complex [GO:1990904];stress fiber [GO:0001725];Z disc [GO:0030018]	actin filament binding [GO:0051015];calcium ion binding [GO:0005509];chromatin DNA binding [GO:0031490];ion channel binding [GO:0044325];nuclear hormone receptor binding [GO:0035257];nuclear receptor coactivator activity [GO:0030374];nucleoside binding [GO:0001882];protein homodimerization activity [GO:0042803];protein N-terminus binding [GO:0047485];protein-containing complex binding [GO:0044877…	SUBCELLULAR LOCATION: Nucleus {ECO:0000250|UniProtKB:O43707}. Cytoplasm {ECO:0000250|UniProtKB:O43707}. Cell junction {ECO:0000269|PubMed:18332111}. Cytoplasm, cytoskeleton, stress fiber {ECO:0000250|UniProtKB:O43707}. Note=Localized in cytoplasmic mRNP granules containing untranslated mRNAs. {ECO:0000250|UniProtKB:O43707}.	Platelet degranulation	1566.73	2;3	1.4851e-214	175.15	0	26	58997000	31612000	80485000	35667000	102780000	58804000	By MS/MS	By MS/MS	By MS/MS	1.20131	488	497	1773;1774;1775;1776;1777;1778;1779;1780;1781	3408;3409;3410;3411;3412;3413;3414;3415;3416;3417;3418;3419;3420;3421;3422;3423;3424;3425;3426;3427;3428;3429;3430;3431;3432;3433	3420		1097
P51863	P51863	Atp6v0d1	V-type proton ATPase subunit d 1	NIVWIAEC*IAQR	328	339	335			1	0.487014	0.222297	0.193695	0.301002		0.0842443	0.159123		brain development [GO:0007420];cellular iron ion homeostasis [GO:0006879];cellular response to increased oxygen levels [GO:0036295];cilium assembly [GO:0060271];vacuolar acidification [GO:0007035];vacuolar transport [GO:0007034]	apical plasma membrane [GO:0016324];axon terminus [GO:0043679];early endosome [GO:0005769];lysosomal membrane [GO:0005765];membrane [GO:0016020];neuron projection [GO:0043005];plasma membrane proton-transporting V-type ATPase complex [GO:0033181];protein-containing complex [GO:0032991];proton-transporting V-type ATPase, V0 domain [GO:0033179];synaptic vesicle [GO:0008021];vacuolar proton-transpor…	protein-containing complex binding [GO:0044877];proton-transporting ATPase activity, rotational mechanism [GO:0046961]	Cytoplasmic side {ECO:0000250|UniProtKB:P61421}. Lysosome membrane {ECO:0000250|UniProtKB:P61421}. Note=Localizes to centrosome and the base of the cilium. {ECO:0000250|UniProtKB:Q6PGV1}.;Peripheral membrane protein {ECO:0000250|UniProtKB:P61421};SUBCELLULAR LOCATION: Membrane {ECO:0000250|UniProtKB:P61421}	ROS and RNS production in phagocytes	1414.74	2;3	1.806e-07	94.767	0	15	5956900	4470500	6982900	9986000	7605200	20381000	By MS/MS	By MS/MS	By MS/MS	1.07446	27230	27883	103202;103203;103204;103205;103206	197518;197519;197520;197521;197522;197523;197524;197525;197526;197527;197528;197529;197530;197531;197532	197530		1014
P05202	P05202	Got2	Aspartate aminotransferase, mitochondrial	EYLPIGGLAEFC*K	95	107	106			1	0.366247	0.143979	0.392557	0.300927		0.0622954	0.132507		2-oxoglutarate metabolic process [GO:0006103];aspartate biosynthetic process [GO:0006532];aspartate catabolic process [GO:0006533];aspartate metabolic process [GO:0006531];cellular amino acid metabolic process [GO:0006520];dicarboxylic acid metabolic process [GO:0043648];fatty acid transport [GO:0015908];female pregnancy [GO:0007565];glutamate catabolic process to 2-oxoglutarate [GO:0019551];glut…	cell surface [GO:0009986];mitochondrial inner membrane [GO:0005743];mitochondrial matrix [GO:0005759];mitochondrion [GO:0005739];myelin sheath [GO:0043209];perikaryon [GO:0043204];plasma membrane [GO:0005886];protein-containing complex [GO:0032991];sarcolemma [GO:0042383];T-tubule [GO:0030315]	amino acid binding [GO:0016597];carboxylic acid binding [GO:0031406];enzyme binding [GO:0019899];identical protein binding [GO:0042802];kynurenine-oxoglutarate transaminase activity [GO:0016212];L-aspartate:2-oxoglutarate aminotransferase activity [GO:0004069];phospholipid binding [GO:0005543];pyridoxal phosphate binding [GO:0030170]	SUBCELLULAR LOCATION: Mitochondrion matrix. Cell membrane {ECO:0000269|PubMed:7878064}.	Glyoxylate metabolism and glycine degradation	1438.72	2	1.9968e-14	100.88	0	30	239240000	126900000	264560000	154590000	333020000	230950000	By MS/MS	By MS/MS	By MS/MS	1.20554	10575	10761	37924;37925;37926;37927;37928;37929;37930;37931;37932;37933	71675;71676;71677;71678;71679;71680;71681;71682;71683;71684;71685;71686;71687;71688;71689;71690;71691;71692;71693;71694;71695;71696;71697;71698;71699;71700;71701;71702;71703;71704	71696		540
P61202	P61202	Cops2	COP9 signalosome complex subunit 2	QLHQSC*QTDDGEDDLK	174	189	179			1	0.10363	0.364771	0.433076	0.300492		0.0958318	0.170372		cell population proliferation [GO:0008283];inner cell mass cell proliferation [GO:0001833];negative regulation of nucleic acid-templated transcription [GO:1903507];negative regulation of transcription by RNA polymerase II [GO:0000122];negative regulation of transcription, DNA-templated [GO:0045892];neuron differentiation [GO:0030182];protein deneddylation [GO:0000338];protein phosphorylation [GO:…	COP9 signalosome [GO:0008180];cytoplasm [GO:0005737];nucleus [GO:0005634]	transcription corepressor activity [GO:0003714]	SUBCELLULAR LOCATION: Cytoplasm {ECO:0000269|PubMed:10087198}. Nucleus {ECO:0000269|PubMed:10087198}.	DNA Damage Recognition in GG-NER	1830.77	3	1.6945e-22	69.594	0	2	5812000	2738500	15034000	8087500	8087000	2248700	By MS/MS	By MS/MS	By MS/MS	1.01849	30284	30998	114117;114118;114119	217833;217834	217834		1164
Q9QUI0;Q62159	Q9QUI0	Rhoa;Rhoc	Transforming protein RhoA;Rho-related GTP-binding protein RhoC	LVIVGDGAC*GK	8	18	16			1	0.227774	0.395911	0.270143	0.297943		0.0275349	0.0854334		actin cytoskeleton organization [GO:0030036];actin cytoskeleton reorganization [GO:0031532];actin filament organization [GO:0007015];alpha-beta T cell lineage commitment [GO:0002363];androgen receptor signaling pathway [GO:0030521];angiotensin-mediated vasoconstriction involved in regulation of systemic arterial blood pressure [GO:0001998];apical junction assembly [GO:0043297];apolipoprotein A-I-…	apical junction complex [GO:0043296];axon [GO:0030424];cell cortex [GO:0005938];cell periphery [GO:0071944];cell projection [GO:0042995];cleavage furrow [GO:0032154];cytoplasm [GO:0005737];cytoplasmic vesicle [GO:0031410];cytoskeleton [GO:0005856];cytosol [GO:0005829];dendritic spine [GO:0043197];endosome [GO:0005768];extrinsic component of cytoplasmic side of plasma membrane [GO:0031234];glutama…	G protein activity [GO:0003925];GDP binding [GO:0019003];GTP binding [GO:0005525];GTPase activity [GO:0003924];myosin binding [GO:0017022];protein domain specific binding [GO:0019904];protein kinase binding [GO:0019901];Rho GDP-dissociation inhibitor binding [GO:0051022]	Cytoplasmic side {ECO:0000250|UniProtKB:P61586}. Cytoplasm, cytoskeleton {ECO:0000250|UniProtKB:P61586}. Cleavage furrow {ECO:0000250|UniProtKB:P61586}. Cytoplasm, cell cortex {ECO:0000250|UniProtKB:P61586}. Midbody {ECO:0000250|UniProtKB:P61586}. Cell projection, lamellipodium {ECO:0000269|PubMed:11777936, ECO:0000269|PubMed:21543326}. Cell projection, dendrite {ECO:0000269|PubMed:24352656}. Not…	GPVI-mediated activation cascade;Rho GTPase cycle	1030.55	2	1.4052e-07	99.802	0	26	41664000	15183000	70427000	50182000	35355000	20109000	By MS/MS	By MS/MS	By MS/MS	1.56012	24920	25390	94394;94395;94396;94397;94398;94399;94400	180912;180913;180914;180915;180916;180917;180918;180919;180920;180921;180922;180923;180924;180925;180926;180927;180928;180929;180930;180931;180932;180933;180934;180935;180936;180937	180914		4926
P32921	P32921	Wars	Tryptophan--tRNA ligase, cytoplasmic;T1-TrpRS;T2-TrpRS	TDIQC*LIPC*AIDQDPYFR	305	322	309	313		2	0.339839	0.384431	0.169447	0.297906		0.0451054	0.112763		angiogenesis [GO:0001525];negative regulation of protein kinase activity [GO:0006469];negative regulation of protein phosphorylation [GO:0001933];positive regulation of gene expression [GO:0010628];positive regulation of protein-containing complex assembly [GO:0031334];regulation of angiogenesis [GO:0045765];regulation of protein ADP-ribosylation [GO:0010835];tryptophanyl-tRNA aminoacylation [GO:…	cytoplasm [GO:0005737];cytosol [GO:0005829];nucleus [GO:0005634];protein-containing complex [GO:0032991]	ATP binding [GO:0005524];kinase inhibitor activity [GO:0019210];protein domain specific binding [GO:0019904];protein homodimerization activity [GO:0042803];protein kinase binding [GO:0019901];tryptophan-tRNA ligase activity [GO:0004830]	SUBCELLULAR LOCATION: Cytoplasm.		2109.99	2;3	4.9108e-18	68.82	0	7	11724000	4592700	12107000	3609400	26861000	4359300	By MS/MS	By MS/MS	By MS/MS	1.34577	35104	35902	130947;130948;130949;130950;130951	248694;248695;248696;248697;248698;248699;248700	248697		830
Q80X90	Q80X90	Flnb	Filamin-B	VVPC*LVAPVAGR	988	999	991			1	0.132428	0.845871	-0.094709	0.29453		0.407775	0.490604		actin cytoskeleton organization [GO:0030036];cellular response to interferon-gamma [GO:0071346];epithelial cell morphogenesis [GO:0003382];keratinocyte development [GO:0003334];skeletal muscle tissue development [GO:0007519]	brush border [GO:0005903];cell cortex [GO:0005938];cytoplasm [GO:0005737];cytosol [GO:0005829];focal adhesion [GO:0005925];neuron projection [GO:0043005];neuronal cell body [GO:0043025];nucleus [GO:0005634];phagocytic vesicle [GO:0045335];plasma membrane [GO:0005886];stress fiber [GO:0001725];Z disc [GO:0030018]	actin binding [GO:0003779];identical protein binding [GO:0042802]	SUBCELLULAR LOCATION: Cytoplasm, cell cortex. Cytoplasm, cytoskeleton. Cytoplasm, cytoskeleton, stress fiber {ECO:0000250}. Cytoplasm, myofibril, sarcomere, Z line {ECO:0000250}.	ISG15 antiviral mechanism	1179.68	2	2.7366e-06	77.732	0	14	11823000	6049100	17413000	16542000	17856000	6313600	By MS/MS	By MS/MS	By MS/MS	0.38958	40569	41493	153360;153361;153362;153363	293694;293695;293696;293697;293698;293699;293700;293701;293702;293703;293704;293705;293706;293707	293696		2518
Q9EQH2	Q9EQH2	Erap1	Endoplasmic reticulum aminopeptidase 1	MAFPC*FDEPALK	178	189	182			1	0.467683	0.11405	0.296691	0.292808		0.103127	0.176854		adaptive immune response [GO:0002250];antigen processing and presentation of endogenous peptide antigen via MHC class I [GO:0019885];membrane protein ectodomain proteolysis [GO:0006509];peptide catabolic process [GO:0043171];positive regulation of angiogenesis [GO:0045766];proteolysis [GO:0006508];regulation of blood pressure [GO:0008217];signal transduction [GO:0007165]	cytoplasm [GO:0005737];endoplasmic reticulum lumen [GO:0005788];endoplasmic reticulum membrane [GO:0005789];extracellular region [GO:0005576];integral component of membrane [GO:0016021];intracellular membrane-bounded organelle [GO:0043231];plasma membrane [GO:0005886]	aminopeptidase activity [GO:0004177];interleukin-6 receptor binding [GO:0005138];metalloaminopeptidase activity [GO:0070006];metalloexopeptidase activity [GO:0008235];peptidase activity [GO:0008233];peptide binding [GO:0042277];tumor necrosis factor receptor binding [GO:0005164];zinc ion binding [GO:0008270]	Single-pass type II membrane protein {ECO:0000250}.;SUBCELLULAR LOCATION: Endoplasmic reticulum membrane {ECO:0000250}	Antigen Presentation: Folding, assembly and peptide loading of class I MHC	1367.63	2	4.0098e-06	84.213	0	15	36295000	22054000	37564000	12421000	56641000	27666000	By MS/MS	By MS/MS	By MS/MS	0.986629	25497	25977	96574;96575;96576;96577	185192;185193;185194;185195;185196;185197;185198;185199;185200;185201;185202;185203;185204;185205;185206	185194		4707
Q9JIK5	Q9JIK5	Ddx21	Nucleolar RNA helicase 2	DAQELSQNTC*IK	522	533	531			1	0.19957	0.356499	0.315441	0.290503		0.0251764	0.0801066		defense response to virus [GO:0051607];innate immune response [GO:0045087];positive regulation of I-kappaB kinase/NF-kappaB signaling [GO:0043123];positive regulation of myeloid dendritic cell cytokine production [GO:0002735];response to exogenous dsRNA [GO:0043330];response to virus [GO:0009615];R-loop disassembly [GO:0062176];rRNA processing [GO:0006364];transcription by RNA polymerase II [GO:0…	chromosome [GO:0005694];cytosol [GO:0005829];mitochondrion [GO:0005739];nucleolus [GO:0005730];nucleoplasm [GO:0005654];nucleus [GO:0005634]	7SK snRNA binding [GO:0097322];ATP binding [GO:0005524];double-stranded RNA binding [GO:0003725];identical protein binding [GO:0042802];miRNA binding [GO:0035198];RNA binding [GO:0003723];RNA helicase activity [GO:0003724];rRNA binding [GO:0019843];snoRNA binding [GO:0030515]	SUBCELLULAR LOCATION: Nucleus, nucleolus {ECO:0000250|UniProtKB:Q9NR30}. Nucleus, nucleoplasm {ECO:0000250|UniProtKB:Q9NR30}. Cytoplasm, cytosol {ECO:0000269|PubMed:21703541}. Mitochondrion {ECO:0000303|PubMed:21703541}. Note=Present both in nucleolus and nucleoplasm. Interaction with JUN promotes translocation from the nucleolus to the nucleoplasm. Interaction with WDR46 is required for localiza…	B-WICH complex positively regulates rRNA expression	1348.63	2	1.2733e-07	96.89	0	8	45896000	30097000	19627000	8323600	21225000	13425000	By MS/MS	By MS/MS	By MS/MS	1.59901	4346	4432	16181;16182;16183;16184;16185	30735;30736;30737;30738;30739;30740;30741;30742	30742		4821
Q9CZN7	Q9CZN7	Shmt2	Serine hydroxymethyltransferase	YYGGAEVVDEIELLC*QR	105	121	119			1	0.552946	-0.0319723	0.346288	0.289087		0.23346	0.319865		folic acid metabolic process [GO:0046655];glycine biosynthetic process [GO:0006545];glycine biosynthetic process from serine [GO:0019264];glycine metabolic process [GO:0006544];L-serine biosynthetic process [GO:0006564];L-serine catabolic process [GO:0006565];L-serine metabolic process [GO:0006563];one-carbon metabolic process [GO:0006730];positive regulation of cell population proliferation [GO:…	BRISC complex [GO:0070552];cytoplasm [GO:0005737];cytosol [GO:0005829];microtubule cytoskeleton [GO:0015630];mitochondrial inner membrane [GO:0005743];mitochondrial intermembrane space [GO:0005758];mitochondrial matrix [GO:0005759];mitochondrial nucleoid [GO:0042645];mitochondrion [GO:0005739];nucleus [GO:0005634]	amino acid binding [GO:0016597];chromatin binding [GO:0003682];cobalt ion binding [GO:0050897];glycine hydroxymethyltransferase activity [GO:0004372];identical protein binding [GO:0042802];L-allo-threonine aldolase activity [GO:0008732];mRNA 5'-UTR binding [GO:0048027];protein homodimerization activity [GO:0042803];pyridoxal phosphate binding [GO:0030170];serine binding [GO:0070905];translation r…	SUBCELLULAR LOCATION: Mitochondrion {ECO:0000250|UniProtKB:P34897}. Mitochondrion matrix, mitochondrion nucleoid {ECO:0000250|UniProtKB:P34897}. Mitochondrion inner membrane {ECO:0000250|UniProtKB:P34897}. Cytoplasm {ECO:0000250|UniProtKB:P34897}. Nucleus {ECO:0000250|UniProtKB:P34897}. Note=Mainly localizes in the mitochondrion. Also found in the cytoplasm and nucleus as part of the BRISC comple…	Metabolism of folate and pterines	1955.93	2;3	0	200.67	0	23	90093000	50445000	179850000	144110000	180870000	123920000	By MS/MS	By MS/MS	By MS/MS	0.631787	42721	43679	161228;161229;161230;161231;161232;161233;161234;161235	308763;308764;308765;308766;308767;308768;308769;308770;308771;308772;308773;308774;308775;308776;308777;308778;308779;308780;308781;308782;308783;308784;308785	308783		4286
P80314	P80314	Cct2	T-complex protein 1 subunit beta	TVYGGGC*SEMLMAHAVTQLANR	406	427	412			1	0.153277	0.370396	0.342987	0.288886		0.0515591	0.121052		binding of sperm to zona pellucida [GO:0007339];chaperone mediated protein folding independent of cofactor [GO:0051086];chaperone-mediated protein complex assembly [GO:0051131];positive regulation of establishment of protein localization to telomere [GO:1904851];positive regulation of telomerase activity [GO:0051973];positive regulation of telomerase RNA localization to Cajal body [GO:1904874];po…	cell body [GO:0044297];chaperonin-containing T-complex [GO:0005832];cytosol [GO:0005829];microtubule [GO:0005874];myelin sheath [GO:0043209];zona pellucida receptor complex [GO:0002199]	ATP binding [GO:0005524];ATPase activity [GO:0016887];protein folding chaperone [GO:0044183];ubiquitin protein ligase binding [GO:0031625];unfolded protein binding [GO:0051082]	SUBCELLULAR LOCATION: Cytoplasm {ECO:0000250|UniProtKB:P78371}.	Association of TriC/CCT with target proteins during biosynthesis	2308.08	3	6.2715e-85	128.32	0	24	214600000	1173200	172850000	3353800	149690000	11154000	By MS/MS	By MS/MS	By MS/MS	1.28769	37131	37974;37975	139262;139263;139264;139265;139266;139267;139268;139269;139270;139271	266148;266149;266150;266151;266152;266153;266154;266155;266156;266157;266158;266159;266160;266161;266162;266163;266164;266165;266166;266167;266168;266169;266170;266171	266151	484	1368
Q9D0M0	Q9D0M0	Exosc7	Exosome complex exonuclease RRP42	DIELSDDPYDC*IR	179	191	189			1	0.279716	0.321798	0.255104	0.285539	+	0.00461812	0.0462144		exonucleolytic catabolism of deadenylated mRNA [GO:0043928];exonucleolytic trimming to generate mature 3'-end of 5.8S rRNA from tricistronic rRNA transcript (SSU-rRNA, 5.8S rRNA, LSU-rRNA) [GO:0000467];nuclear mRNA surveillance [GO:0071028];nuclear polyadenylation-dependent mRNA catabolic process [GO:0071042];nuclear polyadenylation-dependent rRNA catabolic process [GO:0071035];nuclear polyadenyl…	cytoplasmic exosome (RNase complex) [GO:0000177];exosome (RNase complex) [GO:0000178];nuclear exosome (RNase complex) [GO:0000176];nucleolus [GO:0005730]	RNA binding [GO:0003723]	SUBCELLULAR LOCATION: Nucleus, nucleolus {ECO:0000250}. Cytoplasm {ECO:0000250}. Nucleus {ECO:0000250}.	mRNA decay by 3' to 5' exoribonuclease	1552.67	2	6.4383e-45	121.83	0	14	29883000	14214000	35236000	17552000	31293000	13743000	By MS/MS	By MS/MS	By MS/MS	2.33553	5157	5255	19080;19081;19082;19083	36196;36197;36198;36199;36200;36201;36202;36203;36204;36205;36206;36207;36208;36209	36201		4333
P17427	P17427	Ap2a2	AP-2 complex subunit alpha-2	NPTFMGLALHC*IANVGSR	124	141	134			1	0.662646	-0.00259319	0.194953	0.285002		0.285343	0.377515		clathrin-dependent endocytosis [GO:0072583];intracellular protein transport [GO:0006886];receptor-mediated endocytosis [GO:0006898];regulation of hematopoietic stem cell differentiation [GO:1902036];vesicle-mediated transport [GO:0016192]	AP-2 adaptor complex [GO:0030122];cytoplasmic vesicle [GO:0031410];membrane coat [GO:0030117];secretory granule [GO:0030141];synaptic vesicle [GO:0008021]	cargo adaptor activity [GO:0140312];clathrin adaptor activity [GO:0035615];disordered domain specific binding [GO:0097718];kinase binding [GO:0019900];phosphatidylinositol binding [GO:0035091];protein domain specific binding [GO:0019904];protein kinase binding [GO:0019901];protein-containing complex binding [GO:0044877]	Cytoplasmic side {ECO:0000305}. Membrane, coated pit {ECO:0000269|PubMed:17035303};Cytoplasmic side {ECO:0000305}. Note=AP-2 appears to be excluded from internalizing CCVs and to disengage from sites of endocytosis seconds before internalization of the nascent CCV. {ECO:0000269|PubMed:17035303}.;Peripheral membrane protein {ECO:0000305};SUBCELLULAR LOCATION: Cell membrane {ECO:0000269|PubMed:1453…	Retrograde neurotrophin signalling	1899.94	3	0.0001043	37.624	0	3	5899400	3972900	11363000	5966700	10510000	5338800	By MS/MS	By MS/MS	By MS/MS	0.544633	27788	28461	105396;105397;105398	201669;201670;201671	201671		677
Q8BJY1	Q8BJY1	Psmd5	26S proteasome non-ATPase regulatory subunit 5	FFGNLAVMDSPQQIC*ER	276	292	290			1	0.0374121	0.471263	0.346001	0.284892		0.157705	0.237638		proteasome regulatory particle assembly [GO:0070682]	proteasome accessory complex [GO:0022624];proteasome regulatory particle, base subcomplex [GO:0008540]			Activation of NF-kappaB in B cells	1953.91	2;3	1.8027e-27	105.17	0	13	26379000	13539000	26635000	12433000	36379000	17997000	By MS/MS	By MS/MS	By MS/MS	0.802153	11158	11354	40150;40151;40152;40153;40154;40155;40156;40157	76077;76078;76079;76080;76081;76082;76083;76084;76085;76086;76087;76088;76089	76078		2706
P62889	P62889	Rpl30	60S ribosomal protein L30	VC*TLAIIDPGDSDIIR	91	106	92			1	0.220309	0.282156	0.349438	0.283968		0.0168085	0.0671214		antimicrobial humoral immune response mediated by antimicrobial peptide [GO:0061844];cytoplasmic translation [GO:0002181];defense response to Gram-negative bacterium [GO:0050829];killing of cells of other organism [GO:0031640];liver regeneration [GO:0097421];positive regulation of selenocysteine incorporation [GO:1904571]	cytosol [GO:0005829];cytosolic large ribosomal subunit [GO:0022625];nucleus [GO:0005634];polysomal ribosome [GO:0042788];postsynaptic density [GO:0014069];ribosome [GO:0005840]	RNA binding [GO:0003723];selenocysteine insertion sequence binding [GO:0035368];structural constituent of ribosome [GO:0003735]		L13a-mediated translational silencing of Ceruloplasmin expression	1699.88	2;3	6.5923e-118	178.1	0	40	631080000	421260000	653330000	433290000	893620000	608900000	By MS/MS	By MS/MS	By MS/MS	1.77447	37567	38423	141136;141137;141138;141139;141140;141141;141142;141143;141144;141145;141146;141147;141148;141149	269851;269852;269853;269854;269855;269856;269857;269858;269859;269860;269861;269862;269863;269864;269865;269866;269867;269868;269869;269870;269871;269872;269873;269874;269875;269876;269877;269878;269879;269880;269881;269882;269883;269884;269885;269886;269887;269888;269889;269890	269866		1252
P35486	P35486	Pdha1	Pyruvate dehydrogenase E1 component subunit alpha, somatic form, mitochondrial	VDGMDILC*VR	254	263	261			1	0.171839	0.446797	0.216507	0.278381		0.0822576	0.15681		acetyl-CoA biosynthetic process from pyruvate [GO:0006086];glucose metabolic process [GO:0006006];mitochondrial acetyl-CoA biosynthetic process from pyruvate [GO:0061732];tricarboxylic acid cycle [GO:0006099]	mitochondrial pyruvate dehydrogenase complex [GO:0005967];mitochondrion [GO:0005739];myelin sheath [GO:0043209];nucleolus [GO:0005730];pyruvate dehydrogenase complex [GO:0045254]	pyruvate dehydrogenase (acetyl-transferring) activity [GO:0004739];pyruvate dehydrogenase (NAD+) activity [GO:0034604];pyruvate dehydrogenase activity [GO:0004738]	SUBCELLULAR LOCATION: Mitochondrion matrix {ECO:0000269|PubMed:19341700}.	Regulation of pyruvate dehydrogenase (PDH) complex	1119.54	2	5.6242e-17	112.84	0	26	37274000	19694000	40390000	25279000	60595000	30941000	By MS/MS	By MS/MS	By MS/MS	1.08482	37639	38500	141463;141464;141465;141466;141467;141468	270512;270513;270514;270515;270516;270517;270518;270519;270520;270521;270522;270523;270524;270525;270526;270527;270528;270529;270530;270531;270532;270533;270534;270535;270536;270537	270519		848
Q91ZW3	Q91ZW3	Smarca5	SWI/SNF-related matrix-associated actin-dependent regulator of chromatin subfamily A member 5	VLDILEDYC*MWR	510	521	518			1	0.214475	0.104746	0.508547	0.275923		0.149282	0.23202		ATP-dependent chromatin remodeling [GO:0043044];cellular response to leukemia inhibitory factor [GO:1990830];chromatin assembly or disassembly [GO:0006333];chromatin remodeling [GO:0006338];DNA-templated transcription, initiation [GO:0006352];nucleosome assembly [GO:0006334];nucleosome positioning [GO:0016584];positive regulation of transcription by RNA polymerase II [GO:0045944];positive regulat…	chromatin silencing complex [GO:0005677];condensed chromosome [GO:0000793];cytosol [GO:0005829];fibrillar center [GO:0001650];intracellular membrane-bounded organelle [GO:0043231];ISWI-type complex [GO:0031010];nuclear replication fork [GO:0043596];nucleoplasm [GO:0005654];nucleus [GO:0005634];NURF complex [GO:0016589];RSF complex [GO:0031213]	ATP binding [GO:0005524];ATPase activity [GO:0016887];ATPase activity, acting on DNA [GO:0008094];DNA binding [GO:0003677];helicase activity [GO:0004386];histone binding [GO:0042393];nucleosome binding [GO:0031491];nucleosome-dependent ATPase activity [GO:0070615]	SUBCELLULAR LOCATION: Nucleus {ECO:0000255|PROSITE-ProRule:PRU00624, ECO:0000269|PubMed:11532953}.	B-WICH complex positively regulates rRNA expression	1554.72	2	1.6482e-29	115.65	0	15	2381000	1270500	26136000	11973000	35484000	17533000	By MS/MS	By MS/MS	By MS/MS	0.825993	38786	39671	146319;146320;146321;146322;146323;146324	280138;280139;280140;280141;280142;280143;280144;280145;280146;280147;280148;280149;280150;280151;280152	280152		3691
P17563;Q63836	P17563	Selenbp1;Selenbp2	Selenium-binding protein 1;Selenium-binding protein 2	FLHDPSATQGFVGC*ALSSNIQR	255	276	268			1	0.0869188	0.387682	0.338526	0.271042		0.100601	0.172907		brown fat cell differentiation [GO:0050873];protein transport [GO:0015031]	cytosol [GO:0005829];fibrillar center [GO:0001650];membrane [GO:0016020];nucleolus [GO:0005730]	methanethiol oxidase activity [GO:0018549];selenium binding [GO:0008430]	Peripheral membrane protein {ECO:0000250|UniProtKB:Q8VIF7}. Note=May associate with Golgi membrane (By similarity). May associate with the membrane of autophagosomes (By similarity). {ECO:0000250|UniProtKB:Q8VIF7}.;Peripheral membrane protein {ECO:0000250}. Note=May associate with Golgi membrane. May associate with the membrane of autophagosomes (By similarity). {ECO:0000250}.;SUBCELLULAR LOCATIO…		2347.14	3	4.2752e-101	117.03	0	13	74061000	31729000	50449000	25208000	121360000	25763000	By MS/MS	By MS/MS	By MS/MS	0.9974	11711	11916	42333;42334;42335;42336;42337;42338	80309;80310;80311;80312;80313;80314;80315;80316;80317;80318;80319;80320;80321	80309		680
Q9CZ13	Q9CZ13	Uqcrc1	Cytochrome b-c1 complex subunit 1, mitochondrial	VYEEDAVPGLTPC*R	256	269	268			1	0.276283	0.304129	0.229591	0.270001		0.00642381	0.0513826		mitochondrial electron transport, ubiquinol to cytochrome c [GO:0006122];mitochondrial respiratory chain complex III assembly [GO:0034551];response to activity [GO:0014823];response to alkaloid [GO:0043279]	mitochondrial inner membrane [GO:0005743];mitochondrial respiratory chain complex III [GO:0005750];mitochondrion [GO:0005739];myelin sheath [GO:0043209]	metal ion binding [GO:0046872];protein-containing complex binding [GO:0044877];ubiquitin protein ligase binding [GO:0031625]	Matrix side {ECO:0000250|UniProtKB:P07256}.;Peripheral membrane protein {ECO:0000250|UniProtKB:P07256};SUBCELLULAR LOCATION: Mitochondrion inner membrane {ECO:0000250|UniProtKB:P07256}	Respiratory electron transport	1547.73	2	2.4522e-78	136.48	0	13	72837000	38610000	68621000	31936000	53009000	22952000	By MS/MS	By MS/MS	By MS/MS	2.19221	40774	41700	154157;154158;154159	295309;295310;295311;295312;295313;295314;295315;295316;295317;295318;295319;295320;295321	295315		4267
Q61699	Q61699	Hsph1	Heat shock protein 105 kDa	SQFEELC*AELLQK	304	316	310			1	0.643707	0.219275	-0.0541637	0.269606		0.315475	0.406894		chaperone cofactor-dependent protein refolding [GO:0051085];negative regulation of apoptotic signaling pathway [GO:2001234];negative regulation of establishment of protein localization to mitochondrion [GO:1903748];negative regulation of intrinsic apoptotic signaling pathway in response to hydrogen peroxide [GO:1903751];negative regulation of neuron apoptotic process [GO:0043524];negative regulat…	cytoplasm [GO:0005737];cytosol [GO:0005829];extracellular region [GO:0005576];nucleoplasm [GO:0005654];nucleus [GO:0005634];protein-containing complex [GO:0032991]	adenyl-nucleotide exchange factor activity [GO:0000774];alpha-tubulin binding [GO:0043014];ATP binding [GO:0005524];ATPase activity [GO:0016887]	SUBCELLULAR LOCATION: Cytoplasm {ECO:0000269|PubMed:10865058}. Nucleus {ECO:0000269|PubMed:10865058}. Note=Strictly cytoplasmic in neurons.	Regulation of HSF1-mediated heat shock response	1536.75	2;3	1.482e-09	89.403	0	13	25188000	15621000	53586000	23078000	134230000	32062000	By MS/MS	By MS/MS	By MS/MS	0.501035	33913	34698	126753;126754;126755;126756;126757;126758;126759;126760	240776;240777;240778;240779;240780;240781;240782;240783;240784;240785;240786;240787;240788	240784		2013
Q8VDF2	Q8VDF2	Uhrf1	E3 ubiquitin-protein ligase UHRF1	ALSEDEPC*SSSAVK	159	172	166			1	0.726495	-0.0414139	0.113811	0.266297		0.373758	0.459001		cell cycle [GO:0007049];DNA repair [GO:0006281];histone monoubiquitination [GO:0010390];histone ubiquitination [GO:0016574];maintenance of DNA methylation [GO:0010216];negative regulation of transcription by RNA polymerase II [GO:0000122];positive regulation of cellular protein metabolic process [GO:0032270];protein autoubiquitination [GO:0051865];protein ubiquitination [GO:0016567];regulation of…	chromatin [GO:0000785];cytoplasmic vesicle [GO:0031410];euchromatin [GO:0000791];heterochromatin [GO:0000792];nuclear matrix [GO:0016363];nucleoplasm [GO:0005654];nucleus [GO:0005634];plasma membrane [GO:0005886];replication fork [GO:0005657]	cis-regulatory region sequence-specific DNA binding [GO:0000987];hemi-methylated DNA-binding [GO:0044729];histone binding [GO:0042393];identical protein binding [GO:0042802];methylated histone binding [GO:0035064];methyl-CpG binding [GO:0008327];nucleosomal histone binding [GO:0031493];ubiquitin protein ligase activity [GO:0061630];ubiquitin-protein transferase activity [GO:0004842];zinc ion bind…	SUBCELLULAR LOCATION: Nucleus {ECO:0000255|PROSITE-ProRule:PRU00358, ECO:0000269|PubMed:10984098, ECO:0000269|PubMed:11161719, ECO:0000269|PubMed:14993289, ECO:0000269|PubMed:17994007, ECO:0000269|PubMed:21489993, ECO:0000269|PubMed:8634372}. Note=Localizes to replication foci. Enriched in pericentric heterochromatin. Also localizes to euchromatic regions.		1421.63	2	9.1198e-06	68.069	0	4	21391000	3361600	23265000	9120300	13123000	4402500	By MS/MS	By MS/MS	By MS/MS	0.42741	2232	2279	8226;8227;8228;8229	15601;15602;15603;15604	15602		3461
Q64378	Q64378	Fkbp5	Peptidyl-prolyl cis-trans isomerase FKBP5;Peptidyl-prolyl cis-trans isomerase FKBP5, N-terminally processed	EEQC*ILYLGPR	212	222	215			1	0.282418	0.215316	0.298544	0.265426		0.00909261	0.0563645		chaperone-mediated protein folding [GO:0061077];protein peptidyl-prolyl isomerization [GO:0000413];response to bacterium [GO:0009617]	cytoplasm [GO:0005737];cytosol [GO:0005829];nucleoplasm [GO:0005654]	FK506 binding [GO:0005528];heat shock protein binding [GO:0031072];peptidyl-prolyl cis-trans isomerase activity [GO:0003755]	SUBCELLULAR LOCATION: Cytoplasm {ECO:0000269|PubMed:11751894}. Nucleus {ECO:0000269|PubMed:11751894}.	HSP90 chaperone cycle for steroid hormone receptors (SHR)	1319.65	2	3.4174e-125	160.88	0	16	35008000	13336000	42919000	19824000	58076000	21512000	By MS/MS	By MS/MS	By MS/MS	2.04131	7865	8012	28820;28821;28822;28823;28824	54597;54598;54599;54600;54601;54602;54603;54604;54605;54606;54607;54608;54609;54610;54611;54612	54612		2104
Q01853	Q01853	Vcp	Transitional endoplasmic reticulum ATPase	QAAPC*VLFFDELDSIAK	568	584	572			1	0.543007	0.102044	0.146696	0.263915		0.200365	0.283084		activation of cysteine-type endopeptidase activity involved in apoptotic process [GO:0006919];aggresome assembly [GO:0070842];ATP metabolic process [GO:0046034];autophagosome maturation [GO:0097352];autophagy [GO:0006914];cellular response to arsenite ion [GO:1903843];cellular response to DNA damage stimulus [GO:0006974];cellular response to heat [GO:0034605];DNA repair [GO:0006281];double-strand…	ATPase complex [GO:1904949];cytoplasm [GO:0005737];cytoplasmic stress granule [GO:0010494];cytosol [GO:0005829];Derlin-1 retrotranslocation complex [GO:0036513];endoplasmic reticulum [GO:0005783];endoplasmic reticulum membrane [GO:0005789];glutamatergic synapse [GO:0098978];intracellular membrane-bounded organelle [GO:0043231];lipid droplet [GO:0005811];myelin sheath [GO:0043209];nucleoplasm [GO:…	ADP binding [GO:0043531];ATP binding [GO:0005524];ATPase activity [GO:0016887];BAT3 complex binding [GO:1904288];deubiquitinase activator activity [GO:0035800];identical protein binding [GO:0042802];K48-linked polyubiquitin modification-dependent protein binding [GO:0036435];lipid binding [GO:0008289];MHC class I protein binding [GO:0042288];polyubiquitin modification-dependent protein binding [G…	SUBCELLULAR LOCATION: Cytoplasm, cytosol {ECO:0000250|UniProtKB:P55072}. Endoplasmic reticulum {ECO:0000250|UniProtKB:P55072}. Nucleus {ECO:0000250|UniProtKB:P55072}. Cytoplasm, Stress granule {ECO:0000250|UniProtKB:P55072}. Note=Recruited to the cytoplasmic surface of the endoplasmic reticulum via interaction with AMFR/gp78. Following DNA double-strand breaks, recruited to the sites of damage. R…	Translesion Synthesis by POLH	1865.92	2;3	2.3209e-15	78.763	0	18	51398000	44724000	118390000	65783000	134280000	34666000	By MS/MS	By MS/MS	By MS/MS	0.698179	29548	30254	111919;111920;111921;111922;111923;111924;111925;111926	213964;213965;213966;213967;213968;213969;213970;213971;213972;213973;213974;213975;213976;213977;213978;213979;213980;213981	213973		1476
Q922K7	Q922K7	Nop2	Probable 28S rRNA (cytosine-C(5))-methyltransferase	VLLDAPC*SGTGVISK	442	456	448			1	0.562454	-0.0982999	0.325118	0.263091		0.30647	0.396608		blastocyst formation [GO:0001825];maturation of LSU-rRNA [GO:0000470];positive regulation of cell population proliferation [GO:0008284];regulation of signal transduction by p53 class mediator [GO:1901796];ribosomal large subunit assembly [GO:0000027];RNA methylation [GO:0001510];rRNA base methylation [GO:0070475]	nucleolus [GO:0005730]	RNA binding [GO:0003723];rRNA (cytosine-C5-)-methyltransferase activity [GO:0009383]	SUBCELLULAR LOCATION: Nucleus, nucleolus {ECO:0000250}.		1458.78	2	2.1664e-06	71.241	0	8	25399000	9688500	56325000	6663900	73081000	5102900	By MS/MS	By MS/MS	By MS/MS	0.513612	39005	39893	147215;147216;147217;147218;147219;147220;147221	281971;281972;281973;281974;281975;281976;281977;281978	281972		3744
O35286	O35286	Dhx15	Pre-mRNA-splicing factor ATP-dependent RNA helicase DHX15	TC*TDIKPEWLVK	749	760	750			1	0.625681	0.0838042	0.076811	0.262099		0.286128	0.377887		mRNA processing [GO:0006397];response to alkaloid [GO:0043279];response to toxic substance [GO:0009636];RNA splicing [GO:0008380]	nuclear speck [GO:0016607];nucleolus [GO:0005730];spliceosomal complex [GO:0005681];U12-type spliceosomal complex [GO:0005689];U2-type post-mRNA release spliceosomal complex [GO:0071008]	ATP binding [GO:0005524];double-stranded RNA binding [GO:0003725];hydrolase activity [GO:0016787];RNA binding [GO:0003723];RNA helicase activity [GO:0003724]	SUBCELLULAR LOCATION: Nucleus {ECO:0000269|PubMed:9342318}. Nucleus, nucleolus {ECO:0000269|PubMed:9342318}.	mRNA Splicing - Major Pathway	1431.74	3	2.6559e-05	68.536	1	8	13608000	8814500	22820000	13847000	31477000	18703000	By MS/MS	By MS/MS	By MS/MS	0.543439	35060	35857	130757;130758;130759;130760;130761;130762	248294;248295;248296;248297;248298;248299;248300;248301	248295		280
P97351	P97351	Rps3a	40S ribosomal protein S3a	NC*LTNFHGMDLTR	95	107	96			1	0.172619	0.245985	0.360978	0.25986		0.0417309	0.10653		cell differentiation [GO:0030154];negative regulation of apoptotic process [GO:0043066];positive regulation of fibroblast proliferation [GO:0048146];positive regulation of translation [GO:0045727];translation [GO:0006412]	cytosol [GO:0005829];cytosolic small ribosomal subunit [GO:0022627];nucleus [GO:0005634];ribonucleoprotein complex [GO:1990904];small ribosomal subunit [GO:0015935];synapse [GO:0045202]	mRNA binding [GO:0003729];structural constituent of ribosome [GO:0003735];translation initiation factor binding [GO:0031369]	SUBCELLULAR LOCATION: Cytoplasm {ECO:0000255|HAMAP-Rule:MF_03122, ECO:0000269|PubMed:10713066}. Nucleus {ECO:0000255|HAMAP-Rule:MF_03122, ECO:0000269|PubMed:10713066}. Note=Localized in cytoplasmic mRNP granules containing untranslated mRNAs. {ECO:0000255|HAMAP-Rule:MF_03122}.	L13a-mediated translational silencing of Ceruloplasmin expression	1520.69	2;3	4.1084e-20	132.79	0	46	254210000	68087000	835520000	179270000	872560000	34711000	By MS/MS	By MS/MS	By MS/MS	1.37954	26687	27330;27331	101199;101200;101201;101202;101203;101204;101205;101206;101207;101208;101209;101210;101211;101212;101213;101214	193669;193670;193671;193672;193673;193674;193675;193676;193677;193678;193679;193680;193681;193682;193683;193684;193685;193686;193687;193688;193689;193690;193691;193692;193693;193694;193695;193696;193697;193698;193699;193700;193701;193702;193703;193704;193705;193706;193707;193708;193709;193710;193711;193712;193713;193714	193678	505	1402
Q6ZQ38	Q6ZQ38	Cand1	Cullin-associated NEDD8-dissociated protein 1	EYC*IQAFESFVR	273	284	275			1	0.394092	0.196223	0.187803	0.259373		0.0613808	0.132416		cell differentiation [GO:0030154];negative regulation of catalytic activity [GO:0043086];positive regulation of RNA polymerase II transcription preinitiation complex assembly [GO:0045899];positive regulation of transcription, DNA-templated [GO:0045893];protein ubiquitination [GO:0016567];SCF complex assembly [GO:0010265]	cullin-RING ubiquitin ligase complex [GO:0031461];cytoplasm [GO:0005737];cytosol [GO:0005829];Golgi apparatus [GO:0005794];nucleoplasm [GO:0005654];nucleus [GO:0005634];ubiquitin ligase complex [GO:0000151]	TBP-class protein binding [GO:0017025]	SUBCELLULAR LOCATION: Cytoplasm {ECO:0000250|UniProtKB:Q86VP6}. Nucleus {ECO:0000250|UniProtKB:Q86VP6}. Note=Predominantly cytoplasmic. {ECO:0000250|UniProtKB:Q86VP6}.	Neutrophil degranulation	1490.69	2	3.5636e-94	144.77	0	10	14202000	6405300	22776000	15320000	40697000	17973000	By MS/MS	By MS/MS	By MS/MS	1.21197	10516	10702	37722;37723;37724	71348;71349;71350;71351;71352;71353;71354;71355;71356;71357	71357		2331
Q9JK38	Q9JK38	Gnpnat1	Glucosamine 6-phosphate N-acetyltransferase	VEDVVVSDEC*R	119	129	128			1	0.204825	0.0262343	0.538969	0.256676		0.229735	0.317018		cellular response to leukemia inhibitory factor [GO:1990830];glucosamine metabolic process [GO:0006041];N-acetylglucosamine metabolic process [GO:0006044];UDP-N-acetylglucosamine biosynthetic process [GO:0006048]	endoplasmic reticulum [GO:0005783];endoplasmic reticulum-Golgi intermediate compartment [GO:0005793];endosome membrane [GO:0010008];Golgi apparatus [GO:0005794];Golgi membrane [GO:0000139];late endosome [GO:0005770]	glucosamine 6-phosphate N-acetyltransferase activity [GO:0004343];identical protein binding [GO:0042802];monosaccharide binding [GO:0048029];N-acetyltransferase activity [GO:0008080]	Peripheral membrane protein {ECO:0000269|PubMed:10777580}.;Peripheral membrane protein {ECO:0000269|PubMed:10777580}. Endosome membrane {ECO:0000269|PubMed:10777580};SUBCELLULAR LOCATION: Golgi apparatus membrane {ECO:0000269|PubMed:10777580}	Synthesis of UDP-N-acetyl-glucosamine	1248.57	2	0	211.52	0	12	42665000	19884000	28728000	17208000	25287000	11237000	By MS/MS	By MS/MS	By MS/MS	0.638772	37806	38670	142018;142019;142020	271553;271554;271555;271556;271557;271558;271559;271560;271561;271562;271563;271564	271559		4855
Q9CZ13	Q9CZ13	Uqcrc1	Cytochrome b-c1 complex subunit 1, mitochondrial	NALVSHLDGTTPVC*EDIGR	397	415	410			1	-0.242058	0.448614	0.557166	0.254574		0.416111	0.497524		mitochondrial electron transport, ubiquinol to cytochrome c [GO:0006122];mitochondrial respiratory chain complex III assembly [GO:0034551];response to activity [GO:0014823];response to alkaloid [GO:0043279]	mitochondrial inner membrane [GO:0005743];mitochondrial respiratory chain complex III [GO:0005750];mitochondrion [GO:0005739];myelin sheath [GO:0043209]	metal ion binding [GO:0046872];protein-containing complex binding [GO:0044877];ubiquitin protein ligase binding [GO:0031625]	Matrix side {ECO:0000250|UniProtKB:P07256}.;Peripheral membrane protein {ECO:0000250|UniProtKB:P07256};SUBCELLULAR LOCATION: Mitochondrion inner membrane {ECO:0000250|UniProtKB:P07256}	Respiratory electron transport	1995.97	2;3	3.2723e-55	128.54	0	17	272640000	146130000	234700000	64281000	140390000	60310000	By MS/MS	By MS/MS	By MS/MS	0.380791	26617	27258	100921;100922;100923;100924;100925;100926;100927;100928	193148;193149;193150;193151;193152;193153;193154;193155;193156;193157;193158;193159;193160;193161;193162;193163;193164	193151		4267
Q61233	Q61233	Lcp1	Plastin-2	AEC*MLQQAER	334	343	336			1	0.284806	0.265701	0.212376	0.254294		0.00718529	0.0518453	+	actin filament bundle assembly [GO:0051017];actin filament network formation [GO:0051639];animal organ regeneration [GO:0031100];cell migration [GO:0016477];extracellular matrix disassembly [GO:0022617];positive regulation of podosome assembly [GO:0071803];protein kinase A signaling [GO:0010737];regulation of intracellular protein transport [GO:0033157];response to wounding [GO:0009611];T cell ac…	actin cytoskeleton [GO:0015629];actin filament [GO:0005884];actin filament bundle [GO:0032432];cytoplasm [GO:0005737];cytosol [GO:0005829];filopodium [GO:0030175];focal adhesion [GO:0005925];perinuclear region of cytoplasm [GO:0048471];phagocytic cup [GO:0001891];plasma membrane [GO:0005886];podosome [GO:0002102];ruffle [GO:0001726];ruffle membrane [GO:0032587];stress fiber [GO:0001725]	actin filament binding [GO:0051015];calcium ion binding [GO:0005509];GTPase binding [GO:0051020];identical protein binding [GO:0042802];integrin binding [GO:0005178]	Cytoplasmic side {ECO:0000269|PubMed:14756805}. Note=Relocalizes to the immunological synapse between peripheral blood T-lymphocytes and antibody-presenting cells in response to costimulation through TCR/CD3 and CD2 or CD28. Relocalizes to actin-rich cell projections upon serine phosphorylation (By similarity). Associated with the actin cytoskeleton at membrane ruffles. {ECO:0000250|UniProtKB:P13…		1177.52	2	0	217.64	0	24	214600000	91081000	339690000	97912000	323220000	158060000	By MS/MS	By MS/MS	By MS/MS	2.14356	738	752;753	2610;2611;2612;2613;2614;2615;2616;2617;2618;2619;2620;2621	5031;5032;5033;5034;5035;5036;5037;5038;5039;5040;5041;5042;5043;5044;5045;5046;5047;5048;5049;5050;5051;5052;5053;5054	5044	573	1978
Q68FD5	Q68FD5	Cltc	Clathrin heavy chain 1	LPVVIGGLLDVDC*SEDVIK	812	830	824			1	0.231859	0.366694	0.157438	0.251997		0.0542936	0.124423		amyloid-beta clearance by transcytosis [GO:0150093];autophagy [GO:0006914];cell division [GO:0051301];clathrin coat assembly [GO:0048268];clathrin-dependent endocytosis [GO:0072583];Golgi organization [GO:0007030];intracellular protein transport [GO:0006886];mitotic cell cycle [GO:0000278];mitotic spindle assembly [GO:0090307];negative regulation of hyaluronan biosynthetic process [GO:1900126];ne…	clathrin coat [GO:0030118];clathrin coat of coated pit [GO:0030132];clathrin coat of trans-Golgi network vesicle [GO:0030130];clathrin complex [GO:0071439];clathrin-coated endocytic vesicle [GO:0045334];clathrin-coated pit [GO:0005905];clathrin-coated vesicle [GO:0030136];cytosol [GO:0005829];endosome [GO:0005768];extrinsic component of synaptic vesicle membrane [GO:0098850];lysosome [GO:0005764]…	ankyrin binding [GO:0030506];clathrin light chain binding [GO:0032051];disordered domain specific binding [GO:0097718];double-stranded RNA binding [GO:0003725];heat shock protein binding [GO:0031072];low-density lipoprotein particle receptor binding [GO:0050750];peptide binding [GO:0042277];protein C-terminus binding [GO:0008022];protein kinase binding [GO:0019901];structural molecule activity [G…	Cytoplasmic side {ECO:0000250}. Melanosome {ECO:0000250}. Cytoplasm, cytoskeleton, spindle {ECO:0000250|UniProtKB:Q00610}. Note=Cytoplasmic face of coated pits and vesicles. In complex with TACC3 and CKAP5 (forming the TACC3/ch-TOG/clathrin complex) localized to inter-microtubule bridges in mitotic spindles. {ECO:0000250, ECO:0000250|UniProtKB:Q00610}.;Cytoplasmic side {ECO:0000250}. Membrane, co…	Retrograde neurotrophin signalling	1983.06	2;3	7.6397e-42	117.93	0	17	64631000	34097000	112890000	65908000	185730000	91508000	By MS/MS	By MS/MS	By MS/MS	1.26525	23556	24014	89564;89565;89566;89567;89568;89569;89570;89571;89572;89573;89574;89575	172148;172149;172150;172151;172152;172153;172154;172155;172156;172157;172158;172159;172160;172161;172162;172163;172164	172154		2126
Q6ZWX6	Q6ZWX6	Eif2s1	Eukaryotic translation initiation factor 2 subunit 1	AGLNC*STETMPIK	214	226	218			1	0.187977	0.156738	0.405548	0.250088		0.0855305	0.159694		aging [GO:0007568];cellular response to amino acid starvation [GO:0034198];cellular response to heat [GO:0034605];cellular response to oxidative stress [GO:0034599];cellular response to UV [GO:0034644];negative regulation of guanyl-nucleotide exchange factor activity [GO:1905098];negative regulation of translational initiation in response to stress [GO:0032057];PERK-mediated unfolded protein resp…	cytoplasm [GO:0005737];cytoplasmic stress granule [GO:0010494];cytosol [GO:0005829];eukaryotic 48S preinitiation complex [GO:0033290];eukaryotic translation initiation factor 2 complex [GO:0005850];eukaryotic translation initiation factor 2B complex [GO:0005851];glial limiting end-foot [GO:0097451];multi-eIF complex [GO:0043614];nucleus [GO:0005634];synapse [GO:0045202];translation initiation ter…	ribosome binding [GO:0043022];translation initiation factor activity [GO:0003743]	SUBCELLULAR LOCATION: Cytoplasm, Stress granule {ECO:0000269|PubMed:19861488}. Note=Colocalizes with NANOS3 in the stress granules. {ECO:0000269|PubMed:19861488}.	L13a-mediated translational silencing of Ceruloplasmin expression	1363.65	2	1.4269e-19	107.24	0	11	64247000	32568000	43896000	27862000	15699000	4782900	By MS/MS	By MS/MS	By MS/MS	1.06788	1341	1370	4732;4733;4734;4735;4736	8987;8988;8989;8990;8991;8992;8993;8994;8995;8996;8997	8995		2352
Q9QUI0;Q62159	Q9QUI0	Rhoa;Rhoc	Transforming protein RhoA;Rho-related GTP-binding protein RhoC	HFC*PNVPIILVGNK	105	118	107			1	0.232271	0.184666	0.332011	0.24965		0.0289339	0.0881885		actin cytoskeleton organization [GO:0030036];actin cytoskeleton reorganization [GO:0031532];actin filament organization [GO:0007015];alpha-beta T cell lineage commitment [GO:0002363];androgen receptor signaling pathway [GO:0030521];angiotensin-mediated vasoconstriction involved in regulation of systemic arterial blood pressure [GO:0001998];apical junction assembly [GO:0043297];apolipoprotein A-I-…	apical junction complex [GO:0043296];axon [GO:0030424];cell cortex [GO:0005938];cell periphery [GO:0071944];cell projection [GO:0042995];cleavage furrow [GO:0032154];cytoplasm [GO:0005737];cytoplasmic vesicle [GO:0031410];cytoskeleton [GO:0005856];cytosol [GO:0005829];dendritic spine [GO:0043197];endosome [GO:0005768];extrinsic component of cytoplasmic side of plasma membrane [GO:0031234];glutama…	G protein activity [GO:0003925];GDP binding [GO:0019003];GTP binding [GO:0005525];GTPase activity [GO:0003924];myosin binding [GO:0017022];protein domain specific binding [GO:0019904];protein kinase binding [GO:0019901];Rho GDP-dissociation inhibitor binding [GO:0051022]	Cytoplasmic side {ECO:0000250|UniProtKB:P61586}. Cytoplasm, cytoskeleton {ECO:0000250|UniProtKB:P61586}. Cleavage furrow {ECO:0000250|UniProtKB:P61586}. Cytoplasm, cell cortex {ECO:0000250|UniProtKB:P61586}. Midbody {ECO:0000250|UniProtKB:P61586}. Cell projection, lamellipodium {ECO:0000269|PubMed:11777936, ECO:0000269|PubMed:21543326}. Cell projection, dendrite {ECO:0000269|PubMed:24352656}. Not…	GPVI-mediated activation cascade;Rho GTPase cycle	1549.84	2;3	9.2322e-42	107.21	0	47	135750000	24580000	357880000	188190000	86784000	67214000	By MS/MS	By MS/MS	By MS/MS	1.53859	15587	15879	57390;57391;57392;57393;57394;57395;57396;57397;57398;57399;57400;57401	109375;109376;109377;109378;109379;109380;109381;109382;109383;109384;109385;109386;109387;109388;109389;109390;109391;109392;109393;109394;109395;109396;109397;109398;109399;109400;109401;109402;109403;109404;109405;109406;109407;109408;109409;109410;109411;109412;109413;109414;109415;109416;109417;109418;109419;109420;109421	109393		4926
P62281	P62281	Rps11	40S ribosomal protein S11	C*PFTGNVSIR	60	69	60			1	0.474026	0.0938904	0.177978	0.248632		0.16375	0.244355		translation [GO:0006412]	cytosol [GO:0005829];cytosolic small ribosomal subunit [GO:0022627]	rRNA binding [GO:0019843];structural constituent of ribosome [GO:0003735]		L13a-mediated translational silencing of Ceruloplasmin expression	1092.54	2	6.7415e-56	133.23	0	19	20589000	15587000	59347000	48912000	129640000	66281000	By MS/MS	By MS/MS	By MS/MS	0.785819	4074	4157	15263;15264;15265;15266;15267;15268	29065;29066;29067;29068;29069;29070;29071;29072;29073;29074;29075;29076;29077;29078;29079;29080;29081;29082;29083	29067		1209
Q9Z2U0	Q9Z2U0	Psma7	Proteasome subunit alpha type-7	IC*ALDDNVC*MAFAGLTADAR	62	81	63	70		2	0.45321	0.0779801	0.212424	0.247871		0.15247	0.23202		proteasomal ubiquitin-independent protein catabolic process [GO:0010499];proteasome-mediated ubiquitin-dependent protein catabolic process [GO:0043161]	cytoplasm [GO:0005737];cytosol [GO:0005829];nucleoplasm [GO:0005654];nucleus [GO:0005634];postsynapse [GO:0098794];proteasome complex [GO:0000502];proteasome core complex [GO:0005839];proteasome core complex, alpha-subunit complex [GO:0019773]	endopeptidase activity [GO:0004175];identical protein binding [GO:0042802]	SUBCELLULAR LOCATION: Cytoplasm {ECO:0000250|UniProtKB:O14818}. Nucleus {ECO:0000250|UniProtKB:O14818}.	Activation of NF-kappaB in B cells	2068.94	2;3	1.1219e-197	138.87	0	52	25822000	14937000	111870000	49506000	158140000	64785000	By MS/MS	By MS/MS	By MS/MS	0.816815	16456	16773	60989;60990;60991;60992;60993;60994;60995;60996;60997;60998;60999;61000;61001;61002;61003	116772;116773;116774;116775;116776;116777;116778;116779;116780;116781;116782;116783;116784;116785;116786;116787;116788;116789;116790;116791;116792;116793;116794;116795;116796;116797;116798;116799;116800;116801;116802;116803;116804;116805;116806;116807;116808;116809;116810;116811;116812;116813;116814;116815;116816;116817;116818;116819;116820;116821;116822;116823	116795		5222
Q8VEK3	Q8VEK3	Hnrnpu	Heterogeneous nuclear ribonucleoprotein U	DC*EVVMMIGLPGAGK	472	486	473			1	0.602117	0.266172	-0.126366	0.247308		0.361	0.447617		adaptive thermogenesis [GO:1990845];cardiac muscle cell development [GO:0055013];cell cycle [GO:0007049];cell division [GO:0051301];cellular response to dexamethasone stimulus [GO:0071549];cellular response to glucocorticoid stimulus [GO:0071385];cellular response to leukemia inhibitory factor [GO:1990830];chromatin organization [GO:0006325];circadian regulation of gene expression [GO:0032922];CR…	catalytic step 2 spliceosome [GO:0071013];cell surface [GO:0009986];centrosome [GO:0005813];condensed chromosome kinetochore [GO:0000777];CRD-mediated mRNA stability complex [GO:0070937];cytoplasmic ribonucleoprotein granule [GO:0036464];dendrite cytoplasm [GO:0032839];inactive sex chromosome [GO:0098577];kinetochore [GO:0000776];midbody [GO:0030496];mitotic spindle [GO:0072686];mitotic spindle m…	actin binding [GO:0003779];ATP binding [GO:0005524];chromatin binding [GO:0003682];chromatin DNA binding [GO:0031490];DNA binding [GO:0003677];double-stranded DNA binding [GO:0003690];double-stranded RNA binding [GO:0003725];identical protein binding [GO:0042802];mRNA 3'-UTR binding [GO:0003730];poly(A) binding [GO:0008143];poly(C) RNA binding [GO:0017130];poly(G) binding [GO:0034046];pre-mRNA bi…	SUBCELLULAR LOCATION: Nucleus {ECO:0000269|PubMed:18332112, ECO:0000269|PubMed:22162999}. Nucleus matrix {ECO:0000250|UniProtKB:Q00839}. Chromosome {ECO:0000269|PubMed:20833368}. Nucleus speckle {ECO:0000250|UniProtKB:Q00839}. Cytoplasm, cytoskeleton, microtubule organizing center, centrosome {ECO:0000250|UniProtKB:Q00839}. Chromosome, centromere, kinetochore {ECO:0000250|UniProtKB:Q00839}. Cytop…	mRNA Splicing - Major Pathway	1518.72	2;3	1.5653e-27	116.23	0	39	116650000	896790	120640000	13408000	193370000	7795800	By MS/MS	By MS/MS	By MS/MS	0.442493	4411	4497;4498	16488;16489;16490;16491;16492;16493;16494;16495;16496;16497;16498;16499;16500;16501;16502;16503	31342;31343;31344;31345;31346;31347;31348;31349;31350;31351;31352;31353;31354;31355;31356;31357;31358;31359;31360;31361;31362;31363;31364;31365;31366;31367;31368;31369;31370;31371;31372;31373;31374;31375;31376;31377;31378;31379;31380	31347	746;747	3514
Q9CZU6	Q9CZU6	Cs	Citrate synthase, mitochondrial	GYSIPEC*QK	95	103	101			1	0.272783	0.250887	0.213178	0.245616	+	0.00498512	0.0472466		acetyl-CoA metabolic process [GO:0006084];carbohydrate metabolic process [GO:0005975];citrate metabolic process [GO:0006101];oxaloacetate metabolic process [GO:0006107];tricarboxylic acid cycle [GO:0006099]	mitochondrial matrix [GO:0005759];mitochondrion [GO:0005739]	citrate (Si)-synthase activity [GO:0004108];transferase activity, transferring acyl groups, acyl groups converted into alkyl on transfer [GO:0046912]	SUBCELLULAR LOCATION: Mitochondrion matrix {ECO:0000250}.	Citric acid cycle (TCA cycle)	1023.47	2	0.00050066	85.265	0	6	5693900	2266700	10883000	6295500	4696500	2183900	By MS/MS	By MS/MS	By MS/MS	2.30232	15436	15726	56812;56813;56814	108234;108235;108236;108237;108238;108239	108238		4293
P27659	P27659	Rpl3	60S ribosomal protein L3	VAC*IGAWHPAR	251	261	253			1	-0.142156	0.367106	0.500969	0.241973		0.3422	0.431957		cellular response to interleukin-4 [GO:0071353];ribosomal large subunit assembly [GO:0000027];translation [GO:0006412]	cytosol [GO:0005829];cytosolic large ribosomal subunit [GO:0022625];nucleolus [GO:0005730];protein-containing complex [GO:0032991];ribosome [GO:0005840];synapse [GO:0045202]	5S rRNA binding [GO:0008097];RNA binding [GO:0003723];structural constituent of ribosome [GO:0003735]	SUBCELLULAR LOCATION: Nucleus, nucleolus {ECO:0000250}. Cytoplasm.	L13a-mediated translational silencing of Ceruloplasmin expression	1179.6	2;3	2.9011e-08	103.7	0	25	215040000	11749000	14232000	11207000	302890000	16875000	By MS/MS	By MS/MS	By MS/MS	0.46572	37278	38127	139848;139849;139850;139851;139852;139853;139854;139855	267342;267343;267344;267345;267346;267347;267348;267349;267350;267351;267352;267353;267354;267355;267356;267357;267358;267359;267360;267361;267362;267363;267364;267365;267366	267362		781
Q9WVJ2	Q9WVJ2	Psmd13	26S proteasome non-ATPase regulatory subunit 13	DRLELWC*TDVK	351	361	357			1	1.0724	-0.246739	-0.118174	0.23583		0.630928	0.69801		meiosis I [GO:0007127];proteasome assembly [GO:0043248];ubiquitin-dependent protein catabolic process [GO:0006511]	cytosol [GO:0005829];nucleus [GO:0005634];proteasome accessory complex [GO:0022624];proteasome complex [GO:0000502];proteasome regulatory particle [GO:0005838];proteasome regulatory particle, lid subcomplex [GO:0008541]	endopeptidase activity [GO:0004175];structural molecule activity [GO:0005198]		Activation of NF-kappaB in B cells	1376.68	2;3	0.000428	82.749	1	10	59891000	82094000	30706000	8236000	31115000	14783000	By MS/MS	By MS/MS	By MS/MS	0.20002	6303	6431	23613;23614;23615;23616;23617	44885;44886;44887;44888;44889;44890;44891;44892;44893;44894	44887		5122
Q02053	Q02053	Uba1	Ubiquitin-like modifier-activating enzyme 1	DNPGVVTC*LDEAR	227	239	234			1	0.181885	0.297087	0.226448	0.23514		0.0197435	0.0710397		cellular response to DNA damage stimulus [GO:0006974];protein modification by small protein conjugation [GO:0032446];protein ubiquitination [GO:0016567];ubiquitin-dependent protein catabolic process [GO:0006511]	cytoplasm [GO:0005737];desmosome [GO:0030057];endosome membrane [GO:0010008];heterochromatin [GO:0000792];lysosomal membrane [GO:0005765];mitochondrion [GO:0005739];nucleoplasm [GO:0005654];nucleus [GO:0005634];rough endoplasmic reticulum membrane [GO:0030867]	ATP binding [GO:0005524];ubiquitin activating enzyme activity [GO:0004839]	SUBCELLULAR LOCATION: Cytoplasm {ECO:0000250|UniProtKB:P22314}. Mitochondrion {ECO:0000250|UniProtKB:P22314}. Nucleus {ECO:0000250|UniProtKB:P22314}.	Synthesis of active ubiquitin: roles of E1 and E2 enzymes	1387.64	2	0	234.9	0	21	255080000	128430000	175750000	83935000	246400000	120060000	By MS/MS	By MS/MS	By MS/MS	1.70458	5977	6102	22433;22434;22435;22436;22437;22438	42564;42565;42566;42567;42568;42569;42570;42571;42572;42573;42574;42575;42576;42577;42578;42579;42580;42581;42582;42583;42584	42571		1478
P32921	P32921	Wars	Tryptophan--tRNA ligase, cytoplasmic;T1-TrpRS;T2-TrpRS	DIIAC*GFDINK	225	235	229			1	0.0695849	-0.177821	0.812999	0.234921		0.512772	0.594205		angiogenesis [GO:0001525];negative regulation of protein kinase activity [GO:0006469];negative regulation of protein phosphorylation [GO:0001933];positive regulation of gene expression [GO:0010628];positive regulation of protein-containing complex assembly [GO:0031334];regulation of angiogenesis [GO:0045765];regulation of protein ADP-ribosylation [GO:0010835];tryptophanyl-tRNA aminoacylation [GO:…	cytoplasm [GO:0005737];cytosol [GO:0005829];nucleus [GO:0005634];protein-containing complex [GO:0032991]	ATP binding [GO:0005524];kinase inhibitor activity [GO:0019210];protein domain specific binding [GO:0019904];protein homodimerization activity [GO:0042803];protein kinase binding [GO:0019901];tryptophan-tRNA ligase activity [GO:0004830]	SUBCELLULAR LOCATION: Cytoplasm.		1207.59	2	0.00020353	73.985	0	13	53000000	15575000	41477000	17558000	52045000	30518000	By MS/MS	By MS/MS	By MS/MS	0.290076	5195	5295	19244;19245;19246;19247;19248;19249	36511;36512;36513;36514;36515;36516;36517;36518;36519;36520;36521;36522;36523	36519		830
Q7TPR4	Q7TPR4	Actn1	Alpha-actinin-1	DGLGFC*ALIHR	175	185	180			1	-0.0556274	0.331115	0.428344	0.23461		0.253365	0.341069		actin filament bundle assembly [GO:0051017];actin filament network formation [GO:0051639];actin filament organization [GO:0007015];cortical cytoskeleton organization [GO:0030865];focal adhesion assembly [GO:0048041];negative regulation of cellular component movement [GO:0051271];platelet formation [GO:0030220];platelet morphogenesis [GO:0036344]	actin filament [GO:0005884];brush border [GO:0005903];cell junction [GO:0030054];cell projection [GO:0042995];cell-cell junction [GO:0005911];cortical cytoskeleton [GO:0030863];cytoplasm [GO:0005737];cytoskeleton [GO:0005856];dendritic spine [GO:0043197];dense core granule membrane [GO:0032127];fascia adherens [GO:0005916];focal adhesion [GO:0005925];glutamatergic synapse [GO:0098978];nucleus [GO…	actin filament binding [GO:0051015];calcium ion binding [GO:0005509];cytoskeletal regulatory protein binding [GO:0005519];double-stranded RNA binding [GO:0003725];integrin binding [GO:0005178];ion channel binding [GO:0044325];nuclear receptor coactivator activity [GO:0030374];protein domain specific binding [GO:0019904];protein homodimerization activity [GO:0042803];structural constituent of post…	SUBCELLULAR LOCATION: Cytoplasm, cytoskeleton {ECO:0000269|PubMed:23100251}. Cytoplasm, myofibril, sarcomere, Z line {ECO:0000269|PubMed:11114196}. Cell membrane {ECO:0000250|UniProtKB:Q9Z1P2}. Cell junction {ECO:0000250|UniProtKB:Q9Z1P2}. Cell projection, ruffle {ECO:0000269|PubMed:17298598}. Note=Colocalizes with MYOZ2 and PPP3CA at the Z-line of heart and skeletal muscle (PubMed:11114196). Col…	Platelet degranulation	1200.61	2;3	0.00021234	62.303	0	9	3184300	746250	8203200	4903000	10393000	7959900	By MS/MS	By MS/MS	By MS/MS	0.596253	4981	5076	18388;18389;18390;18391;18392	34892;34893;34894;34895;34896;34897;34898;34899;34900	34895		2415
P35979	P35979	Rpl12	60S ribosomal protein L12	HPHDIIDDINSGAVEC*PAS	147	165	162			1	0.120248	0.234731	0.339678	0.231553		0.0674006	0.138766		translation [GO:0006412]	cytoplasm [GO:0005737];cytosol [GO:0005829];cytosolic large ribosomal subunit [GO:0022625];large ribosomal subunit [GO:0015934];nucleolus [GO:0005730];nucleus [GO:0005634];postsynaptic density [GO:0014069]	large ribosomal subunit rRNA binding [GO:0070180];structural constituent of ribosome [GO:0003735]		L13a-mediated translational silencing of Ceruloplasmin expression	1988.89	2;3	8.8257e-228	171.91	0	27	772510000	404970000	559530000	374990000	361980000	250890000	By MS/MS	By MS/MS	By MS/MS	1.17134	15960	16266	59057;59058;59059;59060;59061;59062	112866;112867;112868;112869;112870;112871;112872;112873;112874;112875;112876;112877;112878;112879;112880;112881;112882;112883;112884;112885;112886;112887;112888;112889;112890;112891;112892	112868		859
P48036	P48036	Anxa5	Annexin A5	ALLLLC*GGEDD	309	319	314			1	0.336006	0.263535	0.0884275	0.229323		0.0891712	0.163481		blood coagulation [GO:0007596];cellular response to gonadotropin-releasing hormone [GO:0097211];negative regulation of blood coagulation [GO:0030195];negative regulation of prolactin secretion [GO:1902721];positive regulation of apoptotic process [GO:0043065];regulation of flagellated sperm motility [GO:1901317];response to calcium ion [GO:0051592];response to organic substance [GO:0010033]	axon terminus [GO:0043679];cell projection [GO:0042995];collagen-containing extracellular matrix [GO:0062023];cytoplasm [GO:0005737];cytosol [GO:0005829];dendrite [GO:0030425];endoplasmic reticulum [GO:0005783];endothelial microparticle [GO:0072563];external side of plasma membrane [GO:0009897];extracellular space [GO:0005615];intercalated disc [GO:0014704];neuronal cell body [GO:0043025];nucleus…	calcium ion binding [GO:0005509];calcium-dependent phospholipid binding [GO:0005544];identical protein binding [GO:0042802];peptide hormone binding [GO:0017046];P-type calcium transporter activity [GO:0005388];receptor tyrosine kinase binding [GO:0030971]		Platelet degranulation	1117.53	2	0.0001148	79.116	0	14	39067000	17129000	52565000	27332000	75899000	32198000	By MS/MS	By MS/MS	By MS/MS	1.04978	2081	2126	7634;7635;7636	14496;14497;14498;14499;14500;14501;14502;14503;14504;14505;14506;14507;14508;14509	14501		954
P53996	P53996	Cnbp	Cellular nucleic acid-binding protein	GFQFVSSSLPDIC*YR	42	56	54			1	0.322726	0.103824	0.256233	0.227595		0.072361	0.143603		G-quadruplex DNA formation [GO:0071919];negative regulation of transcription by RNA polymerase II [GO:0000122];positive regulation of cell population proliferation [GO:0008284];positive regulation of cytoplasmic translation [GO:2000767];positive regulation of transcription by RNA polymerase II [GO:0045944];positive regulation of transcription, DNA-templated [GO:0045893]	cytoplasm [GO:0005737];cytosol [GO:0005829];endoplasmic reticulum [GO:0005783];nucleus [GO:0005634]	G-quadruplex DNA binding [GO:0051880];mRNA binding [GO:0003729];single-stranded DNA binding [GO:0003697];single-stranded RNA binding [GO:0003727];translation regulator activity [GO:0045182];zinc ion binding [GO:0008270]	SUBCELLULAR LOCATION: Cytoplasm. Endoplasmic reticulum.		1717.81	2;3	0	225.31	0	57	339730000	238930000	603770000	450980000	745840000	505840000	By MS/MS	By MS/MS	By MS/MS	1.1405	13572	13826	49713;49714;49715;49716;49717;49718;49719;49720;49721;49722;49723;49724;49725;49726;49727;49728;49729;49730;49731;49732	94913;94914;94915;94916;94917;94918;94919;94920;94921;94922;94923;94924;94925;94926;94927;94928;94929;94930;94931;94932;94933;94934;94935;94936;94937;94938;94939;94940;94941;94942;94943;94944;94945;94946;94947;94948;94949;94950;94951;94952;94953;94954;94955;94956;94957;94958;94959;94960;94961;94962;94963;94964;94965;94966;94967;94968;94969	94916		1051
P07356	P07356	Anxa2	Annexin A2	ALLYLC*GGDD	330	339	335			1	0.163629	0.338833	0.169366	0.223943		0.0599906	0.131362	+	angiogenesis [GO:0001525];body fluid secretion [GO:0007589];catabolism by host of symbiont protein [GO:0052362];collagen fibril organization [GO:0030199];fibrinolysis [GO:0042730];membrane raft assembly [GO:0001765];negative regulation by host of symbiont molecular function [GO:0052405];negative regulation of development of symbiont involved in interaction with host [GO:0044147];negative regulati…	AnxA2-p11 complex [GO:1990665];basement membrane [GO:0005604];basolateral plasma membrane [GO:0016323];cell cortex [GO:0005938];cell surface [GO:0009986];collagen-containing extracellular matrix [GO:0062023];cytoplasm [GO:0005737];cytosol [GO:0005829];early endosome [GO:0005769];endosome [GO:0005768];extracellular exosome [GO:0070062];extracellular space [GO:0005615];extrinsic component of plasma…	bone sialoprotein binding [GO:0044730];calcium channel activity [GO:0005262];calcium ion binding [GO:0005509];calcium-dependent phospholipid binding [GO:0005544];calcium-dependent protein binding [GO:0048306];cytoskeletal protein binding [GO:0008092];identical protein binding [GO:0042802];phosphatidylinositol-4,5-bisphosphate binding [GO:0005546];phosphatidylserine binding [GO:0001786];phospholip…	SUBCELLULAR LOCATION: Secreted, extracellular space, extracellular matrix, basement membrane. Melanosome {ECO:0000250}. Note=In the lamina beneath the plasma membrane.	Neutrophil degranulation	1038.47	1;2	0.00034118	88.029	0	9	167810000	71130000	196250000	72807000	201730000	93774000	By MS/MS	By MS/MS	By MS/MS	1.22192	2112	2158	7740;7741;7742;7743;7744;7745	14703;14704;14705;14706;14707;14708;14709;14710;14711	14705		549
O55201	O55201	Supt5h	Transcription elongation factor SPT5	VELHSTC*QTISVDR	728	741	734			1	0.248718	0.176639	0.246081	0.223813		0.0109359	0.0590449		negative regulation of DNA-templated transcription, elongation [GO:0032785];negative regulation of mRNA polyadenylation [GO:1900364];negative regulation of transcription by RNA polymerase II [GO:0000122];positive regulation of DNA-templated transcription, elongation [GO:0032786];positive regulation of macroautophagy [GO:0016239];positive regulation of transcription by RNA polymerase II [GO:004594…	DSIF complex [GO:0032044];nucleoplasm [GO:0005654];nucleus [GO:0005634]	chromatin binding [GO:0003682];enzyme binding [GO:0019899];mRNA binding [GO:0003729];protein heterodimerization activity [GO:0046982]	SUBCELLULAR LOCATION: Nucleus {ECO:0000250}.	Formation of RNA Pol II elongation complex	1586.77	3	0.00025554	57.434	0	4	7757900	4540800	11645000	5920200	15603000	6545700	By MS/MS	By MS/MS	By MS/MS	1.96115	37902	38769	142385;142386;142387	272279;272280;272281;272282	272280		383
Q9QUR6	Q9QUR6	Prep	Prolyl endopeptidase	SNFLVLC*YLHDVK	346	358	352			1	0.184761	-0.00722897	0.493739	0.223757		0.26491	0.354288		protein metabolic process [GO:0019538];proteolysis [GO:0006508]	cytoplasm [GO:0005737];cytosol [GO:0005829];nucleus [GO:0005634]	endopeptidase activity [GO:0004175];oligopeptidase activity [GO:0070012];peptide binding [GO:0042277];serine-type endopeptidase activity [GO:0004252]	SUBCELLULAR LOCATION: Cytoplasm.		1549.8	2;3	2.5331e-08	87.184	0	26	66403000	14243000	152050000	20825000	184090000	85662000	By MS/MS	By MS/MS	By MS/MS	0.576902	33624	34403	125788;125789;125790;125791;125792;125793;125794;125795;125796;125797;125798;125799;125800;125801;125802;125803;125804	238982;238983;238984;238985;238986;238987;238988;238989;238990;238991;238992;238993;238994;238995;238996;238997;238998;238999;239000;239001;239002;239003;239004;239005;239006;239007	239004		4929
P97384	P97384	Anxa11	Annexin A11	GAGTDEAC*LIEIFASR	285	300	292			1	0.375542	0.180565	0.0939534	0.216687		0.12137	0.197737		cytokinetic process [GO:0032506];phagocytosis [GO:0006909];response to calcium ion [GO:0051592]	azurophil granule [GO:0042582];collagen-containing extracellular matrix [GO:0062023];cytoplasm [GO:0005737];cytosol [GO:0005829];melanosome [GO:0042470];midbody [GO:0030496];nuclear envelope [GO:0005635];nucleoplasm [GO:0005654];phagocytic vesicle [GO:0045335];specific granule [GO:0042581];spindle [GO:0005819]	calcium ion binding [GO:0005509];calcium-dependent phospholipid binding [GO:0005544];calcium-dependent protein binding [GO:0048306];phosphatidylethanolamine binding [GO:0008429];S100 protein binding [GO:0044548]	SUBCELLULAR LOCATION: Cytoplasm {ECO:0000250}. Melanosome {ECO:0000250}. Nucleus envelope {ECO:0000250}. Nucleus, nucleoplasm {ECO:0000250}. Cytoplasm, cytoskeleton, spindle {ECO:0000250}. Note=Found throughout the nucleoplasm at interphase and during mitosis concentrates around the mitotic apparatus. Elevation of intracellular calcium causes relocalization from the nucleoplasm to the nuclear env…		1651.79	2;3	3.0181e-28	100.56	0	20	21111000	11020000	32746000	17915000	40971000	20189000	By MS/MS	By MS/MS	By MS/MS	0.915887	12943	13182	47214;47215;47216;47217;47218;47219;47220	90026;90027;90028;90029;90030;90031;90032;90033;90034;90035;90036;90037;90038;90039;90040;90041;90042;90043;90044;90045	90043		1414
Q9JKF1	Q9JKF1	Iqgap1	Ras GTPase-activating-like protein IQGAP1	QLSSSVTGLTNIEEENC*QR	478	496	494			1	0.235643	0.368066	0.041885	0.215198		0.151022	0.23202		cell migration [GO:0016477];cellular response to calcium ion [GO:0071277];cellular response to epidermal growth factor stimulus [GO:0071364];cellular response to fibroblast growth factor stimulus [GO:0044344];cellular response to platelet-derived growth factor stimulus [GO:0036120];epidermal growth factor receptor signaling pathway [GO:0007173];fibroblast growth factor receptor signaling pathway …	axon [GO:0030424];cell leading edge [GO:0031252];cell-cell junction [GO:0005911];cortical actin cytoskeleton [GO:0030864];cytoplasm [GO:0005737];cytoplasmic ribonucleoprotein granule [GO:0036464];extrinsic component of cytoplasmic side of plasma membrane [GO:0031234];focal adhesion [GO:0005925];growth cone [GO:0030426];lateral plasma membrane [GO:0016328];membrane raft [GO:0045121];microtubule [G…	actin filament binding [GO:0051015];calcium ion binding [GO:0005509];calmodulin binding [GO:0005516];GTPase activator activity [GO:0005096];MAP-kinase scaffold activity [GO:0005078];mitogen-activated protein kinase binding [GO:0051019];molecular adaptor activity [GO:0060090];phosphatidylinositol-3,4,5-trisphosphate binding [GO:0005547];protein domain specific binding [GO:0019904];protein kinase b…	SUBCELLULAR LOCATION: Cell membrane {ECO:0000250|UniProtKB:P46940}. Nucleus {ECO:0000269|PubMed:20883816}. Cytoplasm {ECO:0000269|PubMed:20883816}. Note=Subcellular distribution is regulated by the cell cycle, nuclear levels increase at G1/S phase (PubMed:20883816).	Nephrin family interactions	2106.99	2;3	1.858e-83	122.46	0	14	23248000	11667000	21449000	10109000	41955000	9757300	By MS/MS	By MS/MS	By MS/MS	0.82096	30398	31114	114482;114483;114484;114485;114486;114487	218472;218473;218474;218475;218476;218477;218478;218479;218480;218481;218482;218483;218484;218485	218475		4865
P47964	P47964	Rpl36	60S ribosomal protein L36	EVC*GFAPYER	46	55	48			1	0.168873	0.193254	0.280187	0.214105		0.0240035	0.0780131		cytoplasmic translation [GO:0002181]	cytosol [GO:0005829];cytosolic large ribosomal subunit [GO:0022625];synapse [GO:0045202]	structural constituent of ribosome [GO:0003735]	SUBCELLULAR LOCATION: Cytoplasm, cytosol {ECO:0000250|UniProtKB:Q9Y3U8}. Cytoplasm {ECO:0000250|UniProtKB:Q9Y3U8}. Note=Detected on cytosolic polysomes. {ECO:0000250|UniProtKB:Q2YGT9, ECO:0000250|UniProtKB:Q9Y3U8}.	L13a-mediated translational silencing of Ceruloplasmin expression	1169.52	2	6.4798e-137	166.52	0	26	287500000	181650000	129710000	108890000	136970000	84333000	By MS/MS	By MS/MS	By MS/MS	1.61973	10197	10376	36665;36666;36667;36668;36669;36670;36671;36672;36673	69347;69348;69349;69350;69351;69352;69353;69354;69355;69356;69357;69358;69359;69360;69361;69362;69363;69364;69365;69366;69367;69368;69369;69370;69371;69372	69356		950
Q91W50	Q91W50	Csde1	Cold shock domain-containing protein E1	EAEDGIIAYDDC*GVK	453	467	464			1	0.0870202	0.338273	0.216805	0.214033		0.0982412	0.171532		IRES-dependent viral translational initiation [GO:0075522];nuclear-transcribed mRNA catabolic process, no-go decay [GO:0070966];stress granule assembly [GO:0034063]	CRD-mediated mRNA stability complex [GO:0070937];cytoplasmic stress granule [GO:0010494];cytosol [GO:0005829];Golgi apparatus [GO:0005794];mitochondrial inner membrane [GO:0005743];P-body [GO:0000932];plasma membrane [GO:0005886]	RNA stem-loop binding [GO:0035613]	SUBCELLULAR LOCATION: Cytoplasm {ECO:0000250|UniProtKB:O75534}. Cytoplasm, Stress granule {ECO:0000250|UniProtKB:O75534}. Cytoplasm, P-body {ECO:0000250|UniProtKB:O75534}.		1596.7	2	2.4868e-19	95.618	0	13	65353000	29932000	38686000	20238000	33605000	15289000	By MS/MS	By MS/MS	By MS/MS	1.00771	7069	7209	26381;26382;26383;26384	50216;50217;50218;50219;50220;50221;50222;50223;50224;50225;50226;50227;50228	50219		3588
P27870	P27870	Vav1	Proto-oncogene vav	NTATNEVGWFPC*NR	641	654	652			1	-0.0279616	0.293379	0.370877	0.212098		0.224497	0.310904		G protein-coupled receptor signaling pathway [GO:0007186];immune response [GO:0006955];integrin-mediated signaling pathway [GO:0007229];intracellular signal transduction [GO:0035556];neutrophil chemotaxis [GO:0030593];phagocytosis [GO:0006909];positive regulation of cell adhesion [GO:0045785];positive regulation of GTPase activity [GO:0043547];positive regulation of natural killer cell mediated c…	cell-cell junction [GO:0005911];cytosol [GO:0005829]	guanyl-nucleotide exchange factor activity [GO:0005085];metal ion binding [GO:0046872];phosphorylation-dependent protein binding [GO:0140031];phosphotyrosine residue binding [GO:0001784]		GPVI-mediated activation cascade	1607.72	2	4.6765e-52	123.75	0	8	9119700	3505300	10295000	7211400	10710000	7881100	By MS/MS	By MS/MS	By MS/MS	0.648789	28026	28704	106248;106249;106250	203288;203289;203290;203291;203292;203293;203294;203295	203292		785
Q9R1P3	Q9R1P3	Psmb2	Proteasome subunit beta type-2	C*LEELQK	163	169	163			1	0.168746	0.273161	0.189754	0.210554		0.0221737	0.0758834		proteasomal ubiquitin-independent protein catabolic process [GO:0010499];proteasome-mediated ubiquitin-dependent protein catabolic process [GO:0043161];response to organic cyclic compound [GO:0014070];response to organonitrogen compound [GO:0010243]	cytoplasm [GO:0005737];cytosol [GO:0005829];nucleoplasm [GO:0005654];nucleus [GO:0005634];proteasome complex [GO:0000502];proteasome core complex [GO:0005839];proteasome core complex, beta-subunit complex [GO:0019774]	endopeptidase activity [GO:0004175];threonine-type endopeptidase activity [GO:0004298]	SUBCELLULAR LOCATION: Cytoplasm {ECO:0000250|UniProtKB:P49721}. Nucleus {ECO:0000250|UniProtKB:P49721}.	Activation of NF-kappaB in B cells	861.427	2	0.00012565	84.064	0	2	12349000	4010100	16660000	6262900	5519800	1995400	By MS/MS	By MS/MS	By MS/MS	1.65416	4006	4085	15044;15045;15046	28638;28639	28639		5042
P62715;P63330	P63330	Ppp2cb;Ppp2ca	Serine/threonine-protein phosphatase 2A catalytic subunit beta isoform;Serine/threonine-protein phosphatase 2A catalytic subunit alpha isoform	NVVTIFSAPNYC*YR	255	268	266			1	0.147959	0.363533	0.108259	0.206584		0.121167	0.197737		apoptotic mitochondrial changes [GO:0008637];cellular response to glucose stimulus [GO:0071333];meiotic cell cycle [GO:0051321];mesoderm development [GO:0007498];negative regulation of calcium ion transmembrane transporter activity [GO:1901020];negative regulation of epithelial to mesenchymal transition [GO:0010719];negative regulation of protein import into nucleus [GO:0042308];negative regulati…	chromosome, centromeric region [GO:0000775];cytoplasm [GO:0005737];cytosol [GO:0005829];membrane raft [GO:0045121];neuron projection [GO:0043005];nucleus [GO:0005634];plasma membrane [GO:0005886];postsynaptic density [GO:0014069];protein phosphatase type 2A complex [GO:0000159];spindle pole [GO:0000922];synapse [GO:0045202];terminal bouton [GO:0043195]	beta-2 adrenergic receptor binding [GO:0031698];enzyme binding [GO:0019899];GABA receptor binding [GO:0050811];identical protein binding [GO:0042802];ion channel binding [GO:0044325];metal ion binding [GO:0046872];phosphoprotein phosphatase activity [GO:0004721];protein antigen binding [GO:1990405];protein C-terminus binding [GO:0008022];protein domain specific binding [GO:0019904];protein hetero…	SUBCELLULAR LOCATION: Cytoplasm {ECO:0000269|PubMed:18084284}. Nucleus {ECO:0000250}. Chromosome, centromere {ECO:0000269|PubMed:18084284}. Cytoplasm, cytoskeleton, spindle pole {ECO:0000250}. Note=In prometaphase cells, but not in anaphase cells, localizes at centromeres. During mitosis, also found at spindle poles (By similarity). Centromeric localization requires the presence of SGO2. {ECO:000…	Inhibition of replication initiation of damaged DNA by RB1/E2F1	1645.79	2;3	0	221.52	0	20	33253000	18122000	178530000	11924000	179070000	76283000	By MS/MS	By MS/MS	By MS/MS	0.916616	28288	28973	107237;107238;107239;107240;107241;107242;107243;107244;107245	205080;205081;205082;205083;205084;205085;205086;205087;205088;205089;205090;205091;205092;205093;205094;205095;205096;205097;205098;205099	205096		1228;1294
Q99LC5	Q99LC5	Etfa	Electron transfer flavoprotein subunit alpha, mitochondrial	LGGEVSC*LVAGTK	47	59	53			1	0.190951	0.10989	0.312024	0.204288		0.0736381	0.145762		fatty acid beta-oxidation using acyl-CoA dehydrogenase [GO:0033539]	mitochondrial electron transfer flavoprotein complex [GO:0017133];mitochondrion [GO:0005739]	electron transfer activity [GO:0009055];flavin adenine dinucleotide binding [GO:0050660];oxidoreductase activity [GO:0016491]	SUBCELLULAR LOCATION: Mitochondrion matrix {ECO:0000250|UniProtKB:P13804}.	Respiratory electron transport	1232.64	2	1.2989e-14	101.93	0	11	33917000	13081000	78425000	35178000	42491000	19612000	By MS/MS	By MS/MS	By MS/MS	1.1329	21263	21676	80603;80604;80605	154796;154797;154798;154799;154800;154801;154802;154803;154804;154805;154806	154805		3883
Q7TPV4	Q7TPV4	Mybbp1a	Myb-binding protein 1A	YC*HEVGPC*AEALHAQVER	889	906	890	896		2	0.0064715	0.529692	0.075082	0.203749		0.340401	0.430392		cellular response to glucose starvation [GO:0042149];circadian regulation of gene expression [GO:0032922];intrinsic apoptotic signaling pathway by p53 class mediator [GO:0072332];negative regulation of transcription, DNA-templated [GO:0045892];positive regulation of anoikis [GO:2000210];positive regulation of cell cycle arrest [GO:0071158];respiratory electron transport chain [GO:0022904];ribosom…	cytoplasm [GO:0005737];intracellular membrane-bounded organelle [GO:0043231];NLS-dependent protein nuclear import complex [GO:0042564];nucleolus [GO:0005730];nucleus [GO:0005634]	E-box binding [GO:0070888];sequence-specific DNA binding [GO:0043565];transcription corepressor activity [GO:0003714];transcription factor binding [GO:0008134];zinc ion binding [GO:0008270]	SUBCELLULAR LOCATION: Nucleus {ECO:0000269|PubMed:12941609}. Nucleus, nucleolus {ECO:0000269|PubMed:12941609, ECO:0000269|PubMed:19129230}. Cytoplasm {ECO:0000269|PubMed:12941609}. Note=Predominantly nucleolar. Also shuttles between the nucleus and cytoplasm. Nuclear import may be mediated by KPNA2, while export appears to depend partially on XPO1/CRM1. {ECO:0000269|PubMed:12941609}.	B-WICH complex positively regulates rRNA expression	2010.9	3;4	6.9594e-44	93.152	0	16	18805000	10393000	57851000	3158400	82915000	35731000	By MS/MS	By MS/MS	By MS/MS	0.46801	41479	42412	156556;156557;156558;156559	299785;299786;299787;299788;299789;299790;299791;299792;299793;299794;299795;299796;299797;299798;299799;299800	299796		2417
P62242	P62242	Rps8	40S ribosomal protein S8	LLAC*IASR	171	178	174			1	0.337853	0.354701	-0.0839292	0.202875		0.292968	0.382632	+	maturation of SSU-rRNA from tricistronic rRNA transcript (SSU-rRNA, 5.8S rRNA, LSU-rRNA) [GO:0000462];translation [GO:0006412]	cytosol [GO:0005829];cytosolic small ribosomal subunit [GO:0022627];endoplasmic reticulum [GO:0005783];membrane [GO:0016020];ribonucleoprotein complex [GO:1990904]	structural constituent of ribosome [GO:0003735]	Lipid-anchor {ECO:0000250|UniProtKB:P62241}. Note=Localized in cytoplasmic mRNP granules containing untranslated mRNAs. {ECO:0000250}.;SUBCELLULAR LOCATION: Cytoplasm {ECO:0000250}. Membrane {ECO:0000250|UniProtKB:P62241}	L13a-mediated translational silencing of Ceruloplasmin expression	845.479	2	4.2372e-123	162.31	0	29	41279000	18439000	77739000	39490000	24511000	11180000	By MS/MS	By MS/MS	By MS/MS	0.53318	21983	22404	83511;83512;83513;83514;83515;83516	160369;160370;160371;160372;160373;160374;160375;160376;160377;160378;160379;160380;160381;160382;160383;160384;160385;160386;160387;160388;160389;160390;160391;160392;160393;160394;160395;160396;160397	160388		1200
Q61656	Q61656	Ddx5	Probable ATP-dependent RNA helicase DDX5	ELAQQVQQVAAEYC*R	178	192	191			1	0.551601	-0.533417	0.590347	0.202843		0.637105	0.703174		alternative mRNA splicing, via spliceosome [GO:0000380];androgen receptor signaling pathway [GO:0030521];BMP signaling pathway [GO:0030509];circadian rhythm [GO:0007623];epithelial to mesenchymal transition [GO:0001837];intracellular estrogen receptor signaling pathway [GO:0030520];intrinsic apoptotic signaling pathway by p53 class mediator [GO:0072332];mRNA transcription [GO:0009299];myoblast di…	catalytic step 2 spliceosome [GO:0071013];cytoplasm [GO:0005737];nucleolus [GO:0005730];nucleoplasm [GO:0005654];nucleus [GO:0005634];ribonucleoprotein complex [GO:1990904]	androgen receptor binding [GO:0050681];ATP binding [GO:0005524];calcium-dependent protein binding [GO:0048306];calmodulin binding [GO:0005516];enzyme binding [GO:0019899];MH2 domain binding [GO:0035500];mRNA 3'-UTR binding [GO:0003730];pre-mRNA binding [GO:0036002];primary miRNA binding [GO:0070878];promoter-specific chromatin binding [GO:1990841];ribonucleoprotein complex binding [GO:0043021];RN…	SUBCELLULAR LOCATION: Nucleus {ECO:0000250|UniProtKB:P17844}. Nucleus, nucleolus {ECO:0000250|UniProtKB:P17844}. Cytoplasm {ECO:0000250|UniProtKB:P17844}. Note=During the G0 phase, predominantly located in the nucleus. Cytoplasmic levels increase during the G1/S phase. During the M phase, located at the vicinity of the condensed chromosomes. At G1, localizes in the cytoplasm. {ECO:0000250|UniProt…	SUMOylation of transcription cofactors	1734.84	2;3	2.9032e-148	178.71	0	49	238390000	159580000	207790000	151020000	197420000	194210000	By MS/MS	By MS/MS	By MS/MS	0.195789	8668	8828	31740;31741;31742;31743;31744;31745;31746;31747;31748;31749;31750;31751;31752;31753;31754	60215;60216;60217;60218;60219;60220;60221;60222;60223;60224;60225;60226;60227;60228;60229;60230;60231;60232;60233;60234;60235;60236;60237;60238;60239;60240;60241;60242;60243;60244;60245;60246;60247;60248;60249;60250;60251;60252;60253;60254;60255;60256;60257;60258;60259;60260;60261;60262;60263	60255		2009
P80313	P80313	Cct7	T-complex protein 1 subunit eta	QLC*DNAGFDATNILNK	448	463	450			1	0.381063	0.124496	0.102432	0.202664		0.151633	0.23202		binding of sperm to zona pellucida [GO:0007339];positive regulation of establishment of protein localization to telomere [GO:1904851];positive regulation of telomere maintenance via telomerase [GO:0032212];protein folding [GO:0006457];protein stabilization [GO:0050821];toxin transport [GO:1901998]	cell body [GO:0044297];chaperonin-containing T-complex [GO:0005832];microtubule [GO:0005874];mitochondrion [GO:0005739]	ATP binding [GO:0005524];ATPase activity [GO:0016887];identical protein binding [GO:0042802];protein folding chaperone [GO:0044183];unfolded protein binding [GO:0051082]	SUBCELLULAR LOCATION: Cytoplasm {ECO:0000305|PubMed:7953530}.	Association of TriC/CCT with target proteins during biosynthesis	1735.82	2;3	3.7112e-16	77.593	0	8	9141900	6104400	86859000	41844000	110320000	43004000	By MS/MS	By MS/MS	By MS/MS	0.819206	30211	30924	113884;113885;113886;113887;113888;113889	217438;217439;217440;217441;217442;217443;217444;217445	217440		1367
Q8BKC5	Q8BKC5	Ipo5	Importin-5	VAAAESMPLLLEC*AR	721	735	733			1	0.101491	-0.287379	0.785879	0.199997		0.589036	0.661162		cellular response to amino acid stimulus [GO:0071230];NLS-bearing protein import into nucleus [GO:0006607];positive regulation of protein import into nucleus [GO:0042307];protein import into nucleus [GO:0006606];ribosomal protein import into nucleus [GO:0006610]	cytoplasm [GO:0005737];nucleus [GO:0005634]	nuclear import signal receptor activity [GO:0061608];nuclear localization sequence binding [GO:0008139];small GTPase binding [GO:0031267]	SUBCELLULAR LOCATION: Cytoplasm {ECO:0000269|PubMed:17143267}. Nucleus {ECO:0000269|PubMed:17143267}.		1572.8	2;3	2.4062e-57	178.67	0	18	38451000	14409000	51856000	20011000	74808000	5769100	By MS/MS	By MS/MS	By MS/MS	0.229858	37240	38087	139682;139683;139684;139685;139686;139687;139688	267008;267009;267010;267011;267012;267013;267014;267015;267016;267017;267018;267019;267020;267021;267022;267023;267024;267025	267023		2714
Q9R1C7;Q80W14	Q9R1C7	Prpf40a;Prpf40b	Pre-mRNA-processing factor 40 homolog A;Pre-mRNA-processing factor 40 homolog B	EDALIC*FEEHIR	571	582	576			1	0.177418	0.246567	0.170889	0.198291		0.0145829	0.0630168		cell migration [GO:0016477];cytoskeleton organization [GO:0007010];mRNA cis splicing, via spliceosome [GO:0045292];mRNA splicing, via spliceosome [GO:0000398];regulation of cell shape [GO:0008360];regulation of cytokinesis [GO:0032465]	nuclear matrix [GO:0016363];nuclear speck [GO:0016607];nucleus [GO:0005634];U1 snRNP [GO:0005685];U2-type prespliceosome [GO:0071004]	proline-rich region binding [GO:0070064];RNA binding [GO:0003723]	SUBCELLULAR LOCATION: Nucleus speckle {ECO:0000250}.;SUBCELLULAR LOCATION: Nucleus speckle. Nucleus matrix. Note=Colocalizes with AKAP8L in the nuclear matrix.	mRNA Splicing - Major Pathway	1473.69	2;3	1.3846e-09	99.653	0	18	5678500	2998300	15288000	6063600	30634000	8948200	By MS/MS	By MS/MS	By MS/MS	1.83616	7404	7549	27417;27418;27419;27420;27421;27422	52184;52185;52186;52187;52188;52189;52190;52191;52192;52193;52194;52195;52196;52197;52198;52199;52200;52201	52200		5036
Q3UEB3	Q3UEB3	Puf60	Poly(U)-binding-splicing factor PUF60	DIDDDLEGEVTEEC*GK	479	494	492			1	0.273851	-0.070487	0.378046	0.193804		0.288975	0.379614		alternative mRNA splicing, via spliceosome [GO:0000380];apoptotic process [GO:0006915];mRNA splice site selection [GO:0006376];regulation of alternative mRNA splicing, via spliceosome [GO:0000381]	cell junction [GO:0030054];nucleoplasm [GO:0005654]	DNA binding [GO:0003677];identical protein binding [GO:0042802];RNA binding [GO:0003723]	SUBCELLULAR LOCATION: Nucleus. Note=Colocalizes partially with TROVE2. {ECO:0000250}.	mRNA Splicing - Major Pathway	1765.72	2;3	4.3928e-118	146.16	0	9	15669000	8416400	66651000	43874000	9360700	7810100	By MS/MS	By MS/MS	By MS/MS	0.53914	5133	5230	19010;19011;19012;19013;19014	36073;36074;36075;36076;36077;36078;36079;36080;36081	36075		1673
P62880	P62880	Gnb2	Guanine nucleotide-binding protein G(I)/G(S)/G(T) subunit beta-2	AC*GDSTLTQITAGLDPVGR	24	42	25			1	0.0915736	0.208347	0.278701	0.192874		0.0715639	0.142757		G protein-coupled receptor signaling pathway [GO:0007186]	cell body [GO:0044297];cytoplasm [GO:0005737];heterotrimeric G-protein complex [GO:0005834];myelin sheath [GO:0043209];perinuclear region of cytoplasm [GO:0048471];protein-containing complex [GO:0032991]	calcium channel regulator activity [GO:0005246];G-protein gamma-subunit binding [GO:0031682];GTPase activity [GO:0003924];GTPase binding [GO:0051020];protein-containing complex binding [GO:0044877]	SUBCELLULAR LOCATION: Cytoplasm, perinuclear region {ECO:0000250}.	Activation of G protein gated Potassium channels	1873.92	2;3	0	195.88	0	20	128900000	69923000	117430000	64171000	173420000	47705000	By MS/MS	By MS/MS	By MS/MS	1.14531	476	484	1693;1694;1695;1696;1697;1698;1699	3217;3218;3219;3220;3221;3222;3223;3224;3225;3226;3227;3228;3229;3230;3231;3232;3233;3234;3235;3236	3224		1251
Q922D4	Q922D4	Ppp6r3	Serine/threonine-protein phosphatase 6 regulatory subunit 3	ELMDEEDVLQEC*K	26	38	37			1	0.182122	0.174335	0.207066	0.187841	+	0.00275049	0.0429611		regulation of phosphoprotein phosphatase activity [GO:0043666]	cytosol [GO:0005829];nucleoplasm [GO:0005654];nucleus [GO:0005634];plasma membrane [GO:0005886]	protein phosphatase binding [GO:0019903];protein phosphatase regulator activity [GO:0019888]	SUBCELLULAR LOCATION: Cytoplasm. Nucleus {ECO:0000250}.	Telomere Extension By Telomerase	1579.67	2	1.4181e-70	132.78	0	4	10302000	3960400	11748000	6008300	20661000	6678400	By MS/MS	By MS/MS	By MS/MS	2.56059	8994	9157	32962;32963;32964	62508;62509;62510;62511	62511		3734
P11499	P11499	Hsp90ab1	Heat shock protein HSP 90-beta	GFEVVYMTEPIDEYC*VQQLK	507	526	521			1	0.316977	0.123732	0.109105	0.183271		0.111658	0.1865		axon extension [GO:0048675];cellular response to heat [GO:0034605];cellular response to interleukin-4 [GO:0071353];cellular response to organic cyclic compound [GO:0071407];central nervous system neuron axonogenesis [GO:0021955];chaperone-mediated protein complex assembly [GO:0051131];establishment of cell polarity [GO:0030010];negative regulation of apoptotic process [GO:0043066];negative regula…	apical plasma membrane [GO:0016324];aryl hydrocarbon receptor complex [GO:0034751];axonal growth cone [GO:0044295];basolateral plasma membrane [GO:0016323];brush border membrane [GO:0031526];cell surface [GO:0009986];COP9 signalosome [GO:0008180];cytoplasm [GO:0005737];cytosol [GO:0005829];dendritic growth cone [GO:0044294];dynein axonemal particle [GO:0120293];extracellular region [GO:0005576];H…	ATP binding [GO:0005524];ATPase activity [GO:0016887];ATP-dependent protein binding [GO:0043008];CTP binding [GO:0002135];dATP binding [GO:0032564];disordered domain specific binding [GO:0097718];DNA polymerase binding [GO:0070182];double-stranded RNA binding [GO:0003725];GTP binding [GO:0005525];heat shock protein binding [GO:0031072];histone deacetylase binding [GO:0042826];histone methyltransf…	SUBCELLULAR LOCATION: Cytoplasm {ECO:0000269|PubMed:27496612, ECO:0000269|PubMed:27686098}. Melanosome {ECO:0000250|UniProtKB:P08238}. Nucleus {ECO:0000250|UniProtKB:P08238}. Secreted {ECO:0000250|UniProtKB:P08238}. Cell membrane {ECO:0000250|UniProtKB:P08238}. Dynein axonemal particle {ECO:0000250|UniProtKB:Q6AZV1}. Note=Translocates with BIRC2 from the nucleus to the cytoplasm during differenti…	Regulation of actin dynamics for phagocytic cup formation	2390.12	2;3	4.082e-196	157.52	0	65	375610000	103190000	632370000	101240000	1095400000	180370000	By MS/MS	By MS/MS	By MS/MS	0.95211	13479	13729;13730	49223;49224;49225;49226;49227;49228;49229;49230;49231;49232;49233;49234;49235;49236;49237;49238;49239;49240;49241;49242;49243;49244;49245;49246;49247;49248;49249;49250;49251	93861;93862;93863;93864;93865;93866;93867;93868;93869;93870;93871;93872;93873;93874;93875;93876;93877;93878;93879;93880;93881;93882;93883;93884;93885;93886;93887;93888;93889;93890;93891;93892;93893;93894;93895;93896;93897;93898;93899;93900;93901;93902;93903;93904;93905;93906;93907;93908;93909;93910;93911;93912;93913;93914;93915;93916;93917;93918;93919;93920;93921;93922;93923;93924;93925	93900	142	608
Q8QZZ7	Q8QZZ7	Tprkb	EKC/KEOPS complex subunit Tprkb	IGTLLDAIIC*R	158	168	167			1	-0.00711317	0.369437	0.18561	0.182644		0.234953	0.32077		telomere maintenance via recombination [GO:0000722];tRNA threonylcarbamoyladenosine modification [GO:0002949]	cytoplasm [GO:0005737];cytosol [GO:0005829];EKC/KEOPS complex [GO:0000408];nucleus [GO:0005634]	protein kinase binding [GO:0019901]	SUBCELLULAR LOCATION: Cytoplasm, cytosol {ECO:0000250|UniProtKB:Q9Y3C4}. Nucleus {ECO:0000250|UniProtKB:Q9Y3C4}.		1186.67	2	3.3549e-48	131.44	0	13	9234000	3526000	27016000	6637700	24278000	13257000	By MS/MS	By MS/MS	By MS/MS	0.629018	17173	17502	63851;63852;63853;63854;63855	122330;122331;122332;122333;122334;122335;122336;122337;122338;122339;122340;122341;122342	122333		3285
Q9CWJ9	Q9CWJ9	Atic	Bifunctional purine biosynthesis protein PURH;Phosphoribosylaminoimidazolecarboxamide formyltransferase;IMP cyclohydrolase	VC*MVYDLYPTLTPLAVAYAR	286	305	287			1	0.94316	0.0293076	-0.424545	0.182641		0.694272	0.756541		animal organ regeneration [GO:0031100];brainstem development [GO:0003360];cellular response to interleukin-7 [GO:0098761];cerebellum development [GO:0021549];cerebral cortex development [GO:0021987];'de novo' IMP biosynthetic process [GO:0006189];dihydrofolate metabolic process [GO:0046452];nucleoside metabolic process [GO:0009116];response to inorganic substance [GO:0010035];ribonucleotide metab…	cytosol [GO:0005829];mitochondrion [GO:0005739];plasma membrane [GO:0005886]	IMP cyclohydrolase activity [GO:0003937];phosphoribosylaminoimidazolecarboxamide formyltransferase activity [GO:0004643];protein homodimerization activity [GO:0042803]		Purine ribonucleoside monophosphate biosynthesis	2258.15	2;3	6.1818e-86	120.14	0	28	169130000	5277100	159160000	105240000	298080000	5797400	By MS/MS	By MS/MS	By MS/MS	0.15847	37555	38410;38411	141083;141084;141085;141086;141087;141088;141089;141090;141091;141092;141093;141094;141095	269762;269763;269764;269765;269766;269767;269768;269769;269770;269771;269772;269773;269774;269775;269776;269777;269778;269779;269780;269781;269782;269783;269784;269785;269786;269787;269788;269789	269775	835	4172
Q08943	Q08943	Ssrp1	FACT complex subunit SSRP1	ITVPGNFQGHSGAQC*ITC*SYK	326	346	340	343		2	0.169065	0.11261	0.261138	0.180938		0.0527434	0.122696		DNA repair [GO:0006281];DNA replication [GO:0006260];regulation of chromatin organization [GO:1902275]	FACT complex [GO:0035101];nucleolus [GO:0005730]	chromatin binding [GO:0003682];DNA binding [GO:0003677];histone binding [GO:0042393];nucleosome binding [GO:0031491]	SUBCELLULAR LOCATION: Nucleus {ECO:0000250|UniProtKB:Q05344}. Chromosome {ECO:0000250|UniProtKB:Q05344}. Nucleus, nucleolus {ECO:0000250|UniProtKB:Q05344}. Note=Colocalizes with RNA polymerase II on chromatin. Recruited to actively transcribed loci. {ECO:0000250|UniProtKB:Q05344}.	Formation of RNA Pol II elongation complex	2210.02	3	1.9222e-06	36.805	0	9	7156600	3496500	65935000	40236000	49929000	9609300	By MS/MS	By MS/MS	By MS/MS	1.27783	18817	19188	71009;71010;71011;71012;71013;71014;71015	136448;136449;136450;136451;136452;136453;136454;136455;136456	136456		1524
Q9Z0N1;Q9Z0N2	Q9Z0N1	Eif2s3x;Eif2s3y	Eukaryotic translation initiation factor 2 subunit 3, X-linked;Eukaryotic translation initiation factor 2 subunit 3, Y-linked	SFDVNKPGC*EVDDLK	261	275	269			1	0.173621	0.0655	0.29924	0.179454		0.117248	0.192908		formation of translation preinitiation complex [GO:0001731];positive regulation of translational fidelity [GO:0045903];translational initiation [GO:0006413]	cytoplasm [GO:0005737];cytosol [GO:0005829];eukaryotic translation initiation factor 2 complex [GO:0005850]	GTP binding [GO:0005525];GTPase activity [GO:0003924];translation factor activity, RNA binding [GO:0008135];translation initiation factor activity [GO:0003743];tRNA binding [GO:0000049]		L13a-mediated translational silencing of Ceruloplasmin expression	1664.77	3	4.3205e-06	62.377	1	6	210160000	114240000	256780000	183060000	114270000	75829000	By MS/MS	By MS/MS	By MS/MS	0.930895	32428	33177	121293;121294;121295	230660;230661;230662;230663;230664;230665	230665		5142
Q80XN0	Q80XN0	Bdh1	D-beta-hydroxybutyrate dehydrogenase, mitochondrial	FGIEAFSDC*LR	213	223	221			1	0.0792632	0.242772	0.211448	0.177828		0.0710342	0.142211		metabolic process [GO:0008152]	matrix side of mitochondrial inner membrane [GO:0099617];mitochondrial inner membrane [GO:0005743];mitochondrial matrix [GO:0005759];mitochondrion [GO:0005739]	3-hydroxybutyrate dehydrogenase activity [GO:0003858];phospholipid binding [GO:0005543]	SUBCELLULAR LOCATION: Mitochondrion inner membrane {ECO:0000250|UniProtKB:Q02337}. Mitochondrion matrix {ECO:0000250|UniProtKB:Q02337}.	Utilization of Ketone Bodies	1256.59	2	9.8023e-269	191.85	0	26	74389000	6095400	87128000	48852000	71888000	28199000	By MS/MS	By MS/MS	By MS/MS	1.14853	11304	11503	40770;40771;40772;40773;40774;40775;40776;40777	77320;77321;77322;77323;77324;77325;77326;77327;77328;77329;77330;77331;77332;77333;77334;77335;77336;77337;77338;77339;77340;77341;77342;77343;77344;77345	77334		2526
P10126	P10126	Eef1a1	Elongation factor 1-alpha 1	DGSASGTTLLEALDC*ILPPTRPTDK	220	244	234			1	-0.0233227	0.672137	-0.123385	0.175143		0.556344	0.632502		cellular response to epidermal growth factor stimulus [GO:0071364];negative regulation of reactive oxygen species biosynthetic process [GO:1903427];positive regulation of cell death [GO:0010942];positive regulation of neuron projection development [GO:0010976];regulation of D-erythro-sphingosine kinase activity [GO:1900022];translation [GO:0006412];translational elongation [GO:0006414]	cortical actin cytoskeleton [GO:0030864];cytoplasm [GO:0005737];cytosol [GO:0005829];myelin sheath [GO:0043209];nucleolus [GO:0005730];nucleus [GO:0005634];plasma membrane [GO:0005886];ruffle membrane [GO:0032587]	calmodulin binding [GO:0005516];GTP binding [GO:0005525];GTPase activity [GO:0003924];identical protein binding [GO:0042802];kinase binding [GO:0019900];mRNA binding [GO:0003729];protein kinase binding [GO:0019901];translation elongation factor activity [GO:0003746];tRNA binding [GO:0000049]	SUBCELLULAR LOCATION: Cytoplasm {ECO:0000269|PubMed:19856081}. Nucleus {ECO:0000250|UniProtKB:P68104}. Nucleus, nucleolus {ECO:0000250|UniProtKB:P68104}. Cell membrane {ECO:0000250|UniProtKB:P68104}. Note=Colocalizes with DLC1 at actin-rich regions in the cell periphery. Translocates together with ZPR1 from the cytoplasm to the nucleus and nucleolus after treatment with mitogens. Localization at …	Eukaryotic Translation Elongation	2570.29	2;3;4	2.7262e-139	162.81	1	68	2455400000	328260000	3476500000	55435000	4071800000	541740000	By MS/MS	By MS/MS	By MS/MS	0.254656	5016	5112	18551;18552;18553;18554;18555;18556;18557;18558;18559;18560;18561;18562;18563;18564;18565;18566;18567;18568;18569;18570;18571;18572;18573;18574;18575;18576;18577	35170;35171;35172;35173;35174;35175;35176;35177;35178;35179;35180;35181;35182;35183;35184;35185;35186;35187;35188;35189;35190;35191;35192;35193;35194;35195;35196;35197;35198;35199;35200;35201;35202;35203;35204;35205;35206;35207;35208;35209;35210;35211;35212;35213;35214;35215;35216;35217;35218;35219;35220;35221;35222;35223;35224;35225;35226;35227;35228;35229;35230;35231;35232;35233;35234;35235;352…	35194		586
Q8BHB4	Q8BHB4	Wdr3	WD repeat-containing protein 3	LLAVSLLDC*TVK	562	573	570			1	0.405244	0.192154	-0.0756088	0.17393		0.337641	0.428309		maturation of SSU-rRNA [GO:0030490]	nuclear membrane [GO:0031965];nucleolus [GO:0005730];nucleoplasm [GO:0005654];Pwp2p-containing subcomplex of 90S preribosome [GO:0034388];small-subunit processome [GO:0032040]	snoRNA binding [GO:0030515]	SUBCELLULAR LOCATION: Nucleus, nucleolus {ECO:0000250}.	Major pathway of rRNA processing in the nucleolus and cytosol	1273.73	2	2.15e-07	95.573	0	9	16573000	11383000	24473000	14505000	31251000	5641700	By MS/MS	By MS/MS	By MS/MS	0.471545	22054	22475	83744;83745;83746;83747;83748	160790;160791;160792;160793;160794;160795;160796;160797;160798	160798		2651
Q8CFE2	Q8CFE2		UPF0609 protein C4orf27 homolog	FC*EELDPEKPADALATSLGLR	59	79	60			1	0.102544	-0.0167961	0.433076	0.172941		0.327425	0.419893		cellular response to DNA damage stimulus [GO:0006974];double-strand break repair [GO:0006302];peptidyl-serine ADP-ribosylation [GO:0018312];regulation of histone modification [GO:0031056];regulation of protein ADP-ribosylation [GO:0010835]	chromatin [GO:0000785];nucleus [GO:0005634];site of DNA damage [GO:0090734]	chromatin binding [GO:0003682];histone binding [GO:0042393];poly-ADP-D-ribose binding [GO:0072572];zinc ion binding [GO:0008270]	chromatin localization is dependent on PARP1 and PARP2. {ECO:0000250|UniProtKB:Q9NWY4}.;SUBCELLULAR LOCATION: Chromosome {ECO:0000250|UniProtKB:Q9NWY4}. Nucleus {ECO:0000250|UniProtKB:Q9NWY4}. Note=Localizes to DNA damage sites		2274.12	3	1.5323e-24	64.2	1	9	9128700	5450200	7482500	4950700	21574000	9246900	By MS/MS	By MS/MS	By MS/MS	0.484888	10799	10987	38795;38796;38797	73408;73409;73410;73411;73412;73413;73414;73415;73416	73409		3061
Q99KK2	Q99KK2	Cmas	N-acylneuraminate cytidylyltransferase	EVAYLGNEVSDEEC*LK	365	380	378			1	0.169878	0.0788687	0.264419	0.171055		0.0856548	0.159694		CMP-N-acetylneuraminate biosynthetic process [GO:0006055];N-acetylneuraminate metabolic process [GO:0006054]	nucleus [GO:0005634]	N-acylneuraminate cytidylyltransferase activity [GO:0008781]	SUBCELLULAR LOCATION: Nucleus {ECO:0000269|PubMed:11893746, ECO:0000269|PubMed:9689047}.	Sialic acid metabolism	1796.81	2	3.9196e-28	121.08	0	6	31221000	13020000	17978000	9072200	25031000	8365800	By MS/MS	By MS/MS	By MS/MS	1.06725	10193	10372	36650;36651;36652;36653;36654	69321;69322;69323;69324;69325;69326	69324		3851
P54071	P54071	Idh2	Isocitrate dehydrogenase [NADP], mitochondrial	DLAGC*IHGLSNVK	414	426	418			1	0.395184	-0.136316	0.240477	0.166448		0.402204	0.487712		2-oxoglutarate metabolic process [GO:0006103];glyoxylate cycle [GO:0006097];isocitrate metabolic process [GO:0006102];NADP biosynthetic process [GO:0006741];NADP metabolic process [GO:0006739];negative regulation of glial cell migration [GO:1903976];negative regulation of glial cell proliferation [GO:0060253];negative regulation of matrix metallopeptidase secretion [GO:1904465];tricarboxylic acid…	cytosol [GO:0005829];mitochondrial inner membrane [GO:0005743];mitochondrion [GO:0005739];peroxisome [GO:0005777]	isocitrate dehydrogenase (NADP+) activity [GO:0004450];isocitrate dehydrogenase activity [GO:0004448];magnesium ion binding [GO:0000287];NAD binding [GO:0051287]	SUBCELLULAR LOCATION: Mitochondrion.	Transcriptional activation of mitochondrial biogenesis	1325.68	2;3	0.0010314	50.563	0	10	11490000	5178200	19444000	7666400	34533000	8594800	By MS/MS	By MS/MS	By MS/MS	0.395553	5386	5489	20008;20009;20010;20011;20012;20013;20014	37878;37879;37880;37881;37882;37883;37884;37885;37886;37887	37884		1052
P67871	P67871	Csnk2b	Casein kinase II subunit beta	YQQGDFGYC*PR	101	111	109			1	0.32459	0.127594	0.0448029	0.165662		0.183993	0.266306		adiponectin-activated signaling pathway [GO:0033211];endothelial tube morphogenesis [GO:0061154];negative regulation of blood vessel endothelial cell migration [GO:0043537];peptidyl-threonine phosphorylation [GO:0018107];positive regulation of activin receptor signaling pathway [GO:0032927];positive regulation of pathway-restricted SMAD protein phosphorylation [GO:0010862];postsynaptic modulation…	cell projection [GO:0042995];chromatin [GO:0000785];cilium [GO:0005929];cytoplasm [GO:0005737];glutamatergic synapse [GO:0098978];nuclear matrix [GO:0016363];nucleus [GO:0005634];plasma membrane [GO:0005886];postsynapse [GO:0098794];protein kinase CK2 complex [GO:0005956];Schaffer collateral - CA1 synapse [GO:0098685]	chromatin binding [GO:0003682];identical protein binding [GO:0042802];metal ion binding [GO:0046872];protein domain specific binding [GO:0019904];protein kinase regulator activity [GO:0019887];protein serine/threonine kinase activity [GO:0004674];ribonucleoprotein complex binding [GO:0043021];signaling receptor binding [GO:0005102];transcription factor binding [GO:0008134]		Synthesis of PC	1332.56	2	4.1903e-36	122.52	0	11	20739000	8469100	19204000	7522000	29769000	9793500	By MS/MS	By MS/MS	By MS/MS	0.735199	42426	43383	160112;160113;160114;160115;160116	306645;306646;306647;306648;306649;306650;306651;306652;306653;306654;306655	306655		1296
Q9ERK4	Q9ERK4	Cse1l	Exportin-2	NLFEDQNTLTSIC*EK	332	346	344			1	0.464176	0.195466	-0.165196	0.164815		0.461435	0.544946		protein export from nucleus [GO:0006611];protein import into nucleus [GO:0006606]	cytosol [GO:0005829];nuclear envelope [GO:0005635];nucleoplasm [GO:0005654]	nuclear export signal receptor activity [GO:0005049];small GTPase binding [GO:0031267]	SUBCELLULAR LOCATION: Cytoplasm {ECO:0000250|UniProtKB:P55060}. Nucleus {ECO:0000250|UniProtKB:P55060}. Note=Shuttles between the nucleus and the cytoplasm. {ECO:0000250|UniProtKB:P55060}.		1753.82	2	2.9489e-28	107.18	0	11	92530000	43376000	48216000	28715000	89173000	33596000	By MS/MS	By MS/MS	By MS/MS	0.33589	27322	27976	103506;103507;103508	198080;198081;198082;198083;198084;198085;198086;198087;198088;198089;198090	198086		4741
Q9CWU9	Q9CWU9	Nup37	Nucleoporin Nup37	EGQELASVSDDHTC*R	136	150	149			1	0.118828	0.0834534	0.286581	0.162954		0.121467	0.197737		cell cycle [GO:0007049];cell division [GO:0051301];chromosome segregation [GO:0007059];mRNA transport [GO:0051028];protein transport [GO:0015031]	condensed chromosome kinetochore [GO:0000777];nuclear pore outer ring [GO:0031080];nucleoplasm [GO:0005654]		SUBCELLULAR LOCATION: Chromosome, centromere, kinetochore {ECO:0000250}. Nucleus, nuclear pore complex {ECO:0000250}.	Amplification of signal from unattached kinetochores via a MAD2 inhibitory signal	1645.7	2;3	1.1977e-10	71.344	0	7	20527000	8836600	51115000	24719000	12182000	5073200	By MS/MS	By MS/MS	By MS/MS	0.915542	8245	8400	30146;30147;30148;30149	57107;57108;57109;57110;57111;57112;57113	57113		4186
P56399	P56399	Usp5	Ubiquitin carboxyl-terminal hydrolase 5	ENLWLNLTDGSILC*GR	206	221	219			1	0.298934	0.130637	0.0549959	0.161522		0.154369	0.233524		positive regulation of proteasomal ubiquitin-dependent protein catabolic process [GO:0032436];protein deubiquitination [GO:0016579];protein K48-linked deubiquitination [GO:0071108];ubiquitin-dependent protein catabolic process [GO:0006511]	cytosol [GO:0005829];nucleus [GO:0005634]	cysteine-type endopeptidase activity [GO:0004197];thiol-dependent deubiquitinase [GO:0004843];ubiquitin binding [GO:0043130];zinc ion binding [GO:0008270]		Ub-specific processing proteases	1802.9	2;3	0	210.91	0	18	10587000	5409100	52464000	14825000	95126000	36402000	By MS/MS	By MS/MS	By MS/MS	0.811441	9382	9556	34126;34127;34128;34129;34130;34131;34132;34133;34134	64631;64632;64633;64634;64635;64636;64637;64638;64639;64640;64641;64642;64643;64644;64645;64646;64647;64648	64635		1084
Q91VD9	Q91VD9	Ndufs1	NADH-ubiquinone oxidoreductase 75 kDa subunit, mitochondrial	AVTEGAQAVEEPSIC*	713	727	727			1	0.217163	0.185227	0.0785724	0.160321		0.0620208	0.132454		apoptotic mitochondrial changes [GO:0008637];ATP metabolic process [GO:0046034];cellular respiration [GO:0045333];mitochondrial electron transport, NADH to ubiquinone [GO:0006120];mitochondrial respiratory chain complex I assembly [GO:0032981];reactive oxygen species metabolic process [GO:0072593];regulation of mitochondrial membrane potential [GO:0051881]	mitochondrial inner membrane [GO:0005743];mitochondrial intermembrane space [GO:0005758];mitochondrial respiratory chain complex I [GO:0005747];mitochondrion [GO:0005739];myelin sheath [GO:0043209]	2 iron, 2 sulfur cluster binding [GO:0051537];4 iron, 4 sulfur cluster binding [GO:0051539];electron transfer activity [GO:0009055];metal ion binding [GO:0046872];NADH dehydrogenase (ubiquinone) activity [GO:0008137]	Matrix side {ECO:0000250|UniProtKB:P15690}.;Peripheral membrane protein {ECO:0000250|UniProtKB:P15690};SUBCELLULAR LOCATION: Mitochondrion inner membrane {ECO:0000250|UniProtKB:P15690}	Respiratory electron transport	1502.69	2	0.00030641	43.308	0	5	19954000	11656000	18069000	6391400	11209000	4325800	By MS/MS	By MS/MS	By MS/MS	1.20746	3673	3750	13924;13925;13926;13927;13928	26565;26566;26567;26568;26569	26569		3553
Q9CZ42	Q9CZ42	Carkd	ATP-dependent (S)-NAD(P)H-hydrate dehydratase	VGADLTHVFC*AR	95	106	104			1	0.00226794	0.29651	0.179845	0.159541		0.203183	0.28654		metabolite repair [GO:0110051];nicotinamide nucleotide metabolic process [GO:0046496]	cytosol [GO:0005829];endoplasmic reticulum [GO:0005783];mitochondrion [GO:0005739]	ADP-dependent NAD(P)H-hydrate dehydratase activity [GO:0052855];ATP binding [GO:0005524];ATP-dependent NAD(P)H-hydrate dehydratase activity [GO:0047453]	SUBCELLULAR LOCATION: Mitochondrion {ECO:0000255|HAMAP-Rule:MF_03157, ECO:0000269|PubMed:18614015}.	Nicotinamide salvaging	1287.64	3	0.0059899	37.327	0	5	2254000	1862000	8880700	7019600	8296000	5130600	By MS/MS	By MS/MS	By MS/MS	0.692113	38229	39103	143931;143932;143933	275569;275570;275571;275572;275573	275570		4271
P68040	P68040	Gnb2l1	Guanine nucleotide-binding protein subunit beta-2-like 1;Guanine nucleotide-binding protein subunit beta-2-like 1, N-terminally processed	AEPPQC*TSLAWSADGQTLFAGYTDNLVR	281	308	286			1	0.469498	0.182235	-0.178128	0.157868		0.488138	0.568633		activation of cysteine-type endopeptidase activity involved in apoptotic process [GO:0006919];cell cycle [GO:0007049];cellular response to glucose stimulus [GO:0071333];cellular response to growth factor stimulus [GO:0071363];gastrulation [GO:0007369];intracellular signal transduction [GO:0035556];negative regulation of cell growth [GO:0030308];negative regulation of gene expression [GO:0010629];…	cell body [GO:0044297];cytoplasm [GO:0005737];cytosol [GO:0005829];dendrite [GO:0030425];IRE1-RACK1-PP2A complex [GO:1990630];midbody [GO:0030496];mitochondrion [GO:0005739];neuron projection [GO:0043005];neuronal cell body [GO:0043025];nucleoplasm [GO:0005654];nucleus [GO:0005634];perikaryon [GO:0043204];perinuclear region of cytoplasm [GO:0048471];phagocytic cup [GO:0001891];small ribosomal sub…	BH3 domain binding [GO:0051434];cyclin binding [GO:0030332];cysteine-type endopeptidase activator activity involved in apoptotic process [GO:0008656];enzyme binding [GO:0019899];ion channel inhibitor activity [GO:0008200];protein homodimerization activity [GO:0042803];protein kinase C binding [GO:0005080];protein phosphatase binding [GO:0019903];protein tyrosine kinase inhibitor activity [GO:0030…	Peripheral membrane protein {ECO:0000250|UniProtKB:P63244}. Cytoplasm {ECO:0000269|PubMed:20093473}. Cytoplasm, perinuclear region {ECO:0000250|UniProtKB:P63244}. Nucleus {ECO:0000269|PubMed:20093473}. Perikaryon {ECO:0000269|PubMed:16414032}. Cell projection, dendrite {ECO:0000269|PubMed:16414032}. Note=Recruited to the plasma membrane through interaction with KRT1 which binds to membrane-bound …	Regulation of TNFR1 signaling	3010.41	2;3	5.2342e-48	65.275	0	27	76114000	9313800	91220000	80628000	1526100000	5399200	By MS/MS	By MS/MS	By MS/MS	0.311457	927	950	3279;3280;3281;3282;3283;3284;3285;3286;3287;3288;3289	6285;6286;6287;6288;6289;6290;6291;6292;6293;6294;6295;6296;6297;6298;6299;6300;6301;6302;6303;6304;6305;6306;6307;6308;6309;6310;6311	6293		1300
P68368;P05213;P68369;P05214	P05213	Tuba4a;Tuba1b;Tuba1a;Tuba3a	Tubulin alpha-4A chain;Tubulin alpha-1B chain;Tubulin alpha-1A chain;Tubulin alpha-3 chain	AYHEQLSVAEITNAC*FEPANQMVK	281	304	295			1	-0.250442	0.362019	0.35415	0.155242		0.524075	0.604099		cellular response to interleukin-4 [GO:0071353];microtubule cytoskeleton organization [GO:0000226];mitotic cell cycle [GO:0000278];regulation of synapse organization [GO:0050807]	ciliary basal body [GO:0036064];cilium [GO:0005929];cytoplasm [GO:0005737];cytoplasmic microtubule [GO:0005881];cytoplasmic ribonucleoprotein granule [GO:0036464];cytoskeleton [GO:0005856];cytosol [GO:0005829];membrane raft [GO:0045121];microtubule [GO:0005874];microtubule cytoskeleton [GO:0015630];myelin sheath [GO:0043209];neuromuscular junction [GO:0031594];recycling endosome [GO:0055037]	double-stranded RNA binding [GO:0003725];enzyme binding [GO:0019899];GTP binding [GO:0005525];GTPase activity [GO:0003924];identical protein binding [GO:0042802];protein domain specific binding [GO:0019904];protein kinase binding [GO:0019901];structural constituent of cytoskeleton [GO:0005200];ubiquitin protein ligase binding [GO:0031625]	SUBCELLULAR LOCATION: Cytoplasm, cytoskeleton.	Microtubule-dependent trafficking of connexons from Golgi to the plasma membrane;Platelet degranulation	2692.26	2;3	7.0537e-74	103.84	0	34	565840000	7644300	1042300000	48956000	1773000000	16541000	By MS/MS	By MS/MS	By MS/MS	0.280606	3808	3885;3886	14400;14401;14402;14403;14404;14405;14406;14407;14408;14409;14410;14411;14412;14413;14414;14415	27399;27400;27401;27402;27403;27404;27405;27406;27407;27408;27409;27410;27411;27412;27413;27414;27415;27416;27417;27418;27419;27420;27421;27422;27423;27424;27425;27426;27427;27428;27429;27430;27431;27432	27417	80	541;1304;1303
P56960	P56960	Exosc10	Exosome component 10	LLGC*QEFAVDLEHHSYR	304	320	307			1	0.280366	0.10145	0.0824158	0.154744		0.133553	0.212494		CUT catabolic process [GO:0071034];dosage compensation by inactivation of X chromosome [GO:0009048];exonucleolytic trimming to generate mature 3'-end of 5.8S rRNA from tricistronic rRNA transcript (SSU-rRNA, 5.8S rRNA, LSU-rRNA) [GO:0000467];histone mRNA catabolic process [GO:0071044];maturation of 5.8S rRNA [GO:0000460];negative regulation of telomere maintenance via telomerase [GO:0032211];nucl…	cytoplasm [GO:0005737];cytosol [GO:0005829];exosome (RNase complex) [GO:0000178];nuclear exosome (RNase complex) [GO:0000176];nucleolus [GO:0005730];nucleoplasm [GO:0005654];nucleus [GO:0005634];transcriptionally active chromatin [GO:0035327]	3'-5'-exoribonuclease activity [GO:0000175];exoribonuclease activity [GO:0004532];nucleotide binding [GO:0000166];single-stranded RNA binding [GO:0003727]	SUBCELLULAR LOCATION: Cytoplasm {ECO:0000250|UniProtKB:Q01780}. Nucleus, nucleolus {ECO:0000250|UniProtKB:Q01780}. Nucleus {ECO:0000250|UniProtKB:Q01780}.	Major pathway of rRNA processing in the nucleolus and cytosol	2015.95	3;4	4.0754e-31	87.148	0	6	16407000	5731600	7919300	5270800	30473000	12827000	By MS/MS	By MS/MS	By MS/MS	0.874346	22308	22733	84719;84720;84721;84722	162703;162704;162705;162706;162707;162708	162707		1090
P97384	P97384	Anxa11	Annexin A11	GFGTDEQAIIDC*LGSR	213	228	224			1	-0.07727	0.253176	0.280818	0.152241		0.316709	0.407802		cytokinetic process [GO:0032506];phagocytosis [GO:0006909];response to calcium ion [GO:0051592]	azurophil granule [GO:0042582];collagen-containing extracellular matrix [GO:0062023];cytoplasm [GO:0005737];cytosol [GO:0005829];melanosome [GO:0042470];midbody [GO:0030496];nuclear envelope [GO:0005635];nucleoplasm [GO:0005654];phagocytic vesicle [GO:0045335];specific granule [GO:0042581];spindle [GO:0005819]	calcium ion binding [GO:0005509];calcium-dependent phospholipid binding [GO:0005544];calcium-dependent protein binding [GO:0048306];phosphatidylethanolamine binding [GO:0008429];S100 protein binding [GO:0044548]	SUBCELLULAR LOCATION: Cytoplasm {ECO:0000250}. Melanosome {ECO:0000250}. Nucleus envelope {ECO:0000250}. Nucleus, nucleoplasm {ECO:0000250}. Cytoplasm, cytoskeleton, spindle {ECO:0000250}. Note=Found throughout the nucleoplasm at interphase and during mitosis concentrates around the mitotic apparatus. Elevation of intracellular calcium causes relocalization from the nucleoplasm to the nuclear env…		1680.78	2;3	6.635e-226	208.72	0	28	56929000	28023000	84782000	31594000	82590000	40756000	By MS/MS	By MS/MS	By MS/MS	0.49934	13522	13775	49528;49529;49530;49531;49532;49533;49534;49535;49536;49537;49538;49539	94518;94519;94520;94521;94522;94523;94524;94525;94526;94527;94528;94529;94530;94531;94532;94533;94534;94535;94536;94537;94538;94539;94540;94541;94542;94543;94544;94545	94528		1414
Q62018	Q62018	Ctr9	RNA polymerase-associated protein CTR9 homolog	DQMTC*LDTLAAYYVQQAR	81	98	85			1	-0.0233227	0.50421	-0.0244808	0.152135		0.478559	0.560016		blastocyst growth [GO:0001832];blastocyst hatching [GO:0001835];cellular response to lipopolysaccharide [GO:0071222];endodermal cell fate commitment [GO:0001711];histone H2B ubiquitination [GO:0033523];histone H3-K4 trimethylation [GO:0080182];histone monoubiquitination [GO:0010390];inner cell mass cell differentiation [GO:0001826];interleukin-6-mediated signaling pathway [GO:0070102];negative re…	Cdc73/Paf1 complex [GO:0016593];nuclear speck [GO:0016607];nucleoplasm [GO:0005654];nucleus [GO:0005634];transcriptionally active chromatin [GO:0035327]	RNA polymerase II complex binding [GO:0000993];SH2 domain binding [GO:0042169]	SUBCELLULAR LOCATION: Nucleus speckle {ECO:0000269|PubMed:8636124}.	Formation of RNA Pol II elongation complex	2088.96	3	1.1416e-06	42.338	0	6	3574300	1174300	4098700	1671600	2646000	1441500	By MS/MS	By MS/MS	By MS/MS	0.320065	6234	6362	23322;23323;23324	44312;44313;44314;44315;44316;44317	44316		2032
P35979	P35979	Rpl12	60S ribosomal protein L12	EILGTAQSVGC*NVDGR	131	146	141			1	-0.0494314	0.366419	0.137862	0.151616		0.334504	0.42503		translation [GO:0006412]	cytoplasm [GO:0005737];cytosol [GO:0005829];cytosolic large ribosomal subunit [GO:0022625];large ribosomal subunit [GO:0015934];nucleolus [GO:0005730];nucleus [GO:0005634];postsynaptic density [GO:0014069]	large ribosomal subunit rRNA binding [GO:0070180];structural constituent of ribosome [GO:0003735]		L13a-mediated translational silencing of Ceruloplasmin expression	1617.78	2;3	0	259.55	0	37	1294900000	918640000	427980000	100980000	278500000	181570000	By MS/MS	By MS/MS	By MS/MS	0.475599	8491	8649	31009;31010;31011;31012;31013;31014;31015;31016;31017;31018;31019	58708;58709;58710;58711;58712;58713;58714;58715;58716;58717;58718;58719;58720;58721;58722;58723;58724;58725;58726;58727;58728;58729;58730;58731;58732;58733;58734;58735;58736;58737;58738;58739;58740;58741;58742;58743;58744	58711		859
Q9DCW4	Q9DCW4	Etfb	Electron transfer flavoprotein subunit beta	HSMNPFC*EIAVEEAVR	36	51	42			1	0.157079	0.162838	0.132867	0.150928	+	0.00368086	0.0436041	+	fatty acid beta-oxidation using acyl-CoA dehydrogenase [GO:0033539]	mitochondrial electron transfer flavoprotein complex [GO:0017133];mitochondrial matrix [GO:0005759];mitochondrion [GO:0005739]	electron transfer activity [GO:0009055];nucleotide binding [GO:0000166]	SUBCELLULAR LOCATION: Mitochondrion matrix {ECO:0000250|UniProtKB:P38117}.	Respiratory electron transport	1830.84	3	2.7765e-22	83.418	0	14	19427000	22819000	19227000	10433000	15785000	8759600	By MS/MS	By MS/MS	By MS/MS	2.43405	16065	16374	59451;59452;59453;59454	113597;113598;113599;113600;113601;113602;113603;113604;113605;113606;113607;113608;113609;113610	113602		4674
Q9D7G0;Q9CS42	Q9CS42	Prps1;Prps2	Ribose-phosphate pyrophosphokinase 1;Ribose-phosphate pyrophosphokinase 2	VAILVDDMADTC*GTIC*HAADK	215	235	226	230		2	0.259115	0.176639	0.00320409	0.146319		0.19189	0.274129		5-phosphoribose 1-diphosphate biosynthetic process [GO:0006015];AMP biosynthetic process [GO:0006167];animal organ regeneration [GO:0031100];hypoxanthine biosynthetic process [GO:0046101];nervous system development [GO:0007399];nucleoside metabolic process [GO:0009116];nucleotide biosynthetic process [GO:0009165];purine nucleobase metabolic process [GO:0006144];purine nucleotide biosynthetic proc…	cytoplasm [GO:0005737];protein-containing complex [GO:0032991];ribose phosphate diphosphokinase complex [GO:0002189]	ADP binding [GO:0043531];AMP binding [GO:0016208];ATP binding [GO:0005524];carbohydrate binding [GO:0030246];GDP binding [GO:0019003];identical protein binding [GO:0042802];kinase activity [GO:0016301];magnesium ion binding [GO:0000287];protein homodimerization activity [GO:0042803];ribose phosphate diphosphokinase activity [GO:0004749]		5-Phosphoribose 1-diphosphate biosynthesis	2160.99	3	2.6023e-76	110.6	0	17	602010000	354400000	90731000	51139000	77758000	38970000	By MS/MS	By MS/MS	By MS/MS	0.716947	37374	38226	140277;140278;140279	268152;268153;268154;268155;268156;268157;268158;268159;268160;268161;268162;268163;268164;268165;268166;268167;268168	268153		4152;4481
Q9CPY7	Q9CPY7	Lap3	Cytosol aminopeptidase	SAGAC*TAAAFLR	458	469	462			1	0.182834	0.272546	-0.0173251	0.146018		0.230451	0.317437			cytosol [GO:0005829];midbody [GO:0030496];mitochondrion [GO:0005739];nucleoplasm [GO:0005654];trans-Golgi network [GO:0005802]	carboxypeptidase activity [GO:0004180];manganese ion binding [GO:0030145];metalloaminopeptidase activity [GO:0070006];peptidase activity [GO:0008233]	SUBCELLULAR LOCATION: Cytoplasm {ECO:0000250|UniProtKB:Q68FS4}.		1137.56	2	1.7412e-07	96.143	0	16	11969000	6662300	39367000	24193000	38823000	8992200	By MS/MS	By MS/MS	By MS/MS	0.637422	31881	32612	119470;119471;119472;119473;119474;119475;119476	227381;227382;227383;227384;227385;227386;227387;227388;227389;227390;227391;227392;227393;227394;227395;227396	227393		4005
Q8K2B3	Q8K2B3	Sdha	Succinate dehydrogenase [ubiquinone] flavoprotein subunit, mitochondrial	GVIALC*IEDGSIHR	233	246	238			1	0.151937	0.0554682	0.227102	0.144836		0.100248	0.172687		mitochondrial electron transport, succinate to ubiquinone [GO:0006121];nervous system development [GO:0007399];respiratory electron transport chain [GO:0022904];succinate metabolic process [GO:0006105];tricarboxylic acid cycle [GO:0006099]	mitochondrial inner membrane [GO:0005743];mitochondrial respiratory chain complex II, succinate dehydrogenase complex (ubiquinone) [GO:0005749];mitochondrion [GO:0005739];myelin sheath [GO:0043209];nucleolus [GO:0005730]	electron transfer activity [GO:0009055];flavin adenine dinucleotide binding [GO:0050660];succinate dehydrogenase (ubiquinone) activity [GO:0008177];succinate dehydrogenase activity [GO:0000104]	Matrix side {ECO:0000250|UniProtKB:Q0QF01}.;Peripheral membrane protein {ECO:0000250|UniProtKB:Q0QF01};SUBCELLULAR LOCATION: Mitochondrion inner membrane {ECO:0000250|UniProtKB:Q0QF01}	Citric acid cycle (TCA cycle)	1481.77	3	5.8708e-15	84.892	0	8	26832000	11088000	42183000	20519000	93594000	29015000	By MS/MS	By MS/MS	By MS/MS	0.998922	15172	15459	55630;55631;55632;55633;55634	105926;105927;105928;105929;105930;105931;105932;105933	105930		3205
[truncated: 475 more rows]
